# Supplementary material for: Epithelial stratification shapes infection dynamics
Source: PLoS Comput Biol. 2019 Jan 23;15(1):e1006646. doi: 10.1371/journal.pcbi.1006646 (PMC6361466; doi:10.1371/journal.pcbi.1006646)
Supplement: S2 Code — Mathematica file that generates figures 3, 4, and supplementary figures. (NB) [file pcbi.1006646.s008.nb]

(* Content-type: application/vnd.wolfram.mathematica *)

(*** Wolfram Notebook File ***)
(* http://www.wolfram.com/nb *)

(* CreatedBy='Mathematica 9.0' *)

(*CacheID: 234*)
(* Internal cache information:
NotebookFileLineBreakTest
NotebookFileLineBreakTest
NotebookDataPosition[       157,          7]
NotebookDataLength[  33492891,     553962]
NotebookOptionsPosition[  33483910,     553712]
NotebookOutlinePosition[  33484254,     553727]
CellTagsIndexPosition[  33484211,     553724]
WindowFrame->Normal*)

(* Beginning of Notebook Content *)
Notebook[{

Cell[CellGroupData[{
Cell[TextData[{
 "Code - \[OpenCurlyDoubleQuote]",
 StyleBox["Epithelial stratification shapes infection dynamics",
  FontSlant->"Italic"],
 "\[CloseCurlyDoubleQuote]",
 StyleBox[" \n- Murall et al. - Plos CB",
  FontSlant->"Italic"]
}], "Title",
 CellChangeTimes->{{3.748865052771715*^9, 3.748865105240032*^9}, {
   3.748869997948304*^9, 3.748870007376589*^9}, 3.7488720404698963`*^9}],

Cell["Colours", "Text",
 CellChangeTimes->{{3.7488651182547345`*^9, 3.7488651204188585`*^9}}],

Cell[BoxData[
 RowBox[{
  RowBox[{"(*", 
   RowBox[{"Apple", " ", "colors"}], "*)"}], "\[IndentingNewLine]", 
  RowBox[{
   RowBox[{
    RowBox[{"blue", "=", 
     RowBox[{"RGBColor", "[", 
      RowBox[{
       RowBox[{"17.6", "/", "100"}], ",", 
       RowBox[{"41.6", "/", "100"}], ",", 
       RowBox[{"63.1", "/", "100"}]}], "]"}]}], ";"}], "\n", 
   RowBox[{
    RowBox[{"green", "=", 
     RowBox[{"RGBColor", "[", 
      RowBox[{
       RowBox[{"34.9", "/", "100"}], ",", 
       RowBox[{"66.7", "/", "100"}], ",", 
       RowBox[{"33.3", "/", "100"}]}], "]"}]}], ";"}], "\n", 
   RowBox[{
    RowBox[{"yellow", "=", 
     RowBox[{"RGBColor", "[", 
      RowBox[{
       RowBox[{"90", "/", "100"}], ",", 
       RowBox[{"80", "/", "100"}], ",", 
       RowBox[{"28", "/", "100"}]}], "]"}]}], ";"}], "\n", 
   RowBox[{
    RowBox[{"red", "=", 
     RowBox[{"RGBColor", "[", 
      RowBox[{
       RowBox[{"86.3", "/", "100"}], ",", 
       RowBox[{"13.3", "/", "100"}], ",", 
       RowBox[{"19.6", "/", "100"}]}], "]"}]}], ";"}], "\n", 
   RowBox[{
    RowBox[{"purple", "=", 
     RowBox[{"RGBColor", "[", 
      RowBox[{
       RowBox[{"55.3", "/", "100"}], ",", 
       RowBox[{"27.5", "/", "100"}], ",", 
       RowBox[{"55.7", "/", "100"}]}], "]"}]}], ";"}], "\n", 
   RowBox[{
    RowBox[{"grey", "=", 
     RowBox[{"RGBColor", "[", 
      RowBox[{
       RowBox[{"55.7", "/", "100"}], ",", 
       RowBox[{"57.3", "/", "100"}], ",", 
       RowBox[{"56.9", "/", "100"}]}], "]"}]}], ";"}], "\[IndentingNewLine]", 
   RowBox[{"(*", 
    RowBox[{
     RowBox[{
      RowBox[{"6", " ", "Apple", " ", 
       RowBox[{"colors", ":", " ", "apple6"}]}], "=", 
      RowBox[{"{", 
       RowBox[{
       "blue", ",", "green", ",", "yellow", ",", "red", ",", "purple", ",", 
        "grey"}], "}"}]}], ";"}], "*)"}], "\[IndentingNewLine]", 
   "\[IndentingNewLine]", 
   RowBox[{
    RowBox[{"yellow", "=", 
     RowBox[{"RGBColor", "[", 
      RowBox[{
       RowBox[{"90", "/", "100"}], ",", 
       RowBox[{"65", "/", "100"}], ",", 
       RowBox[{"28", "/", "100"}], ",", "0.5"}], "]"}]}], ";"}], " ", 
   RowBox[{"(*", " ", 
    RowBox[{
     RowBox[{"last", " ", "element", " ", "is", " ", "intesity"}], ",", " ", 
     RowBox[{"0", " ", "none", " ", "to", " ", "1", " ", "full"}]}], " ", 
    "*)"}], "\[IndentingNewLine]", 
   RowBox[{
    RowBox[{"yellow2", " ", "=", " ", 
     RowBox[{"RGBColor", "[", 
      RowBox[{
       RowBox[{"90", "/", "100"}], ",", 
       RowBox[{"50", "/", "100"}], ",", 
       RowBox[{"28", "/", "100"}], ",", "0.5"}], "]"}]}], ";"}], 
   "\[IndentingNewLine]", 
   RowBox[{
    RowBox[{"yellow3", " ", "=", " ", 
     RowBox[{"RGBColor", "[", 
      RowBox[{
       RowBox[{"90", "/", "100"}], ",", 
       RowBox[{"25", "/", "100"}], ",", 
       RowBox[{"15", "/", "100"}], ",", "0.5"}], "]"}]}], ";"}], 
   "\[IndentingNewLine]", 
   RowBox[{
    RowBox[{"yellow4", " ", "=", " ", 
     RowBox[{"RGBColor", "[", 
      RowBox[{
       RowBox[{"90", "/", "100"}], ",", 
       RowBox[{"17", "/", "100"}], ",", 
       RowBox[{"20", "/", "100"}], ",", "0.5"}], "]"}]}], ";"}], 
   "\[IndentingNewLine]", "\[IndentingNewLine]", 
   RowBox[{
    RowBox[{"grey", "=", 
     RowBox[{"RGBColor", "[", 
      RowBox[{
       RowBox[{"55.7", "/", "100"}], ",", 
       RowBox[{"57.3", "/", "100"}], ",", 
       RowBox[{"56.9", "/", "100"}]}], "]"}]}], ";"}]}]}]], "Input",
 CellChangeTimes->{{3.708337638648382*^9, 3.708337640898511*^9}, {
  3.708341462418089*^9, 3.7083414651542454`*^9}}],

Cell[CellGroupData[{

Cell["\<\
Figure 3 panels - Chlamydia model\
\>", "Section",
 CellChangeTimes->{{3.74887088304692*^9, 3.748870896583888*^9}}],

Cell[CellGroupData[{

Cell["Panel A", "Subsection",
 CellChangeTimes->{{3.748871317823162*^9, 3.7488713193919106`*^9}}],

Cell["acute infections", "Text",
 CellChangeTimes->{{3.7488716180165486`*^9, 3.748871621615472*^9}}],

Cell[BoxData[{
 RowBox[{
  RowBox[{"eqUd", "[", 
   RowBox[{"Uu_", ",", "Ud_", ",", "Id_", ",", "A_"}], "]"}], ":=", 
  RowBox[{
   RowBox[{"m", " ", "Uu"}], "-", 
   RowBox[{"\[Mu]", " ", "Ud"}], " ", "+", 
   RowBox[{
   "f", " ", "\[Gamma]", " ", "Id", " ", "A"}]}]}], "\[IndentingNewLine]", 
 RowBox[{
  RowBox[{"eqUu", "[", 
   RowBox[{"Unp_", ",", "Uu_", ",", " ", "Eu_", ",", "Iu_", ",", "A_"}], 
   "]"}], ":=", 
  RowBox[{
   RowBox[{"\[Rho]p", 
    RowBox[{"(", 
     RowBox[{"1", "-", "\[CapitalDelta]q"}], ")"}], " ", "Unp"}], "-", 
   RowBox[{"m", " ", "Uu"}], " ", "-", " ", 
   RowBox[{"\[CapitalBeta]u", " ", "Eu", " ", "Uu"}], "+", 
   RowBox[{
   "f", " ", "\[Gamma]", " ", "Iu", " ", "A"}]}]}], "\[IndentingNewLine]", 
 RowBox[{
  RowBox[{
   RowBox[{"eqUnp", "[", 
    RowBox[{"Unp_", ",", "Ib_", ",", "Ep_", ",", "Ip_", ",", "A_"}], "]"}], ":=", 
   RowBox[{
    RowBox[{"\[Rho]b", 
     RowBox[{"(", 
      RowBox[{"1", "-", "\[CapitalDelta]p"}], ")"}], " ", 
     RowBox[{"(", 
      RowBox[{"Nb", "-", "Ib"}], ")"}]}], "+", 
    RowBox[{"\[Rho]p", " ", "\[CapitalDelta]q", " ", "Unp"}], "-", 
    RowBox[{"\[CapitalBeta]p", " ", "Ep", " ", "Unp"}], "+", 
    RowBox[{"f", " ", "\[Gamma]", " ", "Ip", " ", "A"}]}]}], 
  "\[IndentingNewLine]", "\[IndentingNewLine]", 
  RowBox[{"(*", " ", 
   RowBox[{"Infected", " ", "cells", " ", "and", " ", 
    RowBox[{"EBs", ":"}]}], " ", "*)"}], " "}], "\[IndentingNewLine]", 
 RowBox[{
  RowBox[{"eqEu", "[", 
   RowBox[{"Eu_", ",", "Ep_", ",", "Iu_"}], "]"}], ":=", 
  RowBox[{
   RowBox[{"\[Alpha]", " ", "\[CapitalTheta]", " ", "Iu"}], "+", 
   RowBox[{"\[Nu]2", " ", "Ep"}], "-", 
   RowBox[{"\[Nu]1", " ", "Eu"}], "-", 
   RowBox[{"\[Zeta]u", " ", "Eu"}]}]}], "\[IndentingNewLine]", 
 RowBox[{
  RowBox[{
   RowBox[{"eqEp", "[", 
    RowBox[{"Eu_", ",", "Ep_", ",", "Ib_", ",", "Ip_"}], "]"}], ":=", 
   RowBox[{
    RowBox[{"\[Alpha]", " ", "\[CapitalTheta]", " ", 
     RowBox[{"(", 
      RowBox[{"Ib", "+", "Ip"}], ")"}]}], "-", 
    RowBox[{"\[Nu]2", " ", "Ep"}], "+", 
    RowBox[{"\[Nu]1", " ", "Eu"}], "-", 
    RowBox[{"\[Zeta]p", " ", "Ep"}]}]}], 
  "\[IndentingNewLine]"}], "\[IndentingNewLine]", 
 RowBox[{
  RowBox[{"eqId", "[", 
   RowBox[{"Iu_", ",", "Id_", ",", "A_"}], "]"}], ":=", 
  RowBox[{
   RowBox[{"m", " ", "Iu"}], " ", "-", 
   RowBox[{
    RowBox[{"(", 
     RowBox[{"\[Alpha]", "+", "\[Mu]"}], ")"}], " ", "Id"}], " ", "-", 
   RowBox[{"\[Gamma]", " ", "Id", " ", "A"}]}]}], "\[IndentingNewLine]", 
 RowBox[{
  RowBox[{"eqIu", "[", 
   RowBox[{"Uu_", ",", "Iu_", ",", "Eu_", ",", "A_"}], "]"}], ":=", 
  RowBox[{
   RowBox[{"\[CapitalBeta]u", " ", "Eu", " ", "Uu"}], " ", "-", " ", 
   RowBox[{
    RowBox[{"(", 
     RowBox[{"\[Alpha]", "+", "m"}], ")"}], "Iu"}], "-", 
   RowBox[{"\[Gamma]", " ", "Iu", " ", "A"}]}]}], "\[IndentingNewLine]", 
 RowBox[{
  RowBox[{
   RowBox[{"eqIp", "[", 
    RowBox[{"Unp_", ",", "Ip_", ",", "Ep_", ",", "A_"}], "]"}], ":=", 
   RowBox[{
    RowBox[{"\[CapitalBeta]p", " ", "Ep", " ", "Unp"}], "-", 
    RowBox[{"\[Alpha]", " ", "Ip"}], "-", 
    RowBox[{"\[Gamma]", " ", "Ip", " ", "A"}]}]}], 
  " "}], "\[IndentingNewLine]", 
 RowBox[{
  RowBox[{
   RowBox[{"eqIb", "[", 
    RowBox[{"Ib_", ",", "Ep_", ",", "A_"}], "]"}], ":=", 
   RowBox[{
    RowBox[{"\[CapitalBeta]b", " ", "Ep", " ", 
     RowBox[{"(", 
      RowBox[{"Nb", "-", "Ib"}], ")"}]}], "-", 
    RowBox[{"\[Alpha]", " ", "Ib"}], "-", 
    RowBox[{"\[Gamma]", " ", "Ib", " ", "A"}]}]}], " ", "\[IndentingNewLine]",
   "\[IndentingNewLine]", 
  RowBox[{"(*", " ", 
   RowBox[{"Immunity", ":"}], "*)"}]}], "\[IndentingNewLine]", 
 RowBox[{
  RowBox[{"eqA", "[", 
   RowBox[{"Ib_", ",", "Ip_", ",", "Iu_", ",", "Id_", ",", "A_"}], "]"}], ":=",
   " ", 
  RowBox[{"\[CurlyPhi]", "  ", 
   RowBox[{"(", 
    RowBox[{"Ib", "+", "Ip", "+", "Iu", "+", "Id"}], ")"}], "A"}]}]}], "Input",
 CellChangeTimes->{{3.6907227703160853`*^9, 3.690722822699375*^9}, {
   3.6907228655017643`*^9, 3.6907230240070896`*^9}, {3.690723159686181*^9, 
   3.69072324973974*^9}, {3.6907233013651896`*^9, 3.6907233063294983`*^9}, {
   3.6907233394441085`*^9, 3.6907234296046104`*^9}, {3.690723468260494*^9, 
   3.6907235748020954`*^9}, {3.6907236421456847`*^9, 
   3.6907237099497037`*^9}, {3.6907237442422886`*^9, 
   3.6907238270434074`*^9}, {3.6907238744558125`*^9, 3.690724060631756*^9}, {
   3.690724101302065*^9, 3.690724113521486*^9}, {3.6907241964963455`*^9, 
   3.69072419667993*^9}, {3.690724307675021*^9, 3.6907243847830167`*^9}, {
   3.6907244228590364`*^9, 3.690724623446045*^9}, {3.6907248869693923`*^9, 
   3.6907248881935697`*^9}, {3.690725175173126*^9, 3.690725184165964*^9}, {
   3.690726116056497*^9, 3.6907261274212656`*^9}, {3.6907973887725644`*^9, 
   3.6907974076886463`*^9}, {3.690797682196347*^9, 3.6907976870656257`*^9}, {
   3.6907980055188403`*^9, 3.690798009837087*^9}, {3.690798652639865*^9, 
   3.690798655021001*^9}, {3.690798697360423*^9, 3.6907987028747387`*^9}, 
   3.690798758395914*^9, {3.6907988908974924`*^9, 3.6907988987829437`*^9}, {
   3.690799030297466*^9, 3.6907990801903195`*^9}, {3.6908099145701632`*^9, 
   3.6908099278912673`*^9}, 3.6909045611625147`*^9, {3.6927146144624662`*^9, 
   3.6927146732594504`*^9}, {3.692714756836441*^9, 3.6927147580378113`*^9}, {
   3.7488715779496064`*^9, 3.7488715800624204`*^9}, 3.7488716156801195`*^9}],

Cell[BoxData[
 RowBox[{
  RowBox[{"(*", 
   RowBox[{"acute", " ", "parameter", " ", "set"}], "*)"}], 
  "\[IndentingNewLine]", 
  RowBox[{
   RowBox[{
    RowBox[{"parmChl", "=", 
     RowBox[{"{", 
      RowBox[{
       RowBox[{"\[CapitalBeta]b", "\[Rule]", "0.0000008"}], ",", 
       RowBox[{"\[CapitalBeta]p", "\[Rule]", "0.000004"}], ",", 
       RowBox[{"\[CapitalBeta]u", "\[Rule]", "0.00002"}], ",", 
       RowBox[{"\[Alpha]", "\[Rule]", "0.6"}], " ", ",", 
       RowBox[{"\[CapitalTheta]", "\[Rule]", "200"}], ",", 
       RowBox[{"\[Nu]1", "\[Rule]", "0.005"}], ",", " ", 
       RowBox[{"\[Nu]2", "\[Rule]", "0.001"}], " ", ",", 
       RowBox[{"\[Zeta]p", "\[Rule]", "4"}], ",", 
       RowBox[{"\[Zeta]u", "\[Rule]", "2"}]}], "}"}]}], ";"}], 
   "\[IndentingNewLine]", 
   RowBox[{
    RowBox[{"parmEpi", "=", 
     RowBox[{"{", 
      RowBox[{
       RowBox[{"Nb", "\[Rule]", " ", 
        SuperscriptBox["10", "3"]}], ",", 
       RowBox[{"\[Rho]b", "\[Rule]", " ", "0.03"}], ",", 
       RowBox[{"\[Rho]p", "\[Rule]", " ", "0.39"}], ",", 
       RowBox[{"\[CapitalDelta]q", "\[Rule]", " ", 
        RowBox[{"-", "0.012"}]}], ",", 
       RowBox[{"\[CapitalDelta]p", "\[Rule]", "0"}], " ", ",", 
       RowBox[{"m", "\[Rule]", " ", "0.4"}], " ", ",", 
       RowBox[{"\[Mu]", "\[Rule]", "0.67"}]}], "}"}]}], ";"}], 
   "\[IndentingNewLine]", 
   RowBox[{
    RowBox[{"pIm", "=", 
     RowBox[{"{", 
      RowBox[{
       RowBox[{"\[CurlyPhi]", "\[Rule]", " ", "0.0015"}], ",", 
       RowBox[{"f", "\[Rule]", "0.6"}], ",", 
       RowBox[{"\[Gamma]", "\[Rule]", "0.2"}]}], "}"}]}], ";"}]}]}]], "Input",
 CellChangeTimes->{{3.7188078394041405`*^9, 3.718807859378831*^9}, {
  3.718808150950322*^9, 3.718808151674446*^9}, {3.733659731275392*^9, 
  3.7336597372807355`*^9}, {3.748871371746755*^9, 3.748871376931903*^9}}],

Cell[BoxData[{
 RowBox[{
  RowBox[{
   RowBox[{"sys", "=", 
    RowBox[{"{", "\[IndentingNewLine]", 
     RowBox[{
      RowBox[{
       RowBox[{
        RowBox[{"Unp", "'"}], "[", "t", "]"}], "\[Equal]", 
       RowBox[{"eqUnp", "[", 
        RowBox[{
         RowBox[{"Unp", "[", "t", "]"}], ",", 
         RowBox[{"Ib", "[", "t", "]"}], ",", 
         RowBox[{"Ep", "[", "t", "]"}], ",", 
         RowBox[{"Ip", "[", "t", "]"}], ",", 
         RowBox[{"A", "[", "t", "]"}]}], "]"}]}], ",", "\[IndentingNewLine]", 
      RowBox[{
       RowBox[{
        RowBox[{"Uu", "'"}], "[", "t", "]"}], "\[Equal]", 
       RowBox[{"eqUu", "[", 
        RowBox[{
         RowBox[{"Unp", "[", "t", "]"}], ",", 
         RowBox[{"Uu", "[", "t", "]"}], ",", 
         RowBox[{"Eu", "[", "t", "]"}], ",", 
         RowBox[{"Iu", "[", "t", "]"}], ",", 
         RowBox[{"A", "[", "t", "]"}]}], "]"}]}], ",", "\[IndentingNewLine]", 
      RowBox[{
       RowBox[{
        RowBox[{"Ud", "'"}], "[", "t", "]"}], "\[Equal]", 
       RowBox[{"eqUd", "[", 
        RowBox[{
         RowBox[{"Uu", "[", "t", "]"}], ",", 
         RowBox[{"Ud", "[", "t", "]"}], ",", 
         RowBox[{"Id", "[", "t", "]"}], ",", 
         RowBox[{"A", "[", "t", "]"}]}], "]"}]}], ",", "\[IndentingNewLine]", 
      RowBox[{
       RowBox[{
        RowBox[{"Ib", "'"}], "[", "t", "]"}], "\[Equal]", 
       RowBox[{"eqIb", "[", 
        RowBox[{
         RowBox[{"Ib", "[", "t", "]"}], ",", 
         RowBox[{"Ep", "[", "t", "]"}], ",", 
         RowBox[{"A", "[", "t", "]"}]}], "]"}]}], ",", "\[IndentingNewLine]", 
      RowBox[{
       RowBox[{
        RowBox[{"Ip", "'"}], "[", "t", "]"}], "\[Equal]", 
       RowBox[{"eqIp", "[", 
        RowBox[{
         RowBox[{"Unp", "[", "t", "]"}], ",", 
         RowBox[{"Ip", "[", "t", "]"}], ",", 
         RowBox[{"Ep", "[", "t", "]"}], ",", 
         RowBox[{"A", "[", "t", "]"}]}], "]"}]}], ",", "\[IndentingNewLine]", 
      RowBox[{
       RowBox[{
        RowBox[{"Iu", "'"}], "[", "t", "]"}], "\[Equal]", 
       RowBox[{"eqIu", "[", 
        RowBox[{
         RowBox[{"Uu", "[", "t", "]"}], ",", 
         RowBox[{"Iu", "[", "t", "]"}], ",", 
         RowBox[{"Eu", "[", "t", "]"}], ",", 
         RowBox[{"A", "[", "t", "]"}]}], "]"}]}], ",", "\[IndentingNewLine]", 
      RowBox[{
       RowBox[{
        RowBox[{"Id", "'"}], "[", "t", "]"}], "\[Equal]", 
       RowBox[{"eqId", "[", 
        RowBox[{
         RowBox[{"Iu", "[", "t", "]"}], ",", 
         RowBox[{"Id", "[", "t", "]"}], ",", 
         RowBox[{"A", "[", "t", "]"}]}], "]"}]}], ",", "\[IndentingNewLine]", 
      RowBox[{
       RowBox[{
        RowBox[{"Ep", "'"}], "[", "t", "]"}], "\[Equal]", 
       RowBox[{"eqEp", "[", 
        RowBox[{
         RowBox[{"Eu", "[", "t", "]"}], ",", 
         RowBox[{"Ep", "[", "t", "]"}], ",", 
         RowBox[{"Ib", "[", "t", "]"}], ",", 
         RowBox[{"Ip", "[", "t", "]"}]}], "]"}]}], ",", "\[IndentingNewLine]", 
      RowBox[{
       RowBox[{
        RowBox[{"Eu", "'"}], "[", "t", "]"}], "\[Equal]", 
       RowBox[{"eqEu", "[", 
        RowBox[{
         RowBox[{"Eu", "[", "t", "]"}], ",", 
         RowBox[{"Ep", "[", "t", "]"}], ",", 
         RowBox[{"Iu", "[", "t", "]"}]}], "]"}]}], ",", "\[IndentingNewLine]", 
      RowBox[{
       RowBox[{
        RowBox[{"A", "'"}], "[", "t", "]"}], "\[Equal]", 
       RowBox[{"eqA", "[", 
        RowBox[{
         RowBox[{"Ib", "[", "t", "]"}], ",", 
         RowBox[{"Ip", "[", "t", "]"}], ",", 
         RowBox[{"Iu", "[", "t", "]"}], ",", 
         RowBox[{"Id", "[", "t", "]"}], ",", 
         RowBox[{"A", "[", "t", "]"}]}], "]"}]}], ",", "\[IndentingNewLine]", 
      RowBox[{
       RowBox[{"Unp", "[", "0", "]"}], "\[Equal]", "6487"}], ",", 
      RowBox[{
       RowBox[{"Uu", "[", "0", "]"}], "\[Equal]", "6400"}], ",", 
      RowBox[{
       RowBox[{"Ud", "[", "0", "]"}], "\[Equal]", "3821"}], ",", 
      RowBox[{
       RowBox[{"Ib", "[", "0", "]"}], "\[Equal]", "0"}], ",", 
      RowBox[{
       RowBox[{"Ip", "[", "0", "]"}], "\[Equal]", "0"}], ",", 
      RowBox[{
       RowBox[{"Iu", "[", "0", "]"}], "\[Equal]", "0"}], ",", 
      RowBox[{
       RowBox[{"Id", "[", "0", "]"}], "\[Equal]", "0"}], ",", 
      RowBox[{
       RowBox[{"Ep", "[", "0", "]"}], "\[Equal]", "0"}], ",", 
      RowBox[{
       RowBox[{"Eu", "[", "0", "]"}], "\[Equal]", "0"}], ",", 
      RowBox[{
       RowBox[{"A", "[", "0", "]"}], "\[Equal]", "0"}]}], "}"}]}], ";"}], 
  "\[IndentingNewLine]"}], "\[IndentingNewLine]", 
 RowBox[{
  RowBox[{"tmax", "=", "50"}], ";"}], "\[IndentingNewLine]", 
 RowBox[{
  RowBox[{
   RowBox[{"inft", "=", "10."}], ";"}], 
  "\[IndentingNewLine]"}], "\[IndentingNewLine]", 
 RowBox[{
  RowBox[{"sol", "=", 
   RowBox[{"NDSolve", "[", 
    RowBox[{
     RowBox[{"{", 
      RowBox[{
       RowBox[{
        RowBox[{
         RowBox[{"sys", "/.", "parmChl"}], "/.", "parmEpi"}], "/.", "pIm"}], 
       ",", 
       RowBox[{"WhenEvent", "[", 
        RowBox[{
         RowBox[{"t", "\[Equal]", "inft"}], ",", 
         RowBox[{"{", 
          RowBox[{
           RowBox[{
            RowBox[{"Eu", "[", "t", "]"}], "\[Rule]", " ", "1"}], ",", 
           RowBox[{
            RowBox[{"A", "[", "t", "]"}], "\[Rule]", " ", 
            SuperscriptBox["10", 
             RowBox[{"-", "12"}]]}]}], "}"}]}], "]"}]}], "}"}], ",", 
     RowBox[{"{", 
      RowBox[{
      "Unp", ",", "Uu", ",", "Ud", ",", "Ib", ",", "Ip", ",", "Iu", ",", "Id",
        ",", "Ep", ",", "Eu", ",", "A"}], "}"}], ",", 
     RowBox[{"{", 
      RowBox[{"t", ",", "0", ",", "tmax"}], "}"}], "\[IndentingNewLine]", ",", 
     RowBox[{"Method", "\[Rule]", "\"\<StiffnessSwitching\>\""}]}], "]"}]}], 
  ";"}], "\[IndentingNewLine]"}], "Input",
 CellChangeTimes->{{3.696678949260379*^9, 3.6966789496804028`*^9}, {
   3.6966797515962696`*^9, 3.6966797551624737`*^9}, {3.696682640389499*^9, 
   3.6966826523091807`*^9}, {3.6967080360617723`*^9, 3.6967080368528175`*^9}, 
   3.6967082587005067`*^9, {3.6967101053031263`*^9, 3.696710105487137*^9}, {
   3.6967114142059913`*^9, 3.6967114164131174`*^9}, {3.696711671259694*^9, 
   3.6967116748598995`*^9}, {3.6967117680432296`*^9, 3.696711768674266*^9}, 
   3.6967130066920767`*^9, 3.6967134982311907`*^9, 3.696714643543699*^9, {
   3.6975310100799*^9, 3.6975310116273203`*^9}, {3.7083657818939214`*^9, 
   3.7083657967107687`*^9}, {3.7083659243510695`*^9, 3.7083659266302*^9}, 
   3.718807908323956*^9, {3.748871381190487*^9, 3.7488714097540936`*^9}}],

Cell[CellGroupData[{

Cell[BoxData[
 RowBox[{
  RowBox[{"(*", " ", 
   RowBox[{
   "use", " ", "interporlating", " ", "fns", " ", "of", " ", "the", " ", 
    "variables"}], " ", "*)"}], "\[IndentingNewLine]", 
  RowBox[{
   RowBox[{
    RowBox[{"UpInFn", "=", " ", 
     RowBox[{"Flatten", "[", 
      RowBox[{
       RowBox[{"{", "Unp", "}"}], "/.", "sol"}], "]"}]}], " ", ";"}], 
   "\[IndentingNewLine]", 
   RowBox[{
    RowBox[{"UuInFn", "=", " ", 
     RowBox[{"Flatten", "[", 
      RowBox[{
       RowBox[{"{", "Uu", "}"}], "/.", "sol"}], "]"}]}], " ", ";"}], 
   "\[IndentingNewLine]", 
   RowBox[{
    RowBox[{"UdInFn", "=", " ", 
     RowBox[{"Flatten", "[", 
      RowBox[{
       RowBox[{"{", "Ud", "}"}], "/.", "sol"}], "]"}]}], " ", ";"}], 
   "\[IndentingNewLine]", 
   RowBox[{
    RowBox[{"IbInFn", "=", " ", 
     RowBox[{"Flatten", "[", 
      RowBox[{
       RowBox[{"{", "Ib", "}"}], "/.", "sol"}], "]"}]}], ";"}], " ", 
   "\[IndentingNewLine]", 
   RowBox[{
    RowBox[{"IpInFn", "=", " ", 
     RowBox[{"Flatten", "[", 
      RowBox[{
       RowBox[{"{", "Ip", "}"}], "/.", "sol"}], "]"}]}], " ", ";"}], 
   "\[IndentingNewLine]", 
   RowBox[{
    RowBox[{"IuInFn", "=", " ", 
     RowBox[{"Flatten", "[", 
      RowBox[{
       RowBox[{"{", "Iu", "}"}], "/.", "sol"}], "]"}]}], ";"}], 
   "\[IndentingNewLine]", 
   RowBox[{
    RowBox[{"IdInFn", "=", " ", 
     RowBox[{"Flatten", "[", 
      RowBox[{
       RowBox[{"{", "Id", "}"}], "/.", "sol"}], "]"}]}], ";"}], 
   "\[IndentingNewLine]", "\[IndentingNewLine]", 
   RowBox[{"(*", " ", 
    RowBox[{
    "creating", " ", "a", " ", "Nb", " ", "curve", " ", "and", " ", "finding",
      " ", "repeats", " ", "in", " ", "timeseries"}], "*)"}], 
   "\[IndentingNewLine]", 
   RowBox[{
    RowBox[{"timepoints", "=", 
     RowBox[{"Flatten", "[", 
      RowBox[{
       RowBox[{"IbInFn", "[", 
        RowBox[{"[", "1", "]"}], "]"}], "[", "\"\<Coordinates\>\"", "]"}], 
      "]"}]}], ";"}], "\[IndentingNewLine]", 
   RowBox[{"Position", "[", 
    RowBox[{"timepoints", ",", "inft"}], "]"}], "\[IndentingNewLine]", 
   RowBox[{"second", "=", 
    RowBox[{
     RowBox[{"Position", "[", 
      RowBox[{"timepoints", ",", "inft"}], "]"}], "[", 
     RowBox[{"[", "2", "]"}], "]"}]}], "\[IndentingNewLine]", 
   RowBox[{
    RowBox[{"timepoints2", "=", 
     RowBox[{"ReplacePart", "[", 
      RowBox[{"timepoints", ",", 
       RowBox[{"second", "\[Rule]", " ", 
        RowBox[{"inft", "+", ".05"}]}]}], "]"}]}], ";"}], 
   "\[IndentingNewLine]", 
   RowBox[{
    RowBox[{"arrayNb", "=", 
     RowBox[{"ConstantArray", "[", 
      RowBox[{
       RowBox[{"(", 
        RowBox[{"Nb", "/.", "parmEpi"}], ")"}], ",", 
       RowBox[{"Length", "[", "timepoints2", "]"}]}], "]"}]}], ";"}], 
   "\[IndentingNewLine]", 
   RowBox[{
    RowBox[{"pointsNb", "=", 
     RowBox[{"Transpose", "[", 
      RowBox[{"{", 
       RowBox[{"timepoints2", ",", "arrayNb"}], "}"}], "]"}]}], ";"}], 
   "\[IndentingNewLine]", 
   RowBox[{
    RowBox[{"interpNb", "=", 
     RowBox[{"{", 
      RowBox[{"Interpolation", "[", "pointsNb", "]"}], "}"}]}], ";"}], " ", 
   "\[IndentingNewLine]"}]}]], "Input",
 CellChangeTimes->{{3.686470248494693*^9, 3.686470326293143*^9}, {
   3.686470916153777*^9, 3.686470932342287*^9}, {3.686471016607278*^9, 
   3.6864710260220947`*^9}, {3.6864710998970313`*^9, 
   3.6864711340372925`*^9}, {3.686472085406437*^9, 3.686472150754154*^9}, {
   3.686472223616089*^9, 3.6864722246612906`*^9}, {3.6864915363968325`*^9, 
   3.686491541074842*^9}, 3.686494817085638*^9, {3.687705956911458*^9, 
   3.6877059643114686`*^9}, {3.687706226676873*^9, 3.6877062417328973`*^9}, 
   3.6905263712031384`*^9, 3.690526559257897*^9, 3.6905274700672607`*^9, {
   3.6905318715993156`*^9, 3.690531885521407*^9}, {3.6905328255606194`*^9, 
   3.690532839217061*^9}, {3.690630259530264*^9, 3.6906302605863247`*^9}, {
   3.6906324093382263`*^9, 3.6906324198658285`*^9}, {3.6908123333071594`*^9, 
   3.6908124199443007`*^9}, {3.6908131485787697`*^9, 
   3.6908131493519535`*^9}, {3.748871414377496*^9, 3.7488714254476943`*^9}}],

Cell[BoxData[
 RowBox[{"{", 
  RowBox[{
   RowBox[{"{", "20", "}"}], ",", 
   RowBox[{"{", "21", "}"}]}], "}"}]], "Output",
 CellChangeTimes->{
  3.690630262112412*^9, 3.6906305505829115`*^9, 3.6906310229999323`*^9, 
   3.6906316967914705`*^9, 3.690632404560953*^9, 3.690633512203306*^9, 
   3.6906336205995064`*^9, 3.6906342028528094`*^9, 3.6906343863773065`*^9, 
   3.6906344950385213`*^9, 3.690647054505131*^9, 3.6906473001851826`*^9, {
   3.69065086416294*^9, 3.6906508657439427`*^9}, 3.69065135775926*^9, 
   3.6906516200340757`*^9, 3.6906529981971283`*^9, 3.690653065349282*^9, 
   3.6906557764622583`*^9, 3.690702534284753*^9, 3.690702634987954*^9, 
   3.6907028548183613`*^9, 3.6907034147378373`*^9, 3.690703464425928*^9, 
   3.6908128892697735`*^9, 3.690813054742951*^9, {3.690813133259078*^9, 
   3.690813151301109*^9}, 3.6908132339045105`*^9, 3.6908134243579493`*^9, 
   3.690813504723671*^9, 3.6908136768055267`*^9, 3.6908139121695976`*^9, 
   3.6908142153054333`*^9, 3.6908144291158423`*^9, 3.6908148421875153`*^9, {
   3.6908151072820125`*^9, 3.690815109944792*^9}, 3.69081622603465*^9, 
   3.691229307926297*^9, 3.6912296605803485`*^9, 3.6912315708541803`*^9, 
   3.6912328451682167`*^9, 3.691232951364955*^9, 3.691233007254377*^9, 
   3.6912331024032497`*^9, 3.6912354456317015`*^9, 3.6927149629134874`*^9, 
   3.69271621204051*^9, 3.6927162470625935`*^9, 3.692716377987732*^9, 
   3.692716445144024*^9, 3.6927166818076577`*^9, 3.6927167926007996`*^9, 
   3.6927168603971214`*^9, 3.692717035720162*^9, 3.692717162804699*^9, 
   3.6927173036257153`*^9, {3.6927173673739786`*^9, 3.6927173783757915`*^9}, 
   3.6927174982623515`*^9, 3.6927175832326393`*^9, 3.69271776034842*^9, 
   3.6927178280549917`*^9, 3.692717934389607*^9, 3.6927181010881968`*^9, 
   3.6927183486029644`*^9, 3.69271846981112*^9, 3.692718576466666*^9, 
   3.6927186337688985`*^9, 3.6927186757736626`*^9, 3.6927187391671343`*^9, 
   3.692718853282243*^9, 3.6927189233879766`*^9, 3.6927190634138217`*^9, 
   3.692719177355175*^9, 3.69271930503837*^9, 3.6927195506747704`*^9, 
   3.6927196848345833`*^9, 3.6927197775488396`*^9, 3.692719882740872*^9, 
   3.6927199980736327`*^9, 3.692720119237893*^9, 3.6927202502570086`*^9, 
   3.69272045988953*^9, 3.692720593096235*^9, 3.6927206724740953`*^9, 
   3.692720781395525*^9, 3.692720862987485*^9, 3.692720998998103*^9, 
   3.692721231163375*^9, 3.6927213307669535`*^9, 3.6927216396951675`*^9, 
   3.692722562831955*^9, 3.6927227589024353`*^9, 3.692722988642808*^9, {
   3.6927230605376387`*^9, 3.692723069477498*^9}, 3.6927232343729477`*^9, 
   3.692723444970084*^9, 3.692723544868388*^9, 3.6927238465751143`*^9, 
   3.6927239103199873`*^9, 3.692724174379036*^9, 3.6927247409772544`*^9, 
   3.69273662891444*^9, 3.6928774319424543`*^9, 3.6928779235372615`*^9, 
   3.6928792207505755`*^9, 3.692879622204026*^9, 3.6929359270680523`*^9, 
   3.692936013791599*^9, 3.69293618245404*^9, 3.692936293221138*^9, 
   3.6929364221965156`*^9, 3.6929366370303726`*^9, 3.692936790237855*^9, 
   3.692936984213127*^9, 3.692937277401228*^9, 3.693061290055278*^9, 
   3.6930614674362073`*^9, 3.6930616470052743`*^9, 3.6930619875645123`*^9, 
   3.693062300624759*^9, 3.693062862268125*^9, 3.693063027696315*^9, 
   3.693064844800357*^9, 3.6930651120112195`*^9, 3.6930653876740704`*^9, 
   3.6934838165609727`*^9, 3.693484163373682*^9, 3.693484897945387*^9, 
   3.693485103311112*^9, 3.69349401555809*^9, 3.693494156135787*^9, 
   3.6934943003325214`*^9, {3.693494534399062*^9, 3.6934945408158045`*^9}, 
   3.693494910521107*^9, 3.693495120267375*^9, 3.693495269922397*^9, 
   3.696136922781876*^9, 3.6961370276617565`*^9, 3.69613722009136*^9, 
   3.696137356784373*^9, 3.6961375840727015`*^9, 3.696137701717804*^9, 
   3.696138147679723*^9, 3.6961383304516134`*^9, 3.696138513660757*^9, 
   3.6961386787463384`*^9, 3.6963168223652487`*^9, 3.6963185568938723`*^9, 
   3.6963186881933823`*^9, 3.6963187987407055`*^9, 3.6963191640485992`*^9, 
   3.6965212493034267`*^9, 3.6965213455536375`*^9, 3.6966782479612665`*^9, 
   3.6966786116000657`*^9, 3.696678967371414*^9, 3.6966791743372526`*^9, 
   3.6966797573645997`*^9, 3.6966798537851143`*^9, 3.6966817604331684`*^9, 
   3.6966825854973593`*^9, 3.696682655190346*^9, 3.6967045189836073`*^9, 
   3.696704559907948*^9, 3.696704635178253*^9, 3.696704716610911*^9, 
   3.696704820656862*^9, 3.6967050221653876`*^9, 3.696706362622057*^9, 
   3.6967069460844293`*^9, 3.696707273855177*^9, 3.69670764962967*^9, 
   3.6967078346082497`*^9, 3.696707928986648*^9, 3.696708039142949*^9, 
   3.6967081516683846`*^9, 3.6967082391693897`*^9, 3.696708725505206*^9, 
   3.696708907255602*^9, 3.696709010566511*^9, 3.6967090931742363`*^9, 
   3.6967091866025796`*^9, 3.696709272417488*^9, 3.6967093469317503`*^9, 
   3.6967094168847513`*^9, 3.6967095146703444`*^9, 3.6967100321499424`*^9, 
   3.6967101106664333`*^9, 3.6967102741267824`*^9, 3.6967105866216564`*^9, 
   3.6967106754477367`*^9, 3.6967107839169407`*^9, 3.6967108496377*^9, 
   3.696710950079445*^9, 3.6967113279950604`*^9, 3.6967114242865677`*^9, 
   3.6967116856065145`*^9, 3.696711772478483*^9, 3.6967128767436438`*^9, 
   3.696713009575241*^9, 3.696713215742033*^9, 3.696713479405114*^9, 
   3.696713555460464*^9, 3.696713700819778*^9, 3.6967137800083075`*^9, 
   3.6967138754857683`*^9, 3.6967143265335665`*^9, 3.69671465318725*^9, 
   3.6967147307046843`*^9, 3.696714835867699*^9, 3.6967148991653194`*^9, 
   3.6967149851962404`*^9, 3.6967150676489563`*^9, 3.6969174945450044`*^9, 
   3.708365806419324*^9, 3.708365928424302*^9, 3.7086004216256657`*^9, 
   3.711269484883607*^9, 3.7112703466524887`*^9, 3.711270497089057*^9, 
   3.711274799841427*^9, 3.711275038044837*^9, 3.7112752028261256`*^9, 
   3.711280714282236*^9, 3.7112813389555564`*^9, 3.718807707514059*^9, 
   3.7188080995713167`*^9, 3.7188081573410406`*^9, 3.7336596293635626`*^9, 
   3.733659742569038*^9}],

Cell[BoxData[
 RowBox[{"{", "21", "}"}]], "Output",
 CellChangeTimes->{
  3.690630262112412*^9, 3.6906305505829115`*^9, 3.6906310229999323`*^9, 
   3.6906316967914705`*^9, 3.690632404560953*^9, 3.690633512203306*^9, 
   3.6906336205995064`*^9, 3.6906342028528094`*^9, 3.6906343863773065`*^9, 
   3.6906344950385213`*^9, 3.690647054505131*^9, 3.6906473001851826`*^9, {
   3.69065086416294*^9, 3.6906508657439427`*^9}, 3.69065135775926*^9, 
   3.6906516200340757`*^9, 3.6906529981971283`*^9, 3.690653065349282*^9, 
   3.6906557764622583`*^9, 3.690702534284753*^9, 3.690702634987954*^9, 
   3.6907028548183613`*^9, 3.6907034147378373`*^9, 3.690703464425928*^9, 
   3.6908128892697735`*^9, 3.690813054742951*^9, {3.690813133259078*^9, 
   3.690813151301109*^9}, 3.6908132339045105`*^9, 3.6908134243579493`*^9, 
   3.690813504723671*^9, 3.6908136768055267`*^9, 3.6908139121695976`*^9, 
   3.6908142153054333`*^9, 3.6908144291158423`*^9, 3.6908148421875153`*^9, {
   3.6908151072820125`*^9, 3.690815109944792*^9}, 3.69081622603465*^9, 
   3.691229307926297*^9, 3.6912296605803485`*^9, 3.6912315708541803`*^9, 
   3.6912328451682167`*^9, 3.691232951364955*^9, 3.691233007254377*^9, 
   3.6912331024032497`*^9, 3.6912354456317015`*^9, 3.6927149629134874`*^9, 
   3.69271621204051*^9, 3.6927162470625935`*^9, 3.692716377987732*^9, 
   3.692716445144024*^9, 3.6927166818076577`*^9, 3.6927167926007996`*^9, 
   3.6927168603971214`*^9, 3.692717035720162*^9, 3.692717162804699*^9, 
   3.6927173036257153`*^9, {3.6927173673739786`*^9, 3.6927173783757915`*^9}, 
   3.6927174982623515`*^9, 3.6927175832326393`*^9, 3.69271776034842*^9, 
   3.6927178280549917`*^9, 3.692717934389607*^9, 3.6927181010881968`*^9, 
   3.6927183486029644`*^9, 3.69271846981112*^9, 3.692718576466666*^9, 
   3.6927186337688985`*^9, 3.6927186757736626`*^9, 3.6927187391671343`*^9, 
   3.692718853282243*^9, 3.6927189233879766`*^9, 3.6927190634138217`*^9, 
   3.692719177355175*^9, 3.69271930503837*^9, 3.6927195506747704`*^9, 
   3.6927196848345833`*^9, 3.6927197775488396`*^9, 3.692719882740872*^9, 
   3.6927199980736327`*^9, 3.692720119237893*^9, 3.6927202502570086`*^9, 
   3.69272045988953*^9, 3.692720593096235*^9, 3.6927206724740953`*^9, 
   3.692720781395525*^9, 3.692720862987485*^9, 3.692720998998103*^9, 
   3.692721231163375*^9, 3.6927213307669535`*^9, 3.6927216396951675`*^9, 
   3.692722562831955*^9, 3.6927227589024353`*^9, 3.692722988642808*^9, {
   3.6927230605376387`*^9, 3.692723069477498*^9}, 3.6927232343729477`*^9, 
   3.692723444970084*^9, 3.692723544868388*^9, 3.6927238465751143`*^9, 
   3.6927239103199873`*^9, 3.692724174379036*^9, 3.6927247409772544`*^9, 
   3.69273662891444*^9, 3.6928774319424543`*^9, 3.6928779235372615`*^9, 
   3.6928792207505755`*^9, 3.692879622204026*^9, 3.6929359270680523`*^9, 
   3.692936013791599*^9, 3.69293618245404*^9, 3.692936293221138*^9, 
   3.6929364221965156`*^9, 3.6929366370303726`*^9, 3.692936790237855*^9, 
   3.692936984213127*^9, 3.692937277401228*^9, 3.693061290055278*^9, 
   3.6930614674362073`*^9, 3.6930616470052743`*^9, 3.6930619875645123`*^9, 
   3.693062300624759*^9, 3.693062862268125*^9, 3.693063027696315*^9, 
   3.693064844800357*^9, 3.6930651120112195`*^9, 3.6930653876740704`*^9, 
   3.6934838165609727`*^9, 3.693484163373682*^9, 3.693484897945387*^9, 
   3.693485103311112*^9, 3.69349401555809*^9, 3.693494156135787*^9, 
   3.6934943003325214`*^9, {3.693494534399062*^9, 3.6934945408158045`*^9}, 
   3.693494910521107*^9, 3.693495120267375*^9, 3.693495269922397*^9, 
   3.696136922781876*^9, 3.6961370276617565`*^9, 3.69613722009136*^9, 
   3.696137356784373*^9, 3.6961375840727015`*^9, 3.696137701717804*^9, 
   3.696138147679723*^9, 3.6961383304516134`*^9, 3.696138513660757*^9, 
   3.6961386787463384`*^9, 3.6963168223652487`*^9, 3.6963185568938723`*^9, 
   3.6963186881933823`*^9, 3.6963187987407055`*^9, 3.6963191640485992`*^9, 
   3.6965212493034267`*^9, 3.6965213455536375`*^9, 3.6966782479612665`*^9, 
   3.6966786116000657`*^9, 3.696678967371414*^9, 3.6966791743372526`*^9, 
   3.6966797573645997`*^9, 3.6966798537851143`*^9, 3.6966817604331684`*^9, 
   3.6966825854973593`*^9, 3.696682655190346*^9, 3.6967045189836073`*^9, 
   3.696704559907948*^9, 3.696704635178253*^9, 3.696704716610911*^9, 
   3.696704820656862*^9, 3.6967050221653876`*^9, 3.696706362622057*^9, 
   3.6967069460844293`*^9, 3.696707273855177*^9, 3.69670764962967*^9, 
   3.6967078346082497`*^9, 3.696707928986648*^9, 3.696708039142949*^9, 
   3.6967081516683846`*^9, 3.6967082391693897`*^9, 3.696708725505206*^9, 
   3.696708907255602*^9, 3.696709010566511*^9, 3.6967090931742363`*^9, 
   3.6967091866025796`*^9, 3.696709272417488*^9, 3.6967093469317503`*^9, 
   3.6967094168847513`*^9, 3.6967095146703444`*^9, 3.6967100321499424`*^9, 
   3.6967101106664333`*^9, 3.6967102741267824`*^9, 3.6967105866216564`*^9, 
   3.6967106754477367`*^9, 3.6967107839169407`*^9, 3.6967108496377*^9, 
   3.696710950079445*^9, 3.6967113279950604`*^9, 3.6967114242865677`*^9, 
   3.6967116856065145`*^9, 3.696711772478483*^9, 3.6967128767436438`*^9, 
   3.696713009575241*^9, 3.696713215742033*^9, 3.696713479405114*^9, 
   3.696713555460464*^9, 3.696713700819778*^9, 3.6967137800083075`*^9, 
   3.6967138754857683`*^9, 3.6967143265335665`*^9, 3.69671465318725*^9, 
   3.6967147307046843`*^9, 3.696714835867699*^9, 3.6967148991653194`*^9, 
   3.6967149851962404`*^9, 3.6967150676489563`*^9, 3.6969174945450044`*^9, 
   3.708365806419324*^9, 3.708365928424302*^9, 3.7086004216256657`*^9, 
   3.711269484883607*^9, 3.7112703466524887`*^9, 3.711270497089057*^9, 
   3.711274799841427*^9, 3.711275038044837*^9, 3.7112752028261256`*^9, 
   3.711280714282236*^9, 3.7112813389555564`*^9, 3.718807707514059*^9, 
   3.7188080995713167`*^9, 3.7188081573410406`*^9, 3.7336596293635626`*^9, 
   3.7336597425710382`*^9}]
}, Open  ]],

Cell[BoxData[{
 RowBox[{
  RowBox[{
   RowBox[{"ymax", "=", "25000"}], 
   RowBox[{"(*", "3100", "*)"}], ";"}], "\[IndentingNewLine]", 
  RowBox[{"(*", " ", 
   RowBox[{
    RowBox[{"top", " ", "layer"}], " ", "-", " ", 
    RowBox[{"region", " ", "plot"}]}], " ", "*)"}]}], "\[IndentingNewLine]", 
 RowBox[{
  RowBox[{
   RowBox[{"dplot", "=", 
    RowBox[{"RegionPlot", "[", "\[IndentingNewLine]", 
     RowBox[{
      RowBox[{
       RowBox[{"(", 
        RowBox[{"Evaluate", "[", 
         RowBox[{
          RowBox[{
           RowBox[{"UuInFn", "[", 
            RowBox[{"[", "1", "]"}], "]"}], "[", "t", "]"}], "+", 
          RowBox[{
           RowBox[{"IuInFn", "[", 
            RowBox[{"[", "1", "]"}], "]"}], "[", "t", "]"}], "+", 
          RowBox[{
           RowBox[{"IpInFn", "[", 
            RowBox[{"[", "1", "]"}], "]"}], "[", "t", "]"}], "+", 
          RowBox[{
           RowBox[{"UpInFn", "[", 
            RowBox[{"[", "1", "]"}], "]"}], "[", "t", "]"}], "+", 
          RowBox[{
           RowBox[{"interpNb", "[", 
            RowBox[{"[", "1", "]"}], "]"}], "[", "t", "]"}]}], "]"}], ")"}], 
       "\[LessEqual]", " ", "y", " ", "\[LessEqual]", " ", 
       RowBox[{"(", 
        RowBox[{"Evaluate", "[", 
         RowBox[{
          RowBox[{
           RowBox[{"UdInFn", "[", 
            RowBox[{"[", "1", "]"}], "]"}], "[", "t", "]"}], "+", 
          RowBox[{
           RowBox[{"IdInFn", "[", 
            RowBox[{"[", "1", "]"}], "]"}], "[", "t", "]"}], "+", 
          RowBox[{
           RowBox[{"UuInFn", "[", 
            RowBox[{"[", "1", "]"}], "]"}], "[", "t", "]"}], "+", 
          RowBox[{
           RowBox[{"IuInFn", "[", 
            RowBox[{"[", "1", "]"}], "]"}], "[", "t", "]"}], "+", 
          RowBox[{
           RowBox[{"IpInFn", "[", 
            RowBox[{"[", "1", "]"}], "]"}], "[", "t", "]"}], "+", 
          RowBox[{
           RowBox[{"UpInFn", "[", 
            RowBox[{"[", "1", "]"}], "]"}], "[", "t", "]"}], "+", 
          RowBox[{
           RowBox[{"interpNb", "[", 
            RowBox[{"[", "1", "]"}], "]"}], "[", "t", "]"}]}], "]"}], ")"}]}],
       ",", "\[IndentingNewLine]", 
      RowBox[{"{", 
       RowBox[{"t", ",", "0", ",", "tmax"}], "}"}], ",", 
      RowBox[{"{", 
       RowBox[{"y", ",", "0", ",", "ymax"}], "}"}], ",", 
      "\[IndentingNewLine]", 
      RowBox[{"MaxRecursion", "\[Rule]", "5"}], ",", 
      RowBox[{"PlotRange", "\[Rule]", "All"}], ",", "\[IndentingNewLine]", 
      RowBox[{"ColorFunction", "\[Rule]", 
       RowBox[{"Function", "[", 
        RowBox[{
         RowBox[{"{", 
          RowBox[{"t", ",", "y"}], "}"}], ",", 
         RowBox[{"Blend", "[", 
          RowBox[{
           RowBox[{"{", 
            RowBox[{"yellow", ",", "Black"}], " ", "}"}], ",", 
           RowBox[{
            RowBox[{
             RowBox[{"IdInFn", "[", 
              RowBox[{"[", "1", "]"}], "]"}], "[", "t", "]"}], "/", 
            RowBox[{"(", 
             RowBox[{
              RowBox[{
               RowBox[{"IdInFn", "[", 
                RowBox[{"[", "1", "]"}], "]"}], "[", "t", "]"}], "+", 
              RowBox[{
               RowBox[{"UdInFn", "[", 
                RowBox[{"[", "1", "]"}], "]"}], "[", "t", "]"}]}], ")"}]}]}], 
          "]"}]}], "]"}]}], ",", 
      RowBox[{"ColorFunctionScaling", "\[Rule]", "False"}], ",", 
      RowBox[{"Frame", "\[Rule]", 
       RowBox[{"{", 
        RowBox[{"True", ",", "True", ",", "False", ",", "False"}], "}"}]}], 
      ",", "\[IndentingNewLine]", 
      RowBox[{"FrameTicks", "\[Rule]", 
       RowBox[{"{", 
        RowBox[{
         RowBox[{"{", 
          RowBox[{"All", ",", "None"}], "}"}], ",", 
         RowBox[{"{", 
          RowBox[{
           RowBox[{"{", 
            RowBox[{
             RowBox[{"{", 
              RowBox[{"inft", ",", "0"}], "}"}], ",", 
             RowBox[{"{", 
              RowBox[{
               RowBox[{"inft", "+", "10"}], ",", "10"}], "}"}], ",", 
             RowBox[{"{", 
              RowBox[{
               RowBox[{"inft", "+", "20"}], ",", "20"}], "}"}], ",", 
             RowBox[{"{", 
              RowBox[{
               RowBox[{"inft", "+", "30"}], ",", "30"}], "}"}], ",", 
             RowBox[{"{", 
              RowBox[{
               RowBox[{"inft", "+", "40"}], ",", "40"}], "}"}], ",", 
             RowBox[{"{", 
              RowBox[{
               RowBox[{"inft", "+", "50"}], ",", "50"}], "}"}], ",", 
             RowBox[{"{", 
              RowBox[{
               RowBox[{"inft", "+", "60"}], ",", "60"}], "}"}], ",", 
             RowBox[{"{", 
              RowBox[{
               RowBox[{"inft", "+", "70"}], ",", "70"}], "}"}]}], "}"}], ",", 
           "None"}], "}"}]}], "}"}]}]}], "\[IndentingNewLine]", "]"}]}], 
   ";"}], "\[IndentingNewLine]", "\[IndentingNewLine]", 
  RowBox[{"(*", " ", 
   RowBox[{
    RowBox[{"upper", " ", "layer"}], " ", "-", " ", 
    RowBox[{"region", " ", "plot"}]}], " ", "*)"}]}], "\[IndentingNewLine]", 
 RowBox[{
  RowBox[{"uplot", "=", 
   RowBox[{"RegionPlot", "[", "\[IndentingNewLine]", 
    RowBox[{
     RowBox[{
      RowBox[{"(", 
       RowBox[{"Evaluate", "[", 
        RowBox[{
         RowBox[{
          RowBox[{"IpInFn", "[", 
           RowBox[{"[", "1", "]"}], "]"}], "[", "t", "]"}], "+", 
         RowBox[{
          RowBox[{"UpInFn", "[", 
           RowBox[{"[", "1", "]"}], "]"}], "[", "t", "]"}], "+", 
         RowBox[{
          RowBox[{"interpNb", "[", 
           RowBox[{"[", "1", "]"}], "]"}], "[", "t", "]"}]}], "]"}], " ", 
       ")"}], "\[LessEqual]", " ", "y", " ", "\[LessEqual]", " ", 
      RowBox[{"(", 
       RowBox[{"Evaluate", "[", 
        RowBox[{
         RowBox[{
          RowBox[{"UuInFn", "[", 
           RowBox[{"[", "1", "]"}], "]"}], "[", "t", "]"}], "+", 
         RowBox[{
          RowBox[{"IuInFn", "[", 
           RowBox[{"[", "1", "]"}], "]"}], "[", "t", "]"}], "+", 
         RowBox[{
          RowBox[{"IpInFn", "[", 
           RowBox[{"[", "1", "]"}], "]"}], "[", "t", "]"}], "+", 
         RowBox[{
          RowBox[{"UpInFn", "[", 
           RowBox[{"[", "1", "]"}], "]"}], "[", "t", "]"}], "+", 
         RowBox[{
          RowBox[{"interpNb", "[", 
           RowBox[{"[", "1", "]"}], "]"}], "[", "t", "]"}]}], "]"}], ")"}]}], 
     ",", "\[IndentingNewLine]", 
     RowBox[{"{", 
      RowBox[{"t", ",", "0", ",", "tmax"}], "}"}], ",", 
     RowBox[{"{", 
      RowBox[{"y", ",", "0", ",", "ymax"}], "}"}], ",", "\[IndentingNewLine]", 
     RowBox[{"MaxRecursion", "\[Rule]", "5"}], ",", 
     RowBox[{"PlotRange", "\[Rule]", "All"}], ",", "\[IndentingNewLine]", 
     RowBox[{"ColorFunction", "\[Rule]", 
      RowBox[{"Function", "[", 
       RowBox[{
        RowBox[{"{", 
         RowBox[{"t", ",", "y"}], "}"}], ",", 
        RowBox[{"Blend", "[", 
         RowBox[{
          RowBox[{"{", 
           RowBox[{"yellow2", ",", "Black"}], "}"}], ",", 
          RowBox[{
           RowBox[{
            RowBox[{"IuInFn", "[", 
             RowBox[{"[", "1", "]"}], "]"}], "[", "t", "]"}], "/", 
           RowBox[{"(", 
            RowBox[{
             RowBox[{
              RowBox[{"IuInFn", "[", 
               RowBox[{"[", "1", "]"}], "]"}], "[", "t", "]"}], "+", 
             RowBox[{
              RowBox[{"UuInFn", "[", 
               RowBox[{"[", "1", "]"}], "]"}], "[", "t", "]"}]}], ")"}]}]}], 
         "]"}]}], "]"}]}], ",", 
     RowBox[{"ColorFunctionScaling", "\[Rule]", "False"}], ",", 
     RowBox[{"Frame", "\[Rule]", 
      RowBox[{"{", 
       RowBox[{"True", ",", "True", ",", "False", ",", "False"}], "}"}]}], 
     ",", 
     RowBox[{"FrameTicks", "\[Rule]", 
      RowBox[{"{", 
       RowBox[{
        RowBox[{"{", 
         RowBox[{"All", ",", "None"}], "}"}], ",", 
        RowBox[{"{", 
         RowBox[{
          RowBox[{"{", 
           RowBox[{
            RowBox[{"{", 
             RowBox[{"inft", ",", "0"}], "}"}], ",", 
            RowBox[{"{", 
             RowBox[{
              RowBox[{"inft", "+", "10"}], ",", "10"}], "}"}], ",", 
            RowBox[{"{", 
             RowBox[{
              RowBox[{"inft", "+", "20"}], ",", "20"}], "}"}], ",", 
            RowBox[{"{", 
             RowBox[{
              RowBox[{"inft", "+", "30"}], ",", "30"}], "}"}], ",", 
            RowBox[{"{", 
             RowBox[{
              RowBox[{"inft", "+", "40"}], ",", "40"}], "}"}], ",", 
            RowBox[{"{", 
             RowBox[{
              RowBox[{"inft", "+", "50"}], ",", "50"}], "}"}], ",", 
            RowBox[{"{", 
             RowBox[{
              RowBox[{"inft", "+", "60"}], ",", "60"}], "}"}], ",", 
            RowBox[{"{", 
             RowBox[{
              RowBox[{"inft", "+", "70"}], ",", "70"}], "}"}]}], "}"}], ",", 
          "None"}], "}"}]}], "}"}]}]}], "]"}]}], ";"}]}], "Input",
 CellChangeTimes->{{3.686494911790802*^9, 3.686495170243251*^9}, {
   3.6864954661903505`*^9, 3.686495491016399*^9}, {3.6864957872494907`*^9, 
   3.6864958326785784`*^9}, {3.6864958818216505`*^9, 
   3.6864959675257745`*^9}, {3.6864959986108227`*^9, 3.686496010000845*^9}, {
   3.686496051596922*^9, 3.6864961229921875`*^9}, 3.686496162672245*^9, 
   3.6864961935822906`*^9, 3.6864962414713645`*^9, {3.686496307853055*^9, 
   3.6864963098030586`*^9}, {3.6864964253210907`*^9, 
   3.6864964503841276`*^9}, {3.68649655868429*^9, 3.686496582023324*^9}, {
   3.6864985710311623`*^9, 3.6864986184138727`*^9}, 3.6864986712108927`*^9, {
   3.6864987245049405`*^9, 3.686498735544572*^9}, {3.686498793468885*^9, 
   3.6864988621398125`*^9}, 3.686498900525008*^9, {3.68649897136406*^9, 
   3.686498978059443*^9}, {3.6865444438284855`*^9, 3.6865444492707973`*^9}, 
   3.686546930870736*^9, {3.6877062340238843`*^9, 3.6877062374038887`*^9}, {
   3.6877093154239645`*^9, 3.6877093161039658`*^9}, {3.688832503666773*^9, 
   3.6888325098651276`*^9}, 3.688832719217102*^9, {3.688833875152218*^9, 
   3.688833903290827*^9}, 3.6888348783215957`*^9, {3.6888381330507555`*^9, 
   3.688838143778369*^9}, {3.688838374945591*^9, 3.6888383802408943`*^9}, {
   3.688838586879713*^9, 3.6888385934310875`*^9}, {3.688838792374467*^9, 
   3.6888387936535397`*^9}, 3.6888390097649007`*^9, 3.6888396388078794`*^9, {
   3.6888451126409655`*^9, 3.6888451128409767`*^9}, 3.688845144265774*^9, {
   3.688845472898571*^9, 3.6888454733625975`*^9}, {3.6888455476388454`*^9, 
   3.688845548077871*^9}, 3.6889232778865733`*^9, {3.68892331839771*^9, 
   3.6889233186207104`*^9}, 3.6889234692451653`*^9, 3.6889246675457826`*^9, 
   3.6889252446414537`*^9, 3.688925324484766*^9, {3.6905319367137985`*^9, 
   3.690532070246944*^9}, {3.690532900061613*^9, 3.690532960078085*^9}, 
   3.690533038198307*^9, {3.6905340791254606`*^9, 3.690534099818569*^9}, 
   3.6905341747102804`*^9, 3.6905342178202477`*^9, 3.690631822284649*^9, 
   3.6906318908715715`*^9, {3.690655751895196*^9, 3.6906557547582006`*^9}, {
   3.6908124766438875`*^9, 3.690812548106011*^9}, 3.690812622115576*^9, {
   3.6908128986662645`*^9, 3.6908129189213467`*^9}, {3.690813907454584*^9, 
   3.6908139087166786`*^9}, {3.690813943351816*^9, 3.6908139436205964`*^9}, {
   3.6908139960555525`*^9, 3.690813996908671*^9}, {3.691231612567137*^9, 
   3.69123162667253*^9}, {3.6927239991686387`*^9, 3.6927239995806656`*^9}, {
   3.692724157346977*^9, 3.6927241579092374`*^9}, {3.6927242390495214`*^9, 
   3.6927242429766393`*^9}, {3.6928918007238226`*^9, 3.692891806892003*^9}, {
   3.6929359595252576`*^9, 3.692935970869162*^9}, {3.6934838253664765`*^9, 
   3.6934838270249357`*^9}, {3.6934839936863513`*^9, 
   3.6934840166735744`*^9}, {3.6934848640232077`*^9, 
   3.6934848895329084`*^9}, {3.693485048601281*^9, 3.69348505446445*^9}, {
   3.6934850924753876`*^9, 3.6934850930114594`*^9}, {3.696138074246668*^9, 
   3.696138103840845*^9}, {3.696138423987664*^9, 3.696138467410115*^9}, {
   3.696138664027376*^9, 3.6961386681212034`*^9}, {3.696319062867812*^9, 
   3.6963190685471373`*^9}, {3.6965211923723125`*^9, 
   3.6965212159743614`*^9}, {3.69652136319567*^9, 3.6965213820497084`*^9}, {
   3.696521444076843*^9, 3.696521445144845*^9}, {3.6967045738247437`*^9, 
   3.6967045978571186`*^9}, {3.6967050368532276`*^9, 3.696705058853486*^9}, {
   3.696708122348708*^9, 3.696708126300934*^9}, {3.696713565720051*^9, 
   3.6967136173770056`*^9}, {3.6967138114081035`*^9, 3.696713854415563*^9}, {
   3.7086000763520656`*^9, 3.7086001647594023`*^9}, {3.7188079323439684`*^9, 
   3.7188079969283524`*^9}, {3.748871429124845*^9, 3.7488714684249306`*^9}}],

Cell[BoxData[
 RowBox[{
  RowBox[{"(*", " ", 
   RowBox[{
    RowBox[{"parabasal", " ", "layer"}], " ", "-", " ", 
    RowBox[{"region", " ", "plot"}]}], " ", "*)"}], "\[IndentingNewLine]", 
  RowBox[{
   RowBox[{
    RowBox[{"pplot", "=", "\[IndentingNewLine]", 
     RowBox[{"RegionPlot", "[", "\[IndentingNewLine]", 
      RowBox[{
       RowBox[{
        RowBox[{"(", 
         RowBox[{"Evaluate", "[", 
          RowBox[{
           RowBox[{"interpNb", "[", 
            RowBox[{"[", "1", "]"}], "]"}], "[", "t", "]"}], "]"}], ")"}], 
        "\[LessEqual]", " ", "y", " ", "\[LessEqual]", 
        RowBox[{"(", 
         RowBox[{"Evaluate", "[", 
          RowBox[{
           RowBox[{
            RowBox[{"IpInFn", "[", 
             RowBox[{"[", "1", "]"}], "]"}], "[", "t", "]"}], "+", 
           RowBox[{
            RowBox[{"UpInFn", "[", 
             RowBox[{"[", "1", "]"}], "]"}], "[", "t", "]"}], "+", 
           RowBox[{
            RowBox[{"interpNb", "[", 
             RowBox[{"[", "1", "]"}], "]"}], "[", "t", "]"}]}], "]"}], 
         ")"}]}], ",", "\[IndentingNewLine]", 
       RowBox[{"{", 
        RowBox[{"t", ",", "0", ",", "tmax"}], "}"}], ",", 
       RowBox[{"{", 
        RowBox[{"y", ",", "0", ",", "ymax"}], "}"}], ",", 
       "\[IndentingNewLine]", 
       RowBox[{"MaxRecursion", "\[Rule]", "10"}], " ", ",", 
       RowBox[{"PlotRange", "\[Rule]", "All"}], ",", "\[IndentingNewLine]", 
       RowBox[{"ColorFunction", "\[Rule]", 
        RowBox[{"Function", "[", 
         RowBox[{
          RowBox[{"{", 
           RowBox[{"t", ",", "y"}], "}"}], ",", 
          RowBox[{"Blend", "[", 
           RowBox[{
            RowBox[{"{", 
             RowBox[{"yellow3", ",", "Black"}], "}"}], ",", 
            RowBox[{
             RowBox[{
              RowBox[{"IpInFn", "[", 
               RowBox[{"[", "1", "]"}], "]"}], "[", "t", "]"}], "/", 
             RowBox[{"(", 
              RowBox[{
               RowBox[{
                RowBox[{"IpInFn", "[", 
                 RowBox[{"[", "1", "]"}], "]"}], "[", "t", "]"}], "+", 
               RowBox[{
                RowBox[{"UpInFn", "[", 
                 RowBox[{"[", "1", "]"}], "]"}], "[", "t", "]"}]}], ")"}]}]}],
            "]"}]}], "]"}]}], ",", 
       RowBox[{"ColorFunctionScaling", "\[Rule]", "False"}], ",", 
       RowBox[{"Frame", "\[Rule]", 
        RowBox[{"{", 
         RowBox[{"True", ",", "True", ",", "False", ",", "False"}], "}"}]}], 
       ",", "\[IndentingNewLine]", 
       RowBox[{"FrameTicks", "\[Rule]", 
        RowBox[{"{", 
         RowBox[{
          RowBox[{"{", 
           RowBox[{"All", ",", "None"}], "}"}], ",", 
          RowBox[{"{", 
           RowBox[{
            RowBox[{"{", 
             RowBox[{
              RowBox[{"{", 
               RowBox[{"inft", ",", "0"}], "}"}], ",", 
              RowBox[{"{", 
               RowBox[{
                RowBox[{"inft", "+", "10"}], ",", "10"}], "}"}], ",", 
              RowBox[{"{", 
               RowBox[{
                RowBox[{"inft", "+", "20"}], ",", "20"}], "}"}], ",", 
              RowBox[{"{", 
               RowBox[{
                RowBox[{"inft", "+", "30"}], ",", "30"}], "}"}], ",", 
              RowBox[{"{", 
               RowBox[{
                RowBox[{"inft", "+", "40"}], ",", "40"}], "}"}], ",", 
              RowBox[{"{", 
               RowBox[{
                RowBox[{"inft", "+", "50"}], ",", "50"}], "}"}], ",", 
              RowBox[{"{", 
               RowBox[{
                RowBox[{"inft", "+", "60"}], ",", "60"}], "}"}], ",", 
              RowBox[{"{", 
               RowBox[{
                RowBox[{"inft", "+", "70"}], ",", "70"}], "}"}]}], "}"}], ",",
             "None"}], "}"}]}], "}"}]}]}], "\[IndentingNewLine]", "]"}]}], 
    ";"}], "\[IndentingNewLine]", "\[IndentingNewLine]", 
   RowBox[{"(*", " ", 
    RowBox[{
     RowBox[{"basal", " ", "layer"}], " ", "-", " ", 
     RowBox[{"region", " ", "plot"}]}], " ", "*)"}], "\[IndentingNewLine]", 
   RowBox[{
    RowBox[{"bplot", "=", "\[IndentingNewLine]", 
     RowBox[{"RegionPlot", "[", 
      RowBox[{
       RowBox[{"{", 
        RowBox[{"y", "<", 
         RowBox[{"Evaluate", "[", 
          RowBox[{
           RowBox[{"interpNb", "[", 
            RowBox[{"[", "1", "]"}], "]"}], "[", "t", "]"}], "]"}]}], "}"}], 
       ",", "\[IndentingNewLine]", 
       RowBox[{"{", 
        RowBox[{"t", ",", "0", ",", "tmax"}], "}"}], ",", 
       RowBox[{"{", 
        RowBox[{"y", ",", "0", ",", "ymax"}], "}"}], ",", 
       RowBox[{"PlotRange", "\[Rule]", "All"}], ",", 
       RowBox[{"MaxRecursion", "\[Rule]", "10"}], ",", "\[IndentingNewLine]", 
       RowBox[{"ColorFunction", "\[Rule]", 
        RowBox[{"Function", "[", 
         RowBox[{
          RowBox[{"{", 
           RowBox[{"t", ",", "y"}], "}"}], ",", 
          RowBox[{"Blend", "[", 
           RowBox[{
            RowBox[{"{", 
             RowBox[{"yellow4", ",", "Black"}], "}"}], ",", 
            RowBox[{
             RowBox[{
              RowBox[{"IbInFn", "[", 
               RowBox[{"[", "1", "]"}], "]"}], "[", "t", "]"}], "/", 
             RowBox[{
              RowBox[{"interpNb", "[", 
               RowBox[{"[", "1", "]"}], "]"}], "[", "t", "]"}]}]}], "]"}]}], 
         "]"}]}], ",", 
       RowBox[{"ColorFunctionScaling", "\[Rule]", "False"}], ",", 
       RowBox[{"Frame", "\[Rule]", 
        RowBox[{"{", 
         RowBox[{"True", ",", "True", ",", "False", ",", "False"}], "}"}]}], 
       ",", "\[IndentingNewLine]", 
       RowBox[{"FrameTicks", "\[Rule]", 
        RowBox[{"{", 
         RowBox[{
          RowBox[{"{", 
           RowBox[{"All", ",", "None"}], "}"}], ",", 
          RowBox[{"{", 
           RowBox[{
            RowBox[{"{", 
             RowBox[{
              RowBox[{"{", 
               RowBox[{"inft", ",", "0"}], "}"}], ",", 
              RowBox[{"{", 
               RowBox[{
                RowBox[{"inft", "+", "10"}], ",", "10"}], "}"}], ",", 
              RowBox[{"{", 
               RowBox[{
                RowBox[{"inft", "+", "20"}], ",", "20"}], "}"}], ",", 
              RowBox[{"{", 
               RowBox[{
                RowBox[{"inft", "+", "30"}], ",", "30"}], "}"}], ",", 
              RowBox[{"{", 
               RowBox[{
                RowBox[{"inft", "+", "40"}], ",", "40"}], "}"}], ",", 
              RowBox[{"{", 
               RowBox[{
                RowBox[{"inft", "+", "50"}], ",", "50"}], "}"}], ",", 
              RowBox[{"{", 
               RowBox[{
                RowBox[{"inft", "+", "60"}], ",", "60"}], "}"}], ",", 
              RowBox[{"{", 
               RowBox[{
                RowBox[{"inft", "+", "70"}], ",", "70"}], "}"}]}], "}"}], ",",
             "None"}], "}"}]}], "}"}]}], ",", "\[IndentingNewLine]", 
       RowBox[{"FrameLabel", "\[Rule]", 
        RowBox[{"{", 
         RowBox[{
         "\"\<days post-infection\>\"", ",", "\"\<Number of cells\>\""}], 
         "}"}]}]}], "]"}]}], ";"}], "\[IndentingNewLine]"}]}]], "Input",
 CellChangeTimes->{{3.68647047538167*^9, 3.686470506405445*^9}, {
   3.6864705612695827`*^9, 3.686470597720668*^9}, {3.686470765449261*^9, 
   3.686470780300111*^9}, {3.68647122599384*^9, 3.6864712371176596`*^9}, {
   3.6864713224582586`*^9, 3.6864713260814657`*^9}, {3.686471399248396*^9, 
   3.6864714075520115`*^9}, {3.686472730492669*^9, 3.6864727337072744`*^9}, {
   3.686473541266844*^9, 3.6864735425168457`*^9}, 3.6864735795007133`*^9, {
   3.686473839621583*^9, 3.686473844522992*^9}, {3.6864740908299065`*^9, 
   3.6864741025871286`*^9}, 3.686474347547134*^9, {3.6864792713071427`*^9, 
   3.6864792750979495`*^9}, {3.686490074678404*^9, 3.686490075308405*^9}, {
   3.6864945903712454`*^9, 3.686494611027281*^9}, 3.6864947160644608`*^9, 
   3.6864952337723656`*^9, {3.6864964852691803`*^9, 3.6864964971891985`*^9}, {
   3.6877070464466815`*^9, 3.6877070482766843`*^9}, {3.687709325455983*^9, 
   3.6877093328349943`*^9}, {3.688184375025764*^9, 3.6881843851196547`*^9}, {
   3.688838395437763*^9, 3.6888384000850286`*^9}, 3.688845123150566*^9, {
   3.6888451637718897`*^9, 3.688845164090908*^9}, {3.688845466225189*^9, 
   3.6888454667052164`*^9}, {3.6888455523451147`*^9, 3.6888455558803167`*^9}, 
   3.688923282098608*^9, {3.6889233216567173`*^9, 3.6889233218677177`*^9}, 
   3.688923465832142*^9, {3.6889243026472263`*^9, 3.688924396769677*^9}, {
   3.6889244548039513`*^9, 3.688924627878641*^9}, 3.6889246911338296`*^9, {
   3.6889247568862486`*^9, 3.6889247708362846`*^9}, 3.688924843861743*^9, {
   3.6889249266613474`*^9, 3.6889249526874676`*^9}, {3.6889249972395773`*^9, 
   3.68892502690364*^9}, {3.6889250655127153`*^9, 3.6889250875427647`*^9}, {
   3.6889251200628347`*^9, 3.6889251289048557`*^9}, {3.6889251726599493`*^9, 
   3.688925201305193*^9}, {3.688925263831601*^9, 3.6889252726916475`*^9}, {
   3.688925347652816*^9, 3.688925355388831*^9}, 3.6905330768147883`*^9, 
   3.6905346472698545`*^9, 3.69063069217601*^9, 3.6906307224137397`*^9, 
   3.6906309171448774`*^9, {3.6906310424780464`*^9, 3.6906311005283666`*^9}, 
   3.69063114010163*^9, {3.6906312057583857`*^9, 3.6906312694730296`*^9}, {
   3.6906313508116817`*^9, 3.690631415409377*^9}, {3.6906315248676376`*^9, 
   3.6906315258096914`*^9}, {3.690631564006876*^9, 3.690631597711804*^9}, {
   3.6906316479546776`*^9, 3.690631654594057*^9}, {3.6906317540827475`*^9, 
   3.6906317861135798`*^9}, {3.690631836973489*^9, 3.69063186233694*^9}, 
   3.690631902093213*^9, {3.6906542829850516`*^9, 3.690654316085143*^9}, {
   3.6906543606622453`*^9, 3.6906544116393623`*^9}, {3.690654447042444*^9, 
   3.6906546766130095`*^9}, {3.6906547209421225`*^9, 
   3.6906548743495245`*^9}, {3.690654917092634*^9, 3.690654929068662*^9}, {
   3.6906550152738914`*^9, 3.690655056813983*^9}, 3.6906551043450933`*^9, {
   3.6906551505022*^9, 3.690655193552294*^9}, {3.6906552522424355`*^9, 
   3.6906552966035585`*^9}, {3.690655335594654*^9, 3.6906554863029985`*^9}, {
   3.6906557588982153`*^9, 3.690655759145216*^9}, 3.6908129399724507`*^9, 
   3.6908130151524906`*^9, {3.690813271612488*^9, 3.690813278066759*^9}, {
   3.6908145273893433`*^9, 3.69081457827804*^9}, {3.69123162289124*^9, 
   3.6912316231826086`*^9}, {3.691232901491954*^9, 3.6912329017549467`*^9}, {
   3.6927243118319674`*^9, 3.692724320123662*^9}, {3.6929369952445536`*^9, 
   3.692937005275936*^9}, {3.693483836979189*^9, 3.693483839915922*^9}, {
   3.693484024753477*^9, 3.693484046920818*^9}, {3.6934848396780643`*^9, 
   3.6934848597295732`*^9}, {3.693484986991867*^9, 3.6934849915791407`*^9}, {
   3.6934850710482655`*^9, 3.693485081910236*^9}, {3.69613808848126*^9, 
   3.6961381125753393`*^9}, {3.6961384734883213`*^9, 3.696138479222798*^9}, {
   3.696138656152291*^9, 3.6961386604961004`*^9}, {3.6963190224455004`*^9, 
   3.6963190346041956`*^9}, 3.696319077772665*^9, {3.696521224341377*^9, 
   3.69652124099041*^9}, {3.696521386435718*^9, 3.696521430565811*^9}, {
   3.69670457917405*^9, 3.696704584509355*^9}, {3.69670506452781*^9, 
   3.696705075218422*^9}, {3.6967081427468743`*^9, 3.6967081463780823`*^9}, {
   3.69671351692626*^9, 3.696713526788824*^9}, {3.6967136259094934`*^9, 
   3.6967136402803154`*^9}, {3.696713807974907*^9, 3.6967138095749984`*^9}, {
   3.708600185572151*^9, 3.708600269858225*^9}, {3.7188080055660405`*^9, 
   3.718808031828437*^9}, {3.7488714739596586`*^9, 3.748871515481282*^9}}],

Cell[CellGroupData[{

Cell[BoxData[
 RowBox[{
  RowBox[{"(*", " ", 
   RowBox[{
    RowBox[{"combined", " ", "plot"}], " ", "-", " ", 
    RowBox[{
     RowBox[{"i", ".", "e", ".", " ", "stacked"}], " ", "layers"}]}], " ", 
   "*)"}], "\[IndentingNewLine]", 
  RowBox[{
   RowBox[{
    RowBox[{"cplot", "=", 
     RowBox[{"Show", "[", 
      RowBox[{"bplot", ",", "pplot", ",", "uplot", ",", "dplot"}], "]"}]}], 
    ";"}], "\[IndentingNewLine]", "\[IndentingNewLine]", 
   RowBox[{
    RowBox[{"plotIImm", " ", "=", 
     RowBox[{"Plot", "[", 
      RowBox[{
       RowBox[{"{", 
        RowBox[{
         RowBox[{"Evaluate", "[", 
          RowBox[{
           RowBox[{
            RowBox[{
             RowBox[{
              RowBox[{"{", 
               RowBox[{"Id", "[", "t", "]"}], "}"}], "/.", "sol"}], "/.", 
             "parmChl"}], "/.", "parmEpi"}], "/.", "pIm"}], "]"}], ",", 
         RowBox[{"Evaluate", "[", 
          RowBox[{
           RowBox[{
            RowBox[{
             RowBox[{
              RowBox[{"{", 
               RowBox[{"Iu", "[", "t", "]"}], "}"}], "/.", "sol"}], "/.", 
             "parmChl"}], "/.", "parmEpi"}], "/.", "pIm"}], "]"}], ",", 
         RowBox[{"Evaluate", "[", 
          RowBox[{
           RowBox[{
            RowBox[{
             RowBox[{
              RowBox[{"{", 
               RowBox[{"Ip", "[", "t", "]"}], "}"}], "/.", "sol"}], "/.", 
             "parmChl"}], "/.", "parmEpi"}], "/.", "pIm"}], "]"}], ",", 
         RowBox[{"Evaluate", "[", 
          RowBox[{
           RowBox[{
            RowBox[{
             RowBox[{
              RowBox[{"{", 
               RowBox[{"Ib", "[", "t", "]"}], "}"}], "/.", "sol"}], "/.", 
             "parmChl"}], "/.", "parmEpi"}], "/.", "pIm"}], "]"}]}], "}"}], 
       ",", 
       RowBox[{"{", 
        RowBox[{"t", ",", "0", ",", "tmax"}], "}"}], ",", 
       "\[IndentingNewLine]", 
       RowBox[{"PlotRange", "\[Rule]", 
        RowBox[{"{", 
         RowBox[{"1", ",", "All"}], "}"}]}], ",", "\[IndentingNewLine]", 
       RowBox[{"Frame", "\[Rule]", 
        RowBox[{"{", 
         RowBox[{"True", ",", "True", ",", "False", ",", "False"}], "}"}]}], 
       ",", "\[IndentingNewLine]", 
       RowBox[{"FrameLabel", "\[Rule]", 
        RowBox[{"{", 
         RowBox[{
         "\"\<days post-infection\>\"", ",", 
          "\"\<Number of Infected Cells\>\""}], "}"}]}], ",", 
       "\[IndentingNewLine]", 
       RowBox[{"FrameTicks", "\[Rule]", 
        RowBox[{"{", 
         RowBox[{
          RowBox[{"{", 
           RowBox[{"All", ",", "None"}], "}"}], ",", 
          RowBox[{"{", 
           RowBox[{
            RowBox[{"{", 
             RowBox[{
              RowBox[{"{", 
               RowBox[{"inft", ",", "0"}], "}"}], ",", 
              RowBox[{"{", 
               RowBox[{
                RowBox[{"inft", "+", "10"}], ",", "10"}], "}"}], ",", 
              RowBox[{"{", 
               RowBox[{
                RowBox[{"inft", "+", "20"}], ",", "20"}], "}"}], ",", 
              RowBox[{"{", 
               RowBox[{
                RowBox[{"inft", "+", "30"}], ",", "30"}], "}"}], ",", 
              RowBox[{"{", 
               RowBox[{
                RowBox[{"inft", "+", "40"}], ",", "40"}], "}"}], ",", 
              RowBox[{"{", 
               RowBox[{
                RowBox[{"inft", "+", "50"}], ",", "50"}], "}"}], ",", 
              RowBox[{"{", 
               RowBox[{
                RowBox[{"inft", "+", "60"}], ",", "60"}], "}"}], ",", 
              RowBox[{"{", 
               RowBox[{
                RowBox[{"inft", "+", "70"}], ",", "70"}], "}"}]}], "}"}], ",",
             "None"}], "}"}]}], "}"}]}], ",", 
       RowBox[{"PlotStyle", "\[Rule]", 
        RowBox[{"{", 
         RowBox[{
          RowBox[{"{", 
           RowBox[{
            RowBox[{"Darker", "[", "Yellow", "]"}], ",", "Thick"}], "}"}], 
          ",", 
          RowBox[{"{", 
           RowBox[{
            RowBox[{"Darker", "[", "Green", "]"}], ",", "Thick"}], "}"}], ",", 
          RowBox[{"{", 
           RowBox[{"Blue", ",", "Thick"}], "}"}], ",", 
          RowBox[{"{", 
           RowBox[{"Purple", ",", "Thick"}], "}"}]}], "}"}]}]}], "]"}]}], 
    ";"}], "\[IndentingNewLine]", "\[IndentingNewLine]", 
   "\[IndentingNewLine]", 
   RowBox[{
    RowBox[{"plotE", "=", " ", 
     RowBox[{"Plot", "[", 
      RowBox[{
       RowBox[{"{", 
        RowBox[{
         RowBox[{"Evaluate", "[", 
          RowBox[{
           RowBox[{
            RowBox[{
             RowBox[{
              RowBox[{"{", 
               RowBox[{"Log", "[", 
                RowBox[{"10", ",", 
                 RowBox[{"Eu", "[", "t", "]"}]}], "]"}], "}"}], "/.", "sol"}],
              "/.", "parmChl"}], "/.", "parmEpi"}], "/.", "pIm"}], "]"}], ",", 
         RowBox[{"Evaluate", "[", 
          RowBox[{
           RowBox[{
            RowBox[{
             RowBox[{
              RowBox[{"{", 
               RowBox[{"Log", "[", 
                RowBox[{"10", ",", 
                 RowBox[{"Ep", "[", "t", "]"}]}], "]"}], "}"}], "/.", "sol"}],
              "/.", "parmChl"}], "/.", "parmEpi"}], "/.", "pIm"}], "]"}], ",", 
         RowBox[{"Evaluate", "[", 
          RowBox[{
           RowBox[{
            RowBox[{
             RowBox[{
              RowBox[{"{", 
               RowBox[{"Log", "[", 
                RowBox[{"10", ",", 
                 RowBox[{"A", "[", "t", "]"}]}], "]"}], "}"}], "/.", "sol"}], 
             "/.", "parmChl"}], "/.", "parmEpi"}], "/.", "pIm"}], "]"}]}], 
        "}"}], ",", 
       RowBox[{"{", 
        RowBox[{"t", ",", "0", ",", "tmax"}], "}"}], ",", 
       "\[IndentingNewLine]", 
       RowBox[{"PlotRange", "\[Rule]", 
        RowBox[{"{", 
         RowBox[{
          RowBox[{"Log", "[", 
           RowBox[{"10", ",", "0.5"}], "]"}], ",", 
          RowBox[{"Log", "[", 
           RowBox[{"10", ",", 
            SuperscriptBox["10", "6"]}], "]"}]}], "}"}]}], ",", 
       "\[IndentingNewLine]", 
       RowBox[{"Frame", "\[Rule]", 
        RowBox[{"{", 
         RowBox[{"True", ",", "True", ",", "False", ",", "True"}], "}"}]}], 
       ",", "\[IndentingNewLine]", 
       RowBox[{"FrameLabel", "\[Rule]", 
        RowBox[{"{", 
         RowBox[{
          RowBox[{"{", 
           RowBox[{
           "\"\<\!\(\*SubscriptBox[\(log\), \(10\)]\) (Number of EBs)\>\"", 
            ",", "\"\<\!\(\*SubscriptBox[\(log\), \(10\)]\) (Number of CD8+ \
cells)\>\""}], "}"}], ",", 
          RowBox[{"{", 
           RowBox[{"\"\<days post-infection\>\"", ",", "None"}], "}"}]}], 
         "}"}]}], ",", "\[IndentingNewLine]", 
       RowBox[{"PlotStyle", "\[Rule]", 
        RowBox[{"{", 
         RowBox[{
          RowBox[{"{", 
           RowBox[{"Orange", ",", "Thick"}], "}"}], ",", 
          RowBox[{"{", 
           RowBox[{"Red", ",", "Thick"}], "}"}], ",", 
          RowBox[{"{", 
           RowBox[{"grey", ",", "Thick"}], "}"}]}], "}"}]}]}], "]"}]}], ";"}],
    "\[IndentingNewLine]", "\[IndentingNewLine]", 
   RowBox[{"GraphicsGrid", "[", 
    RowBox[{
     RowBox[{"{", 
      RowBox[{
       RowBox[{"{", 
        RowBox[{"cplot", ",", "plotE"}], "}"}], ",", 
       RowBox[{"{", 
        RowBox[{"SpanFromAbove", ",", "plotIImm"}], "}"}]}], "}"}], ",", 
     RowBox[{"AspectRatio", "\[Rule]", 
      RowBox[{"1", "/", "GoldenRatio"}]}], ",", 
     RowBox[{"ImageSize", "\[Rule]", "Large"}]}], "]"}], 
   "\[IndentingNewLine]"}]}]], "Input",
 CellChangeTimes->{{3.6864716497886467`*^9, 3.6864716701354837`*^9}, 
   3.686472839884466*^9, {3.6864738498466015`*^9, 3.686473852842807*^9}, {
   3.6864744170524592`*^9, 3.6864745628229218`*^9}, {3.686474637412459*^9, 
   3.6864746761149282`*^9}, {3.686474767206545*^9, 3.6864748147662306`*^9}, {
   3.6864748533945084`*^9, 3.686474861794324*^9}, {3.6864750058089166`*^9, 
   3.686475038887376*^9}, {3.686475080810301*^9, 3.686475148587226*^9}, {
   3.6864752581404295`*^9, 3.6864753407265778`*^9}, {3.6864753718454337`*^9, 
   3.686475381489251*^9}, {3.6864754402059565`*^9, 3.686475440455557*^9}, {
   3.6864760599479003`*^9, 3.6864764452696075`*^9}, {3.6864764763854637`*^9, 
   3.686476586156662*^9}, {3.686476688472432*^9, 3.686476839813312*^9}, {
   3.686476921604661*^9, 3.6864770462021666`*^9}, {3.6864771701213408`*^9, 
   3.6864771777215543`*^9}, {3.686477294915965*^9, 3.6864773289568324`*^9}, {
   3.686477389258677*^9, 3.6864774457459793`*^9}, {3.6864775550814934`*^9, 
   3.6864776181151743`*^9}, {3.6864776949475574`*^9, 3.686477699207365*^9}, {
   3.6864777360235124`*^9, 3.686477787965806*^9}, {3.686477967011025*^9, 
   3.686477993003072*^9}, {3.6864781166947203`*^9, 3.686478120457327*^9}, {
   3.6864781660802307`*^9, 3.6864782581280956`*^9}, {3.6864785655767097`*^9, 
   3.686478601997377*^9}, {3.6864786833889227`*^9, 3.6864787697218795`*^9}, {
   3.687706145664744*^9, 3.6877061669167757`*^9}, {3.6877072872919235`*^9, 
   3.687707303096947*^9}, {3.688183895369238*^9, 3.68818392472894*^9}, {
   3.6881847863169622`*^9, 3.6881848065359163`*^9}, {3.6881849054588842`*^9, 
   3.688184908693302*^9}, {3.6888331119005623`*^9, 3.688833162826475*^9}, {
   3.6888332452691903`*^9, 3.6888332890656953`*^9}, {3.688833320875515*^9, 
   3.6888333792268524`*^9}, {3.688833439119278*^9, 3.6888335940161376`*^9}, {
   3.688834518216999*^9, 3.688834523986329*^9}, {3.688834555621138*^9, 
   3.6888345591303387`*^9}, {3.688834665114401*^9, 3.6888346961341753`*^9}, {
   3.688922814133812*^9, 3.6889228343618565`*^9}, {3.688924117653266*^9, 
   3.6889241195162697`*^9}, {3.690528154307056*^9, 3.69052818758875*^9}, {
   3.69052824636058*^9, 3.690528252188814*^9}, {3.6905283344868298`*^9, 
   3.6905283429869504`*^9}, {3.6905321689254727`*^9, 
   3.6905322123479633`*^9}, {3.6905481402634473`*^9, 3.6905481423103437`*^9}, 
   3.6906305577453213`*^9, {3.690647379582724*^9, 3.69064745066779*^9}, {
   3.690647500284628*^9, 3.6906475090821314`*^9}, {3.6906477578753614`*^9, 
   3.6906479176975026`*^9}, 3.6906481098644943`*^9, {3.6906481793284674`*^9, 
   3.6906481814165864`*^9}, {3.690649243921234*^9, 3.690649255362259*^9}, {
   3.6906493761097507`*^9, 3.6906494322058816`*^9}, {3.6906495444695387`*^9, 
   3.6906496446767616`*^9}, {3.6906496756198206`*^9, 
   3.6906497195489187`*^9}, {3.6906497738481245`*^9, 
   3.6906497767381315`*^9}, {3.6906498133565664`*^9, 3.690649813738567*^9}, {
   3.6906499772708206`*^9, 3.690650066737095*^9}, {3.6906501064232135`*^9, 
   3.690650123718251*^9}, {3.6906501583693314`*^9, 3.690650181883396*^9}, {
   3.6906502527456427`*^9, 3.6906503828289175`*^9}, {3.690650427972067*^9, 
   3.690650489279198*^9}, {3.6906560866712275`*^9, 3.690656138343356*^9}, {
   3.6906561931441083`*^9, 3.6906562256341796`*^9}, {3.690656280404897*^9, 
   3.69065637699312*^9}, {3.6906564616156807`*^9, 3.690656489144739*^9}, {
   3.6908126546053247`*^9, 3.690812852269589*^9}, {3.6908135435463085`*^9, 
   3.690813630161233*^9}, 3.69081396307032*^9, {3.692719254132225*^9, 
   3.6927192638223896`*^9}, {3.692721084078246*^9, 3.6927210882633324`*^9}, {
   3.6934840600593753`*^9, 3.6934841312613306`*^9}, {3.693484277805105*^9, 
   3.693484279015253*^9}, {3.693484357659157*^9, 3.693484684650773*^9}, {
   3.693484724308548*^9, 3.693484757780102*^9}, 3.693484806138115*^9, {
   3.6934849214526405`*^9, 3.693484921623335*^9}, {3.6934849536073875`*^9, 
   3.693484973091981*^9}, 3.6934945975429726`*^9, {3.696137276639036*^9, 
   3.6961372998268538`*^9}, {3.696137808781739*^9, 3.6961378439228535`*^9}, {
   3.6961379875064135`*^9, 3.696138049074471*^9}, {3.6961384879104156`*^9, 
   3.6961384966292615`*^9}, {3.6961386299644356`*^9, 3.696138644074*^9}, {
   3.6961387648460064`*^9, 3.6961387828775034`*^9}, {3.696318969201455*^9, 
   3.696319006672598*^9}, {3.6965215155189867`*^9, 3.696521522616002*^9}, {
   3.696679872886207*^9, 3.6966798942944317`*^9}, {3.69668272205217*^9, 
   3.696682802852792*^9}, {3.69670467219037*^9, 3.696704674132481*^9}, {
   3.6967076980404387`*^9, 3.696707748286313*^9}, 3.69670806993371*^9, {
   3.696708773600957*^9, 3.69670877469602*^9}, {3.6967101750471153`*^9, 
   3.696710175686152*^9}, {3.6967132933534727`*^9, 3.6967133059851947`*^9}, {
   3.696713648982813*^9, 3.696713679752573*^9}, {3.6967137992234063`*^9, 
   3.6967138050947423`*^9}, {3.708600357562419*^9, 3.708600377593896*^9}, {
   3.7112695143517175`*^9, 3.7112695549398403`*^9}, {3.711269771352478*^9, 
   3.71126987786381*^9}, {3.711269914464911*^9, 3.7112699300169597`*^9}, {
   3.7112700025222263`*^9, 3.7112700096802473`*^9}, {3.7112700550813913`*^9, 
   3.711270056165394*^9}, {3.711270086807506*^9, 3.711270100488558*^9}, {
   3.711270402150696*^9, 3.711270402641697*^9}, {3.7112705074110928`*^9, 
   3.7112705081190944`*^9}, {3.7188080458796573`*^9, 3.718808079794628*^9}, {
   3.748871519764207*^9, 3.748871543078408*^9}}],

Cell[BoxData[
 GraphicsBox[{{}, {{InsetBox[
      GraphicsBox[{GraphicsComplexBox[CompressedData["
1:eJxknXV4U1n3tosOFlxbXINri0MhuAZnkOAa3MPgEnywoIMFGZzgGtyDa9EZ
pMU1uPb7hevca71fZ/6Z676eJ6c03XuvteWsna1974adYgcFBZXOFRQU+P/S
TIOuVE11osLL5qOLXP6zScViBzuOHGqKFw7PneE77zClEXYdftA6zJVFuKZj
+CCHKZfwqZkJD0RY8wlXXzcnXpirsHCH+zNy++zFhJe/bFrLYQoVvv8lYy+z
p6Rw1vgPZ0ZYywi3Sbl2h9NfTnhJ5t43Q10VhXvPWTjCH1xJePpfw5P77JWF
Pe62y91ei/CF1ZYSDlNV4dcbc5+w2qoJJ9uesLnZU1244N4XT6Ojawh3y7jg
3h+mDxX3j2/yJd/0ceGF3wxLWtKVLBzm+4XTrG2a9oY1WPREPXc19NmzC08c
b1lo9uQRTrDkwn2nv4Cw5fZGlz+4qPCYx/13u73FhY+8K33HagsTDvr1X2nh
8CQncnjcZYVHpJ9a3WapIPzr++0XLjwyoB+tpL9P4PtObRE+mLOh3dSpivC/
+UJ/RO6oKhxdJP10b/zqwplLfsvqalZDmO8Tpv3BtD+Y9gfT/mDaH0z7g2l/
MO0Ppv3BtL//7/v5v/YH0/5g2h9M+4NpfzDtD6b9wbQ/+Mb1WCtGmKIqunKl
ynTw+p/hmyPenLhhTRQOX180w2/2pBN+1vnqIX9wNuGuI9smaGDLLfxk3ov6
Hnd+4eLNvWec/YoI9+s45nVo6uLCW/vUSBW1I1T4V3NvVkq4yKSrLSxfygj3
CnwfC8sLR1iLXLJmDhf+1DRVB3PvSsLpWn98H32wsnDJDjedEcmrCDfr5k3v
aVdVeHDvpeucW6sJzx04ppwtTg3hvz/3j+dbr9y57pbepVzR8v3R3uT54+Ku
99lT6vOM9gc33pGxzAR/RmHaI5yv/8JItzeHMO0TXjMld4GgoLzCtFfYvHJr
f5ulkDDtF25kW9radrSoMO0ZntW902hTpxLCtG/48qD8q7zxSwrT3uHkY9+e
sq8pLUz7h63Td70IrlVOmP4A/xlo788rCNM/4MdXsi30ntC/P/0F/u1W3AKu
dPr3p//Aee493m/vahGmP8n39chX37JH2wv9C+7yYuP94ETaXuhv8AT/jP7+
FtWF6X8w4znM+AUTD2DiAcz4DzP+w4z/MOM/zPgPM/7DjP8w4z/M+A8z/v9/
f89++vdh/Jff3xj/YcZ/mPEfZvyHGf9jfj/EU8azc2cKry84fYCMbzHjJ37G
O/xwzPiKn/EQPxwz/uJnvMQPx4zP+BlP8cMx4zd+xlv8cMz4jp/xGD8cM/7j
Z7zGD8fMD/AznuOHY+YP+Bnv8cMx8wv8xAP8cMz8Az/xAj8cMz/BTzzBD8fM
X/ATb/DDMfMb/MQj/HDM/Ac/8Qo/HDM/wk88ww/HzJ8kPzfiHX4YP/EPHUZn
vOJ5xEf8MH7io/w+BqMTH9FhdOIjOoxOfESH0YmP6DA68REdRic+osPoxEd0
GJ34iA6jEx/RYXTiIzqMTnxEh9GJj+gwOvERHZZ82IiP6DA68REdRic+osMx
81N0OGZ7Q99Z+0qecaZrFdc0KZH4w9ZJwsSHa78FFyvrei06jN73TL4VeT2/
haPDkp8+3Plsgj+J6DD6zrkb2zawpRUdRv+4vP+4oKAMosPotx4++OTsl1V0
GP3r0+OTbEeziQ6jN//eq2LUjlyiw+hDYje85I2fR3QY/Ubqb07Ll3yiw+if
g/9JH1KrgOgw+vq5lsfWzEVEh9H3ZQjd7D2hOizzi+UJEwcdKiY6LL9/rm9X
7F2L6+9vsOTLnguFPO1CRYfRyxQ7/Ck4UZjosMxn9s1paItTSnRYvr8KE0J8
61WHJR8/2XKQaVUZ0WH03bXqVnTULSs6jP4o0D+rlRcdlvYTiD+vVYfRcwf6
55OKosPof23pcdReI1x0WOZrH6/3MVWtJDosf79d9ZtYFqgOy3zi+57YUXMq
iw6j395f7HHwM9Vh9P6xF7u8jyyiw+jfjqZx+MtUER1Gn51gVG5Xyaqiw+gh
vs+JfFNUh9G3Je2w2z6xmugwetmLtxe576gOy3wodbValpvVRYfRW1w/UMhR
sIboMPqDeSVTeUarDsv8ukQu8y3rVxm/YJnfjsiW4V1wCvk8jF7CU3qNxx0i
Oowe/GZNSFjqHKLD6PMThHZwNTOLDqOnz3Z4nX9hQdFh9DOLcjvMvYuKDsv8
Ze2LRRHJS4gOo9fasfWQc6v2X1jmO4eHRIY2Li06LPPjcxUSRH3Q/gejxw/E
v3kVRIfRc/SPWu1epP0HlvmU41Rpx0vtH7DMr0euP2OtoO0bRh87/s/W5una
vmH0FVP6vo7+V9svjH50ZuPREUW0/cHo/q1LWp6xxxYdRh80+XG55d5UosPo
A/ZFn7FZMosOy/j6ccpGU6ecOr4aLONf0vQf7Gvy6vhnMHqpPCvL+Z4XEh2W
8SNL+squdBofYGm/Bf7pZNmj7QeW/ldq5SR/i5La/wyW9l2l+0b3d20/sMTH
wHxhSTmNjwajpw3k+xV1/IUlPpawTY14o+0Hlv5RplJmTyUdH2H05+E5Nztn
afuB0RNX/62y7aG2Hxg9f91nV0JL6PgFo9dudK6Taby2Hxi9+++bP0Ve0/EJ
jrmeIflT6KCi003HKy7ZnyP1rSpTZX0MveHx6ika2uKHo7M+hv53Ku+8qB1p
RGd9TD6fvXuqBpmzis76GPrFMh9beNrlEp31MXRrozHLTavyic76GPp5e9Jn
9ieFRWd9TOJr5XPpo+YUE531MfTO9WaXc5UMFZ31MfSVLX5va7lZUnTWx9Aj
O2cZ5x9aRnTWx9CzB8afjOVFZ30MvX1gfDlQUXTWx9AvHd/9KbpwJdFZH0N/
e+avSRGjKovO+hh6issjQjyXLKKzPoZe9Ea7jc7sVUVnfQy9wT9VKtr6VxOd
9TH0PpF5LoUeqy4681X0UV0yLHT3qCE68wHJv8xt4ub3fJL2x/oQep5vha0T
+iWXz7MehJ6zQI1/LV+CRWf9B31WoSIlgw5lF531HvTk1b0jbHHMorO+gz6j
TY0T3moFRWc9B/23cs+cpqpFRWf9Br1ajc3rvI+Ki856Dbqz8aDz9olhorM+
g36sbTl/cL7SorMegx63Z+y0vjNlRWf9Bb1yIL71rPD/t89+Or4drnyykGtC
uOisr6Dfr7HukP2Gtj/WU9Bj1Z/W0JJX2xfrJ+jZmvSJDB5aRXTWS9ArtWw0
yO/T9sf6CHq7dmEJfCHavhiPGM8Yf2DGG5jxRdazjfEEZvyQ/NwYL2DGB5jx
AKb/w/R3mP4N059h+i9Mf4XpnzD9Eab/wfQ3me8Y/UvW043+BNN/YPoLTP+A
6Q8w7R+mvcO0b5j2DNN+YdorTPuEaY8w7Q+mvcG0L5j2JOsJRvyDU+4Z/XK5
N460N1h+H9PNeEk7pRYdRh9X4a3L9zyz6LCs1++KO8uyJ6eOBwbLev3FGTfd
3/NqfzcY/dCTjNmCwjXewRLfRzUu4amk8Q5G/2dqcHPbwxKiw7JeHxiex2u8
g9Fbrfp7qTe3xjsYfVFgvnqqnOiwrJ8E5pPdNd7B6KZOw+JFxdPxBkYvaG8z
z9tU4x2MXrdv5byu1Toeweg9B+faZ/+s4xGMPm14grqWmhrvYPSNY5//E7xQ
xyNY+suzBcPaWJKKDsv8JXenuj3WZBAdRh+zvkIvVzqNVzB60DHfDn+LPBov
DJb+f6fpD+uSAqLD6COH9l0e8aaIjvcGox9wljzhnKXxCkb/OevH09ASGq9g
9HJLj5qirpUSHUYftn5SUddgjVcw+t7AekUGjVcw+o/7k8s5Wmu8gtEzPel5
3rpJ2w+MXv6Vta05WtsPjN76fXF/dH1tHzD68K9px0Us03gFoy8O+prG81bb
D4zujX93tbOy5kMwer7kV7xn7X7Jh2CZ3xjrq7L+Mez5znDXv+KH8Td9Pe3Z
Hesz0WF09tsk37lkCo0VlFD+fbDE07tXmm92JxYdRmc/juedyLA07/746cQP
43+UZcw+V7P0osPo7NdJvryq5R3vCZ1PwPj7meuuMvfOJjqMzn4ez7u3/3GO
kES5xQ/jfxN+84Vzq+qwrPcY+308r+31/nZH3fzihyVe/96pRNQH1WF09gN5
Xu9PI2/aa2h/hfF/2v15v3uR6rB8H8Z+Ic/bFKfaj+BnGh9g/GHHD9y3VtD+
D6Ozn8jzXiVLks03RedPsKxXXBoXL+ie6rB8v8Z+I88rkPFyFUdBHT9g/Nvv
1srrGa06jM5+JM/rYZ7f1XxB4xWM//3T5HVtOXQ8gtHZr+R56wLrAX10Pgfj
LxZYjz2uOozOfibPG5g1ZXNLQh3PYPylR9erZSuuOix/f2O/k+fNyf3haXAL
Hf9g/L9PKHondJzqMDr7oTxvR4Ebf/jX6XgJ43dMS93LdE11GJ39UtnPKbbP
5Pum8RnGv2D2p+jIXDr+wujsp/K8D6WWLHXX0fEYxr9nwa2Z3kGqw+jst/K8
NBVHF3Us1vEbxn9z6f4crpOqw+jsx8r6bdWOR62vNF+A8X9etWyHPb3GA1jm
N8b+Lc+rcqrJVO9c9cMyXzH2b2X+XOl57Un+7zL+w/J9Gvu5+KvHSvXAdjSF
rrcYjJ/9Xfn3FMvfN6RWRv33GCzxzNjvxb98S7agHl1z6HqMwTJfMfZ/8Wf1
bazuW6/zcxg/+8H4lz0oPd38WufrMH72h/FP/9Heblmg83dY5kPGfrGsNyXM
O91fRvNnGD/7x/iTpn291X1H8yVY8kVjPxl/new7rltH6Hwflvmrsb+Mf2qh
P75GZ9F8G8bPfjN+X2C98rDmVzB+9p/xj18RJ5tni44/sMz/jP1o/KvWPtrq
jK3jASzzT2N/Gv9xz+kqtkY6HsD42a/GH7Vjw/XQlTo+wPjZv8Yfzzu9q+mD
9n8YP/vZ+HMd6fc1sqr2V1j+vhv2nX4XHEt0WPrfbx/7h6VOJTqM3rFU0jjv
FmYSHZb4WiLV6YjkOj+EJb7VXZo8rLHOD2HJ5zrlb+6aV0h0WMb3g7frO15q
e4clXzzj7m+eru0blvEtosu8iCI6P4TRrz4suM95WdsvjJ76zbt/Qgdoe4XR
Gwb2I9Po/BBGrxk3PJXvtrZHGL1bohyr3AW0/cHok5LHL+kYru0NRl+b9ukp
63ltXzD66YxnW5iz6PgPoz/N7nkR3VvbD4yeIO+sERGHdPyGZX5rnC+kPZ6d
dL6P/5n6Yfys78t82Pg85y3QV9pfnj98fYRwzPNF+NnPxE/84bwQn3/ZLDJp
8ekd5XkxP8/z2T/lefw8GD/Pk59nMPsR/H6VKzet8WhHvPAFff+af3baNGFZ
zzHOg8j8oEbpW/vj/yZ+9i9kfaOhZZunXRrRYZ7H+RD8ha6VGBaSKK342e9A
zzi2ZeUeT7KIDsv6h3FeBH/asX/H61Ejq/jZH0FPcmtPV1fJXKLDPI/zI/hd
fxWr65uifvZTJD74q272D80nOizzS+M8ifTP7Qdc5gvqZ/8FPVHiy5+sBwqL
DvM8zpdIf+2cq5clYRHxs1+DfiyFZ2nEqGKiwzIfNM6b4J/Y7/lM/zr1s7+D
HjfzwKPO7KGiw5KfGOdP8J8asWWHu4762Q+S9pev7OPQYyW1/Rks80vjPIqs
70wZfNP6Sv3sH8n6TlisxFGdyogOSz5knE/BX21e+R/R09XPfhP6ocB66W/l
RYdlvm2cV8E/LhDPi6qf/SlZXwqsr66tKDrM8zi/In+/QPy+on72syQf25i3
rCNXJdFhmf8a51nwx/6n+nZnGfWz/yW/77Yk56yDKuvva7Dke8b5FvzZI/NV
s01RP/tlMv/f89pmPmkRHeZ5nHeR9vDMdCP0jvrZX5Pv79DlN9Hpqur3ZzDP
4/yLjFdv3nQzFVQ/+3GS/57YMSaiazVtTwbzPM7DSPv6eOVb5HD1s3+HHn52
fmrPnuqiw5LvGOdj8Lu/75zmPa9+xnP0+vUn3w1uX0N0mOcx3uPfMnJNU/Ng
9bM/KP07+7B+jWwfK6LDsv5inK+R/luo8tzYQV/Ez34i+tLSu+wNMieXnwfL
fNU4j4Pf411TYv8J9bP/iL6o+4WvplXBosM8j/M7+De8PHTUUTdEx0tjv1Lm
E+feVYmak110mOdx3kfys+k98oY8Uz/7mzJ/eDRyquVmHtFhnsf5IMnXVn/u
4yhoFj/7oZJ//Ex81Z2xoOgwz+M8Ef7Gh8btjuijfvZPZX6Q+KwpqEhR0WGe
x/kjyed6JAgKaaF+9lvRI9PNKuq5VFx0mOdxXgn/miHnc/i+qZ/9WfScOZs3
sfUPEx3meZxvwv9knKu6Y7H62c+V/l0k8/+lH6VFh3ke56Hw557Zwm6uqH72
f2X+XC5ykXdnWY1/BvM8zk/JfGRx1ukR99TPfrGMf4H9teYVdPwzWPYvjPNW
+FcG5ndj1M/+MvqMfKX6mYaHiw7zPM5n4fe3aPo8eJb62Y+W+UyRkLhR5zQe
wDyP81z4U7YrPdz/QP3sX6NfDPs5x5tZx2+Y53H+S9bzumRM5iuufva70d+U
u5/H1buK6DDP47yYzG96Ri9zj1M/++PoyS3H9tgPaTyAeR7ny/D36/+gmOOa
+tlPl/lizdW1LSl0/IZ5HufR8M9yHD9mza1+zg+hP07grbLKtEPGW1jyZ+N8
N/5enf88VNt1QfzZy/XfmbRT3PCYzOc5/yb5QNiMnCVTxxE/jD/phQbPLHtS
iw7LerRxXo7n/azdNtuN5OqH8ScJ6u4ICtd8HkbnfB3P+z5syGbXvMzih/E7
01caZ3uYU3QYnfN48u9remqpebr6Yfxxi547482t+TmMzvk9njesd+PHzst5
xQ/jH1fz91Qh3TWfh9E57ye/74R7haLSqB/GH2tLv43eppqfw+icD+R55a1h
+9wF1A/jD99f6pL9cwkdDw2W+GicJ5Tft9X3f6zn1Q/jH3X65/vghZqfw+ic
P+R53q5HYgf1UT+M/8C1Y+l9ZTU/hyXeGucVed7XARNze1KoH8b/M7C/ebec
/v0Nlvmacb6R55UJ7A9sUz+Mv1xgv3Ok5ucwOuched6QwHp+E/XD+CsMT3zE
nlzHV1jmf8b5SZ53p87LGrZvOr7D+G1jXzWytNP8HJZ8wDhvKe2v4cVboXXU
D+MfMelSVPBWHa9hdM5nyvz99209TIvVD+NfMn37YH9sHV9hdM5z8rxybeb+
jHyp4zss7WXOvIS+Rpqfw+ic/+R5rTo5ZngrqB/G/89fQ/9yr9TxGkbnvKj0
D3ur7K7p6ofxZ+05peqZ50l1vmEwOu/XyHyny5pt7xaaNP8xWNajH98tuvx7
BtFhdN634XkjOr7oGtZY/TD+akn+aOuppPkvjM77NzzvQK3Ywxwvs+n3bTD+
Yzl/W2Mar/kyjM77OPL37fDn0Ygi6ofxVyk/+7X9VAHRYdn/Md7PkfHlj+DE
YQPUD+O/v256SFQ8zX9hdN7X4XmZajXK67ut6y2w/H13NanoWq35Lyzfn/H+
jrS/phnqOoarH8bf9mhIB0tNzX9hiW/G+zwyf2r/bx9zFvXD0t8C049npbS/
GSx/D+P9Hp53q9cqV8Qh9cPSP26vXueeqvkvLPHSeN+H5wX/Yd/tbK9+GH/G
wPmSQpr/wtKejfd/eF7zwH5rXPXD+At9zfAluouOjzA67wPJfOz0t5H+huqH
8dcL+jE5YreOz7C0F+P9IJ734sI/KXwr1A/j7xX/XkZPQh0fYYnnxvtCsn55
/fAK93sdn2EZD5Ic3eRsoeMjjM77QzyvwJ2VoY6q6ofxb0r5d7htvY7PMDrv
E8n8+MGEk9a56ofxn08/6XLodx1vYXTeL+J5PZ50/938WP0w/peZe3Q01dX1
DljyDWO9nOdNeVX3eXRJ9cMy/0y7s95K7zvJp2F03p+U9dpEb/J9CH4rflj2
X4zzteicr4U5XyvzJeN8Lcz5Wvm+jPO1MOdrYc7Xwpyvlfm7cb5W5gfG+VqZ
Pxvna2HO18Kcr4U5XwtzvhbmfC3M+VrJD43ztTDna2HO18p6gXG+FuZ8rczn
jPO1Mj82ztfCnK+V+Gacr5X5g3G+VuKVcb5W5gPG+VqY87Uw52slnhjnayVf
N87XwpyvhTlfC3O+FuZ8bczvb+vLKrGTZ5sgzH4X64ErEm6Y/vjbZFk/hFnv
Y/8IlvfJjb8Hz2f/iP0p9of4PByz/pC8r2zs/+CHY9Ynws/+Dn44Zv0i/Ozf
4Idj1jeS96uN/Rn8cMz6R/jZf8EPx6yPJPUxjP0V/HDM+knyPr+xf4Ifjllf
SeppGPsj+OGY9ZekHoCx/4EfjlmfCT/7G/jhmPWb8LN/gR+OWd9J6nUY+xP4
4Zj1n6QegbH/gB+OWR8KP/sL+OGY9aPws3+AH45ZXwo/+wP44Zj1p6QegrH+
jx+OWf9M6mMY6+f44Zj1XPCzPo4fjlnPBT/r3/jhmPVc8LO+jR+OWc8FP+vX
+OGY9Vzwsz6NH45ZzwU/68/44Zj1XPCzvowfjlnPBT/rx/jhmPVc8LM+jB+O
Wc8FP+u/+OGY9Vzws76LH45ZzwU/67f44Zj1XPCzPosfjlnPBT/rr/jhmPVc
8LO+ih+OWc8FP+un+OGY9QFj1sOQ+GJwzPMTMOfFiW/sv8HMx3ke/RNmfg3T
H2Hmy9I+jf4HM/+V9mX0N5j5LEz/gpmfyt/X6E/y8435Jkz/gZk/wvQX+fcZ
80GY/gEzv4PpD/L9GPM1mPYPM/+Cae/y+xnzKZj2DTM/gmnPMPMdmPYLM3+B
aa8w8xGY9glzHkbmm8Z5Fln/M86jwJwnkfNbxnkQOY9lnOeQ/SvjPIbsPxnn
KWT/yDgPIes3xnkGWX82ziPIeoxxngDmPADMfj7MfjzMfjrMfjjMfjZM/in/
fmM/GWY/GGY/F2Y/FmY/FWY/FGY/U857GPuRsr9t7CfKeQtjPxBmPw9mP072
T4z9NJj9MJj9LJn/GftRMPtJMPtBsh5g7OfIfnfHNr0fWG9Jvg+jz/3WKOlU
/wvRYVmPr5exx5xmCXS+ZTD6vbbHs2WslUT3Jw2W9ejmuatO2Krns2D5997/
utS3Pr2uXxgs601VsjxzL9L5LYweNmnSPMsCXT+EZT2o9fqiQfd0Pgyjb3en
+dd9J7foMPqigSUdthz5dT3MYPl+97pzB2XV9UEY3XSyXVtbcV3vg9F/f5q2
pGeL6jB6nV/hR+fnsOxffLjTwtZI558w+tR/X672DtL5PCz7FYHXlz6oDqP7
nm87Y0+v63ewjE9Juy33zlUdRk/02fE6eK+uF8DSP4MLn7CX0vkwjF4jcJ60
pa4vwDIeBt6nuKU6LONf4DzpD12PgNG7L7gbP6q8zrdh9I5JOxd01df5N4w+
eemh+d4/VYdl/Exd86B9ma53wOjrVq3I5/pXdVjGj+ACDSxvdb4Py99nvdNr
L6Lzf1jG66zJHgZX1vUAGP3Zlm71LKNVh9Ejc/sH+Gfp+gssf9/dde4FX1Yd
Ro9T8Fp830Ndf4DR8x4o3M+fXddvYPRUm09cCJ2qOoyeoGyCvVvc32T8gtEP
Vlz4w9w7hXweRvf22To16oOe/4FlfdoaZWpQIYeuTxuM3qpb3yae0bpeBKPf
Gf1jkem4rh/B6AXPVfGHjtP1JBi9x81EaaNy6X4pLPEu6mJp10ldb4Ll7/t2
bmtLN11/gtHz/Ww12p9I9ydh9K6B89obdH0Klvg5ZUBH82rtPzD6gJnNPkZ/
0v4BS/+dV2ZiRA1t37CMz4szBXsWaPuGJZ6vCNrgfKbtF0Z/v/ZheVtZbX8w
+oPCG2e1ORpLdBj91alezXt0TSU6jP7ii/Ox+XUmXZ83GH3QnPr7/GX0vAAs
/76Nt2M3GKH7/7B8fye61PIcLqTfn8HojtdfTjlja3yAZf/k28EXoSu1/cDo
n39zJo+qquu7sMTX1HVKuB5r+4Hl9wu8HzdJ2w8sf7/A+2n5dPyF0YdmvHDB
+kjbD4y+MPvWduaSOj7C6HvNc95FT9D2A6PfKjRkfMQNbT8w+tcSLdN58ur4
BaMHl62w1jlU2w+MXrpStrK2Mzo+weh/9a243X5PdVjir/H+MPsBC3xlR16w
P5DxDMaf7uHJEwU9j0WH0Xl/WM73No7+0WNNQvn5MP5DLR5Mr/IlkegwOu8P
87x6t9Mlfdcine5fGYzfZksYYYuj+Rws45Hx/rCcp4s//3zEG83vYPybTibf
Zqqq+R0s45Px/rCcf8ucM21YCc3nYPwF7i36ap+oOiz5vfH+sJw3LLm5tWuw
5n+wjL+fzZV9Z1SH0Xl/mOddyrOkoaO15nsw/jkTb1VxTVAdlvzfeH9YzqOV
6DjIHK39H5bx0bWsqyWv5ocwOu8P8zxreL6FEcs0H4RlvunuPNXvUx1G5/1h
nvdnnTf7nZU1P4RlfrOxwGZ3D9VhdN4flvO4zXfeD43UfBKW+dAe/xVrUs0n
YZlvGO8Py35ooJ7FeM0fYfwXA/tXHtVhdN4f5nl/l3Kn9qXS8QyWfKXbwWkR
ZtVhdN4f5nknKoz7291R4yeM39x7eRaPQ3VYxgvj/WGe96hKl1KOHTqewpJv
Dxy/xelTHUbn/WF5n6J2LZ81vo6vsPTPP7pabCGqw+i8PyzjQYOCrczNNJ7D
ks+Prn0ttIfqMDrvD8v7Gc2Sv4pereM7LPP7CYW6mParDsv82Hh/mOd1av1u
ZMRnjQcw/pPTUnyJNOl4D6PzPhXPG3gvsobFrX5Y1hOM94fl96l+/m5by08Z
/2H5Po33h/FfODLlhCtdSnk+LPmb8f6wnF94t6JJgyUZxQ9Lvmi8Pyznl1Pa
/M5Zmh/D8v0a7w/LefB8z0pHXdN8GZb2bLw/jL+jZdBoSwbNf2D8vD+M/23B
0ZHWTZpPwzI+GO8Py/nbMtUTBFk1P4Lx8/4w/j7VTAU8bzXfhvHz/jD+TQ2v
1LfN1vwJxs/7w/hf2Rb0N4VqPgXj5/1hOX8RqLdzXfNzGD/vD+PfuW/W3VCv
jj8wft4fxn/98MDeJpOOBzB+3h/G//Fk81hRrTUfg/Hz/jD+tOfLzvZu0vEB
xs/7w/jDrmbO5YrW/g/j5/1heR/jVqxddqv2Vxj/kby+oIn9gkSHZf5Xdfj0
oEPaf2CZ3w2ak3l/Nc3/YZk/XLl+3ftI+wcs87sX7TOH5NP8H5b5RdzXnRw9
tf3D6Dv+3H/dfkPbOyzzi4VjvwYP1fYNo5dYXTOzL0Tzf1jyjW3JKjv2a/uF
JX84eK2TuY22V1jygcB5jyDN/2H09C82N7Vc0vYIo5fyz34SnF3bH4ze/POg
of5+2t5g9CE/f0/iO6rtC0afH7f8EndqHf9hmT8lylrE0UnbDyzxP3mcI9ad
On7DMr833v+V87Hu1gUdH9QP42e/Cf1DswW1i3siKs6tHXGrajF9n1bma1NX
TGgTJ0E4OuchZD716WnDHhPTis75B/RyqWP1dU3IKjrnHWQ+VWDabr8vl+ic
b0AvUzVDUIOk+UXnPIP0h02XV0SYi4jO+QX0kH3zTzp9xUTnvAJ6y5O256E9
QkXnfILMj67kTBZlKiU65xHQb/77rJjLU0Z0zh/I/CnQ3hqUF53zBujNAu3J
X1F0zheg1xmT+YK1ViXROU8g/XlirHbmvyqLzvkB9Kl/Rvqjn1tE57yAzCdc
J8dFlKsqOucDJD4vXJfWM62a6JwHkPWeZdPWOP+pLjrv+8l8N8fIvn5nDdE5
vyPta1fat1W/fJX2x/kB9G//tE6ctGoK+TznBeTzyQYt9J0JEZ3zAejDsp50
WfLmEJ3zAPLvK9XojruHWXT2/6V9N/g3R9DmgqKz3y/9a/uOUI+jqOjs76OX
PfzH77aQEqKzn4/+x7lKw037w0Rn/x59z83f3F5badHZr0f/EnXumD2onOjs
z6OXDIxnyyuIzn689M/oAvGj3OGis/+O3ipe8vlev7Y/9tvl+038Lq/Lou2L
/XX0RSmu77O7qojOfjq6N92eupYobX/sn0v/zrTo3+AwbV/UQ5D2aTD74TDn
yxj/OE/GeCfrDw127mlpu15xdsqiB76Zp4entg27myjopjDjn8SzAl3mVLn5
Wzi69+W/jqEFEwgzHkr8OXnmpq1/WtHv5Elw1rFYmfERf+LvfbebhmcVvWeB
GQVDZikzXuKflPrnN/uhXKI/r5JxoOOaMuMn/oQFJ1t8cfKLbm+9xhuRXpnx
FP+x7FOqunIUEf19meDYIYWUGV/xxy7coJvleDHRS1S/l8t3QZnxFn/lsumm
+TuHij6g0d81HX2VGX/xj6p+d7M7QSnRt7bp0dOcSpnxWNafGq24al1XRnS/
vdjMiO3KjM/4f7bp9jm6dnnRiwz5vN3ZVJnxGn+FHoUzel5WFL3PuAM3Qj8r
M37jD/d+zeKpXkn05jUqj/DXUWY8x9/2yN0tzvmVRR9SL1dy32Jlxnf5fk4d
stieWkSf3zjBcvcrZcZ7/MvOr7gWWqaq6LtbPC/uqKjM+C/f51VnF9OUaqLf
aHv+uHWGMvFA8ttb3b5E3q4u+sfOW5qZ7ysTHySfbd3yiHVcDdHjP1ue1TVJ
mXiBv8/HxUmSr/oq/XWUY/q1P+p+EyZ+4F+wqeKsoCIp5Hmtkw0bF9JCmXgi
8/N/m2XbvzNE9BbhrlQ37ikTX/DXTlDqhjdzDtE3lmrawFdcmXiD/3TWY1lC
2ptFz9/gwXzzYGXiD/6apa1dHKsKir6+W697zr3KxCP8keZeEfYBRUVPXenH
bP8IZeIT/uyhJb4Fpy0heuO6R3e5syoTr/C3r/Q1s29XmOiu3yfdth5RJn5J
e6t7qLLj99KiX+5UPzq6gzLxDP+9352dzd/Kip6yX5ocnnjlhIlv+DN3rjM5
YlEF0a0jblezrVYm3sn6X+mEzSxLw0Wvcdy6w7lSmfgn8+mKL54Ev9H+2vVM
8eq2D8rEQ2mfVS8M9Ydr/5t4Ke3N0GrKxEf8M2pvTeKbWUX0NRFfupvmKRMv
ZT2+wZwl7gfaX0/dvfM98rEy8VPWG5sNKeIorv3vycODf3pLKfviXCiQMVF8
ibcwn4+/YlaZWPfiif/B1pGrfFPSaP5nsIxHY9oV2D8ojfjfvK290JJQ5wMw
/hHbHPscP7KIv1eiG/fddXR+AOMv76+RK6SyxrtX2TvmDZqRT/ww/v2JrvVw
jM+n423ZN31sVwqLH8ZfNke77RGnCov/Q94KrWxTdD4By3x98ccfwU6Nd6Fh
cUeZCur8AsafcZ03my+Pxrv+lX0rvOdLaj5vMP4WO8dUdZwuKf5t9WactPfR
+QeMf+GRGt3Mdo13bwPng1LqfASW/aLzSadFJNF4VzRwXmibzk9gyW9uX93s
3KTxbnfpvgu8+TRfhGU/o3/dZ8Fm7S83KjbO7/pD5y8w/rOOIsP8QzTefa5a
cr/9rOabsKxnjEyV1Hda+1f6OsH1LZk0v4TxJ3F+XOoO1v5SquGPe8G9dL4D
y/7O1JtFHXaNd82b3+vnP6D5KYy/zizvUatX+1fX25fK2rrofAjG3yrNpqne
jhrv5q/qWfZg/E8yP4JlPTDyfdNJWz9KvOuw8F3rHjWSa75uMP5Y3a9F2oon
l+e3PZP4pflCsPhhyYcWvuwfsjdY86GfKQ7412UXP4w/OmpMrB7Lsot/U9ol
8Rq8yiN+GP/wn0lr+h7mEX+hwvnqeorqfAvG/yPtXzPMeTTeXc/R0ucso/Mv
GP+Beal6WEI13qUpku1V6J3i4ofxf19xc7r/enHxNyn3OEXUcJ2fwfjLbV66
zT1E493sGhtDXVl0vgbjH+rtFGEN1nh3pXH/3y2Hy4ofxr/3VP5v0fs0/qUI
nOdrr/M5GP/nq28ze1prvFuzc+RF6xid38H4F71pmc0zUuPdKW/79uYr2n9h
/N6PFbY5L2r/fXKk6vvoHNofYRkPv2erasum/THBabMzYoDOB2H5/mPHiwjt
p/HOfCFxes9x7b+wjJ8Jn3Q1HdX+W+Paq7XOtNofYfl7JTvzNTKV9sfI0lev
tHMdlP4Fy/5IthpT4zTYK/3rlvPQhwlbNT7C+NPmHhen58T48vwlj78/Xn5H
ufuAz5OC7mm8hPl8giq3kr/zabw8uzJtnKQflLc3nDjVVlzjJ8znx5b5ciHC
rPPFqO7pakaVVy5mT33VO0jjKSzjQ6Px6cJ6aDztMHbFDMto5a1jl4WE7NX4
CvP50fYUbVweja8P/yp8w31MuciiAh0cPzTewjJ+jF38t9+v8bbIrbvJguLq
fLNZi1bX7Ms0/sIyHzuferD5L42/fR6tKO5ZpTyvc/YvwZU1HsOSf9y6tTCi
nMbjzf5uzWzVla/1e5LR91DjMyz949GyA85/ND6/+ln4D9NT5TQjN4U7xmu8
hqX9+zs/CB2l8bpQ4o9LvJOVGwXOP+XR+A3z+TKB/Dabxu8e6bxH7AWUZwfO
P53SeA7L+BTIX49qPN+QY8yj4PPKzxoENbWE6vgAy3xvyp2/3cV0fPiYLme8
qJLKiZo/fBzs1HgPS7yZebCUY6zG+7SZf5vnnaicz3bC4b+u4w0s+f/85T7r
VR1vwnI+M7tuKtfquDaxL4+OJ7C0nyXjW5lz6XjSNN+5vfZ8yt27T13sHqL5
AcznbSu7vooeqPnBoCKb61j+UJ7Yp3dhx2kdn2A+P2xd7VERJ3R8coXN/if4
rPL8d20/R/bV/AHm81MLlq9p6a35w8o941Y7ByjvXm89N7fZZxnvYJkPPYt4
0jbOZxnvwnue3nJ2vfLzlj0qL1+k+QUs61H56512TdD8ou7Uyfs8W5SfTB13
yZZD12thPu9s1bl5g6Q6v661f3mtHqWU39vqbTZd0/wD5vNHqx185/Rp/pFr
8N0ern+V+w2+9cmeXtd7YT5fqU3tslEmnX+vmN5tuz+7sn9654q+lpqfwHz+
8OCIMZYGmp/kWPPhm7WzcqnGDourvuYrMJ/PeqpolLWW5ivWe4fcEY2VB7et
2MXyVvMXWNrf1U8Jgl5o/jLjhfO486Pyrh7xpvhnaT4D8/kl9/YX8EzTfObi
5zpPQ+crfxhyZpO7hOY3sMT7F2OttsKa3ySNl8oUVVo5dPzMy9brmu/AEs+/
1BxguqT5Tr0UN4u4biv3D5zvHKz5Dyzzo8B8vZ/mP1MzLW1sGa58KzC/mar5
EMznzyd4fjd0suZDj1zFyjmmK38N5Fd3dfyDZf0q6fnepts63sX/K8156z3l
4MB8qZCOXzCfT5pmS6yo/Dpe5XZ/bmMuqlzm/q7KtpGaP8F8vlCIa7Z3mOZP
1Vbffhs9WrnF44VXQy/q+Afz+XrZBudyndPxrvPGA2MjLisPfTm8symbjl8w
n++Vp8Uue2Ydr5zb3Gk8OZTf1I3teGn1yfgDy3pGpXJNKnhOynhTuMWpRYv8
Z4UHVTTFvWa/LJ+H+XzT0vn6/Qi+JP5nCbceeNfiN41XBuPPvXbg2RtFdD3f
H9q3V1gJ3c+EZX0mXqMP5iy6fj9k27ERjtaaj8H4q/8VesTfUPOvj2esJyKW
af4F4z++7XDCBnM13xoUeccUFqn5Foy/6tm6DTw3Nb8aOmJ7Pl8q3Q+FZb3O
3+OsM6nmU3smD63n2KH5FCzrdT+LvQndrPnTl7nh/czNNH+CZb0u0ZdUUQ00
Xyq5Iv7ciM+aL8ESr9MdLOl6p/nRYM/ZPc6Fmh/BMr7lGN/SMkfzoR2B8yXl
NB+CZX5TuPZIf5jmPx8C50Xuav4Dy/hVNsUK9w3Nd4K7T0/pq6j9HZb+utLe
wVxe+3eZPv1WumdofgNL/1xX70P0NM1nWgxqEua4r+MBLP1xc9EJEf9o/x86
rNQpazHtv7D0v52pM3gKa39dOCakhXms5isw/j+9n9Y5R2l+snfiz+fRV7R/
w/g3HblVznbpf9YLE7/Zbh+m+Qgs8++qZ+P5HJp/3NhSvE2vNV+k/8Kyvvpm
79BSjb9I/+2fKSr3jTeab8D4U7w8sdF3W/OLPvV+7HAN1vwClr9X5n/LTWiv
+cTug5OXm6M1n4DxT1j9Lcr9XvOHsBtpnzkra/4A4493aELBoFKaL+x8s7xo
1HjNF2D842+kGmj7Q/ODhePmed0dNT+A8Y/5XN9ma6P5wM0Zre9Z4+v+Miz7
NXHTjjHF0vX7DItzxA1ao/Efxh+U4s4q73KN983WPs3jqanxHpZ8OdPy0/Yq
Gt/n7fDUtj3X+A7L/Cpv15fBjzSeXwuc95qm8RyW+VRooRS+CRq/Ez1eXNM2
T+M3LPOHrEMXel0ar/O9HHU79In2X1jGnzytC7iitP/Wetehp6m09kdYft+C
4QfsYdofu3+pFh05SeMxLONV8RxWywSNv5Oj88703tL+C8v3Uzr+g+Ab2n/X
xTPlcOXX/ghLvlbxaX+/Wfvj9h/OlJ4o7Y+wtIej6w5bn2h/XFOyQwfTQ2Xq
p8j5nFF3O2xuF0/HA4N5HvVT8Ld4G/+wq6Sub8D4qZ8i56myZ7E2OJBF108N
xk/9FPzr1v712pld4yeMn/op+PMdyVMyqpPGT1jis1E/Rc7n3to2wrJW1ydg
/NRPwe/6kuWhdZDGTxg/9VPwX4n3KH5Qeo2fMH7qp+BPmXJDPs8ejZ+wzBeM
+in4G2TuV8/WUuMnjJ/6Kfh/1ef9oedHYGlfRv0UOd8bqJe7ROMnjJ/6KXJ+
OtuDO6FZtf/B+KmfIt9/nuO9TH01fsL4qZ+C/1TBNUFRh7W/wvipn4L/SfEp
s7wptf/B+KmfIufny/TK6eqg8RPGT/0UOR8f3mCnfbv2V1jGG6N+g5wvPVp5
ZEQr7a8wfuqjy/nCpZPXPt7xQeInjJ/6D3L+dssHf48nyTT+GIyfehD4bySc
neDdUN0PgPFTH0LOny2+diZilMZPGD/1IuS82I52qcKO6X4ALOufRv0I/N3P
v2zh+k3jJ4yfehL4B7wr18CRS+MnLPHTqC+Bf1t07IHmkzqfhvFTbwL/u8Sn
50d01fgJS/w06k/gL5p+uteZSOMnjJ96FPj75mxyL3SDxk9Y4oNRnwK/J1AP
u67GT/j/6+/99LzXkCVvUvkGa/yE8VO/Qs6rrryyyn1K+y+Mn3oWcn513c6S
jgzaH2H81LeQ9rZ5wWlrd42fMH7qXch5v53DWpr3af+FZf3YqH8h5333t3kZ
nVj7Iyz/fqM+i4zPnur2S6ZV0r9g/Ot+PF9YZU9cjT8Go3N/MM9bOPTrpRvJ
1Q/jp961nDcckC481qHYmt8bjH/ypwQJe3aNo/mDweiXC/95x/YwteiwrK8Z
9xfz82r1SvPZPF39MH7qZ8t53Oc5Cu9/lErnNwZLf9mwKNW7Mvo8GP1i27/t
Id013sPo3J/Mz6uxtOCEqDTqh/FTj1vOb2csd8DRM7Ourxks+c/d7cs9h1WH
0Z/UaPPD/jmnxgeD5fcz7m/m5+V8kj1xg/Pqh2U93qjvLechc6/LHTJU/TD+
thMepQ9bqTqM3rnd8yq+sprPwDKeGPdH8/OWB3kaelKoH8ZPvXD8wRXDejn2
59X5rsGyvr+0X1vXY9Vh9EeOwVPNIzV/guX7N+6v5udlz1B2oamJ+mH81B+X
/tTsyI6IIPXDkm/v/rnan091GL3Y6VjdLe00X4NlPDDuz+bnXZz/8E1oHfXD
+Klnjj9JqdU/g7OrH5b5edfjg80lVYfR+147Oc0fW/NDWL5/4/5ufl6yVWtT
R73U+R+Mn/ro+GtX6Zndd1T9MP6NA6b8FXFDdVjW5+5P2+JeqfkoLPmNcX84
P69+4PWy6eqHZb3WqLeOf4q1eDVHJ/XD+F+OanDQOVR1WPK3l42uWatp/guj
c385P2/a/tBWlqLqh/FTvx3/6VZfupl/Uz+MP/+0dA9DM6oOy/pPoL7vY823
YVmvMu5P5+edC9T3vax+GD/14PEnDLzvuUb9MH57oP7IftVh9J6B+r6TNL+H
0bm/nZ+XOFDfd4D6YfzUl8dfPfC+Zy31w/jXBuqTtFEdlvXdhI2yetJoPgKj
c388Py/326MdzInVD+OnXj3+Y4dWPQv+qPkRjP/9jRKr3UH6PFjiZbKwrc7O
On+B0bm/np9X7dPfH6Jbqh/GT/17/JEnJg7zV1M/jD/1v+lKOxqoDst8PU2G
KrZdmp/B6HX7Vs7rWq35XOcfkyZEbFA/jJ96+vjjnrMn9c1TP4y/RNRXn3W5
6jD6zpDv10ITaH4HS/scnGuf/bPmj844PTN4fmj+COOnPr/E6yv1lrmfqB/G
3/j53Vbmd6rD6Nez/dvF9LvOB2H0acMT1LXU1Pnj3wmt65311A/LeGHU+8df
5WbRYo7S6ocl33l76FW0RXUY/WOeI18i12q+C8v4Pvb5P8ELNT8+kax4edtS
9cP4uT8Af8d/Ux+zTlY/LOs7n1aMinCpDqOvKRQ3X6xwnY/C6MmfLRjWxqL3
D8xfn7LdnHlJdf5hMH7qH8r8ZlXhC/urmXR+Y7DMR83Z5ud9rTqM3rBGcM79
uXX+C6PHz92pbo81ej+Bz+muOOFyBvHD8vcw6i/KelqczYNC8qkfxl/5uLll
gxGqw/L9lVtw09tU59uwzG/XV+jlSqfz88jbrR67C6gfxk/9R3nfJzgydo8b
2cQPy3rTH1k/OGPr82D03E1yZQtZqPN7WObHx3w7/C10PaD9+yeFgvqoH8ZP
/Un8t4r1qeULUT8s61WzN5SLqqo6jP53zy1dHXcLaH80GH3UnaY/rEt0/eFB
koGDbNvUD+On/qWsf9b+PtPcRv2w5EcbSo2zTFIdlvnj0cw37Ml1/QKW+fnQ
vssj3uj7j5tnBbWxfdP9Phg/9Tfxvyh6rIflkvph/PXaP4iyPlIdRm9wIfJb
8FZdL4HRDzhLnnDO0vWV10tOjDEtVj8s7c+o/4k/f4XJM/z91A/L+NprTcKg
iarD6DNvr8via6TrMzD6z1k/noaW0PWcwuun/u2toH5Y5m9G/VH89lrW7e7U
6ofxnxvaq6Anr+qwrEc+7mNxfND3SWH0ckuPmqKu6funv5bb7qkflv5h1D/F
/2s5b6f6YYmHE0o0sJ1RHUZP9j6si3merj/B6MPWTyrqGqzrVRuPpn8VPEb9
sMwvjfqr+J+2v/Mtupn6YYk3s78OMPVUHZb8JHCfRSld74LR9wbqsWbQ9bHn
gfsscqgflvHZqP+KP0+gvskX3U+G8U8K1N9Lqs+D0as52zWz9NT8EUb/EbjP
qbXmm2l7XV7oba9+GD/1Z/FvL789m6eu+mH8kU0s/4Q2Vx2W9YOpVZ4GH9D8
FUbPFLjPZJPmz2EDdhRwbVM/LOOLUf8W/1XLvG3OJeqH8cdtlbuPaa3qsKxP
zcrzhz+p5ocwevnA/VXRmg83HTr/gD2u+mGZnxv1d/G/rzm0qu215scw/pzt
E8aO+qI6LPFjfiKTr43mhzB66/fF/dH1Nd8cNOoPq6WJ+mH81P/Fn9raOiI0
XP0w/ipdX8z21lIdRj+x5OUS92bNn2H04V/TjotYpuupc522B8F/qx/GT/1h
/CWahnczzVQ/jL9jrwu5XH+pDsv60MqLRRyxND+E0RcHfU3jeav58M6plQb4
P2q+C+On/jH+xq1yfIu8r34Y/7gBW3fZX6gOS363ftsRa0Pdj4HRqcct7X1W
zvi+6uqHZX3DqOeNv1/7+NO8xdQP4185dE5NS3nVYXnegtXpknd6L+vTMHq+
5Fe8Z+1+2S8qM/vY+FKp34kfxs99MfI+vPNnu0n93ogflvWkaffftT36VnQY
fduw5zvDXf/K8wb0yTV7pv+O+HfGKrmsg+XVf1jm96+nPbtjfSafH/Shz7Dt
7ud63stg/DMumUJjBWn9uQTJ51jPrNd6FV2zV4jfcEmS/zCfv3j3SvPN7sS6
H720TvlHHxKLH5b+lWFp3v3xtT5d7D3tSy6/o+fFilUuOSvqWvr/sLT/LGP2
uZpp/bp1ow5s9IxWP4y//aqWd7wntJ5G0MDyHTxb9LzZ/D2rkzfYlO0/zOf7
meuuMvfW/P5qc3vmsHHqh/Hf2/84R0girV83YtrpdaYPut+e9nLx5p63uf/D
Mh8Lv/nCuVU/37Dvp06uk+qH8be93t/uqKv17X6uauK3l9J6H3OfHVxqCi3w
H+bzfX7vVCLqg37+8qSxG/2J1A/j7/1p5E17Dc2HK/z7JmNUec13J8f6+12o
97/M5z/t/rzfvUg/b740Yah5tfph/JviVPsR/EzXh4f/6h66/nva1CNdVOvi
/2E+H3b8wH1rBc2Pu9ytuySihvph/K+SJcnmm6LnDfZ/GtbRMlrXkxMGunv0
f1nWry6Nixd0Tz+/+mmqI85n6ofxF8h4uYqjoOaf3+JYJvqza35ZPfdnm8X9
X+bz2+/WyusZrZ+P+nAzKnSq+mH8Pczzu5ov6Ppt2eQJN7iP6XrrhGIHxvgr
l/0Py/rd0+R1bTk0H80Ve1nCqILqh/GvC6wP9tH80BGoH9pZ88PjgXp5kf9l
Pl8sUM/luH6+Q6C+8wX1w/gHBuqbJtR8r5XL9yU6juZzY3Ll6mS2/Jf5fOnA
/Z/F9fMNTXPX/N/Xrf3PYPxzAvWsW2j+NmzhxikRjTU/W54/wafo2f9lPv97
4D67cfr5fqkcZRyT1A/j3xGoz7pO87FFy2Zk8qzSfOtI0ecTIyL/y3zeEbiP
9Jp+flaGVmett9QPS3wrts/k+6brk96/+3ucHzVffFDyfLAntMp/mM8vmP0p
OjKX5mdbs1S0mfOrH8b/odSSpe46mi/d2dC0kq265kOxK2zZ4HT+l/n8ngW3
ZnoH6ecv58r+JvoP9cP401QcXdSxWPOf71tLXwmdr/lN9iquCraI/zKfv7l0
fw7XSf28P3+8MRFn1Q/L+m3Vjketr3Q9MOOejJ1MTzWfq1xr8MVQc43/sKyX
rFq2w55e86HkxZ6k8mRSPyz57qkmU71z1V+gXNJCjpnqz1Ppee1J/u+SL6Q/
8GVMplrfJV+oHivVA9tRrSc0dtn115YFWk+oSrH8fUNqaT3CUZdejQjKmlHb
+5ZsQT26aj2h8NFxJtgaaT2hrL6N1X3rtZ7QgQXTz3vn6vnQZQ9KTze/1npC
FbaGpA25pedZpv9ob7cs0PMrtqgrm7x/6vrP+YR5p/vL6P7d4rcLLtuL6P5c
0rSvt7rv6PrE3R9tPgZf1vWHOtl3XLeO0P2r/4vtwb7+eh5laqE/vkZn0f2j
lmlflHek0f0hX2D/4bDOpxcE6iPv0vnv+MD9HVt0vPn1vtkGHW9WBe6niK39
9df7GD90fDgeuO+jkfbPX++b1dP+GbVjw/XQldr/zubtNMS/RPtfPO/0rqYP
2l9eFK6RyPda+0uuI/2+RlbV9pokLP8id7i21+5vcw2eky72f5j2d3nDvtPv
grV+d4teJTbl7R1L1/cMxr817/paE2bp+QhY5t+/fewfllrPU+TrWqxzgwrq
h/FvbnH0piWDnleAZb5VKmmcdwu1PqB5Qa0PpuOZNB8xGP+N4z1LBFn1fAEs
//4SqU5HJNfzCqk7Fa0clUv9sOTr/3z5wzZbzwPA6EXqLk0e1ljPF8wavn+S
pZv6YfzXP44/6r1eSHRYvo9O+Zu75ul5gJRza15yb1A/LPH7t0njTSbNt2D0
dAdv13e81P5XI6J7kqDP2v9g/E9T1V/r3aT9D5bv44y7v3m69tcJD4sU8SxQ
P4w/b9Y05+xW3c+G0edGdJkXUUT3x0++/tjIVlb9MP4uBW6/CfZr/4bRrz4s
uM95WceDeN+9g0131Q/jXx2oLzxbxwMYPfWbd/+EDtDxo2qCsX95R6gfxh8V
qAccqvu7MHrDQH27NLpfPDZwn0VW9cP4Z61JW8j1XMcbGL1m4D6P2zo+tZ8x
oa/pvvphaf+bvhy0l9N8AkbvFrifoICOZ2Pmdo8TVVT9sIwf2+80sEzT8QyW
9cTAfSHDdfxbvqjuHO8Y9cP4/XsPPgz+R8c/GH1t2qenrOd1vDyyvEge1xX1
w7LfcHj5QH8hjfcw+umMZ1uYs2h+8GBNqj32nOqHJd89Of4330gdX2HpP9k9
L6J763gc2/OxlmWg+mH83X/f/Cnymsb/hue6LnBf1PgP40+Qd9aIiEPqz7rj
5p3gE+qH8Y+J+tTEfFt1GL1y5aY1Hu3Q8+/Uv5lT6sMfY8b9GZ65oWWbp52e
d6feDXrGsS0r93ii59eob4Oe5Naerq6SOr+mng36VH/Vzf6hen6L+jXoiRJf
/mQ9oOedqFeDfiyFZ2nEKB3/qE+DHjfzwKPO7Dq/ox4NeuV8ZR+HHtPxhvoz
6GPCYiWO6qTzL+rNoB8K3Df7m853qC+DHhS4b3at9m/qyaAv25i3rCOX5gvU
j5Hnb0tyzjpI+x/1YtDv7XltM5/U/kR9GPn5hy6/iU6n+QL1YNCzntgxJqKr
tnfqv6CHn52f2rNH2y/1XtC5zxad+i7oE7MP69fI9lHyVeq5oC8tvcveILO+
/0T9FvRF3S98Na3S/WrqtaCfP/euStQc3a+lPgt6nUcjp1pu6n4p9VjQz/5M
fNWdUfNV6q+gr0p81hRUROMl9VbQI9PNKuq5pOsV1FdBz5mzeRNbf81XqaeC
3r5IZocpjcYn6qegLy8Xuci7U+fv1EuRv3/gfuPmmq9SHwX91/sOwzUeUA8F
fXPgPPU5bX/UP0G/GHj/IbO2L+qdoL8pdz+Pq7eOv9Q3QU9uObbHfkjbH/VM
0IvUXF3bkkLbF/VL0B8n8FZZZdoh7Yd6Jejc741OfRJ07vtGp/6IfN64/1vi
r1FfRH5/4z5waZ9G/RB07gdHpz6ItE/jvnBpn0b9D3TuD0envgc694nL+GrU
70DnfnH5+xn1OaR9GveNy9/HqL+Bzv3j6NTXkPZp3Ecu7dOon4HO/eTo1MdA
575y6b9G/Qt07i9Hp74FOveZy/dj1K9A535zdOpToHPfOTr1J9C5r1vmi0Z9
CXTu30anfgQ696OjUx9C+r9xXzo69R/QuT8dnfoO0n+M+9TRqd8g/du4Xx2d
+gzo3Lcu+YFRfwGd+9fl+zPqK6BzHzs69RMk/hr3s8v4YNRHkPhr3Ncu/d+o
fyDx17i/XeKvUd8AnfvcZb3AqF+Azv3u6NQnQOe+d1lPMOoPoHP/Ozr1BdC5
Dx6d+gHo3A+PTn0AdO6Ll/mt8f4/OvdNyvzSeL9f+p9xvyk67/Ojc98pOu/v
o3P/KTrv66NzH6qsVxjv56NzP6rMd4z38dG5L1XmG8b79xL/jftT0XnfHp37
VNF5vx6d+1VlfDDep5f2a9y3Ku3XeH8enftXJf4Z78tL+zXuY5X2a7wfj879
rNJ+jPfhZfw07muV9mO8/y7t27i/VdqP8b67/H2N+1yl/Rjvt0v+adzvis77
7Ojc94rO++vo3P8q+Yvxvrp8/8Z9sOi8n47O/bDovI+Ozn2x8v0Y75+jc3+s
rA8Y75ujc5+szM+N98vRuV8WnffJ0blvVuY3xvvjMn4b98+i8744OvfRovN+
uMRn435aiT/G++ASn437aiU+G+9/S3w27q+V+Gy8743OfbYSH433u9G531ba
v/E+Nzr33cq/z3h/W/Ib4/5b6R/G+9ro3Icr/37j/WyJT8b9uDL+G+9jo3Mf
rswPjftt5d9j3Fcrnzfun5V4YNwnK/3TuB8W5r5XmX8Y97dKvDbuY4W5XxXm
vlSY+09h7jOFuZ8U5r5RmPtDYe4DhbnfE+a+Tpj7NyUfNe7bhLlfU9qLcZ+m
5FfG/Zky3zLuy5Txy7gfE+Y+TJj7L2Huu4S53xLmPkuY+yth7quEuZ8S5j5K
mPsnYe6bhLlfEuY+QJjzF9TDh6mHT3ukHj7nJ/DD+Gmv+Dn/gB/GT3vGz/kF
/DB+2jt+zh/gh/HTH/BzfgA/jJ/+gp/9f/wwfvoTfvbv8cP46W/42X/HD+On
P+Jn/xw/jJ/+ip/9b/wwfvozfvav8cP46e/42X/GD+NnPMDP/jF+GD/jBX72
f/HD+BlP8LN/ix/Gz3gj9zsY+6/4YfyMR/jZP8UP42e8ws/+J34YP+MZfvYv
8cP4Ge/ws5+JH8bPeIif/U38MH7GS/n3GPud8u8xGD/jKX72P/HD+Blv8bMf
ih/Gz3iMn/1R/DB+xmv87Jfih/EznuNn/xQ/jJ/xHj/7qfhh/MQD/Oyv4ofx
Ey/ws9+KH8ZPPMHP/it+GD/xBj/7sfhh/MQj/OzP4ofxE6/ws1+LH8ZPPMPP
/i1+GD/xDj/7ufhh/MRD/Ozv4ofxEy/xsz+AH8bP/Vr4uU8RP/pGt9cZu/vE
8I9Z3H3nlNR6+CPuZ2h6Zorynx0TZylZQuv/fj70pPqE7FrP15stV5nldZSr
PFyc+cYy5Y9vgyIsa7Ue/t6G5U/brihnS3S7qS+V1pcbOjNJ8aD0Wj/u9uF8
G0wFlZdm77LE3Ez5y9r5Q20ttX5cy1s739n7KGcp+y7KuVB5yJGcR7xLtD7v
TX/lsr5tyosbjSwYdVd5WM8b40x9tX7chvFdKrn+UE66c/xe9wzlvY4la7wp
tX7ci5kFO1kyKdc7UvsfazHlr+M7nrVv1/px+Za8m+g/oDz1fIrYQVeVS83K
9ya4qdaP675uzwZ3W+WztyJyeQYq/6qP8Unvm/hVPzu21pP7VX8qnfLOQL2L
BVo/7lc97BXKv+pJ7VEe1vJAQVcmrT/lehxvakR25WPRrhq2gsqL2rkP2ntp
/bjtL59k8vRXjow35FboCGVvl3ENLAe1XtXVd2c8zmPKcZO07GG6oHynZ5eH
wcm1/tT7L5sq2dIo50xZ4WdkFuXv/WsN9LfV+nGpg2ZdCe2sXCV9thnePsoZ
hxb8zbdF61WViD+wk2mXcsfMcbO7Divn+5H5YmgLrU9VeVLnQo42ygPcH55F
d1N+czfF8S3tPkj9uKB2cf7MlEjr42ft8ijLhxafhP3WPUENDySTz5dPuMBv
Saj15I77UkQ4WisPujlgelQnrYdfpsyW0UEzlI98y9s5LFK57PhqyRoM0vpx
i3d0nGibotwurXuoY4fynsWXm3r2aD38kPNvLnjPK/9bqOCRiM/KpXfalph+
FBD+69GwdCEptZ5cm+p7EoaVU27V5YM/NKvWj5s6cpzHm0/5lWe52VdReWH/
fWmjDmv92LNTal2xn1Uu5O1ax3Ff+dbI0WVcHbR+XJL5yT8F91LudapQH/NY
5V/lbOJp/bhaK68H+5Ipb7j6fnZETuXm801j/H9r/bjJmxdVcGxRfnFv7y7n
CeW5gXo1NbR+3K969o2Uf9WD66rc48bZjuaBWj9uXMfUR+1DlbcPWzHSP055
6j+ej9HHtX+u7P6pseWM8tUxzhS+a8obImdNjEir/e1Yn1uPgjMqv5/YbYU7
t/LZZwODPV20flzkoP1D/D2UU0+vE+oYrPziTfMNzt3aP+MOX5bIt1+5xJzC
J62nlJN8KlvBllD7W86xYxe5kyo3/ivl7+YMyut/2HbnTTpH+s/Fe22+TnN5
hIvl3Wy6Zz8i3MtmntbmYVz5/KNFnjV5pytfz3Dg3/2P4gjbbocde1dG9Z2p
btd9NCe2cIVrjYplfKZcr3nVbxNm6edPzD2btmEF5RJtNzTp8Tm1cJ/o3h0a
nFd+Uv7TiJChyhuWFO8btlL5xt54Oz2XUun4G1J5je+bcs67e6cGWdXfdtiI
hVG5lIvNPBZpHvk/99kUmeg3NVF+1CtZ0htByusu1A56l0/5+vNMVXs0z6z9
sU6LkhPGKGdPeiVk/3Vl28a5eZdvUE7f7tUef2yN97uKXAyPeplT+N2F2fV8
R5WbBG09GXFD2Z40pLurt/K5CqUfuscpz1w68Jp3k3Lh3s1aeRYoz3MMjdWg
muYPoTVbTbQUVe77JMtc82/KV9JXSBaWUflp7tVb/FvzCtdudjxf0CnlZLtj
ZQrxK2+c8HCF6a5y2lnxa3omaT6yo92TC+4Bym+DNtx11lJuVNTX1NVGuVvF
4l+sHwsJn+ndoJ8tserTL07r6AhVLris93N7VuVaTWqecnbW/Ca4/N7EQa2U
dydZNMtfTflJzvz1HQ2U369vsywio3LOY69a2fIoO98nuW4vp9z0zvAMUUWV
J7dL9iI0geZLzWuOKuz5ofVAP6Zvv9P9RNlc9G0/8zvlYrtzHXMeUO54cfso
02nlE0FXvgT/o+x6YinvuqJ8que1ZFFrNf+a36RaI9tS5bDAdaCTlbuW3zU3
wqXc79jzx6FtlVfeGbrS2105vmlBJt9I5avvE7azDFROMPSv4q7ams9db5dk
sKmS8oCir35E51f+u+bwvc4w5c0XtySOiqX84En4KXsS5SoZ2lRyZFNOGevi
OH9a5V/vf77U/PHX+50PlH+9v3lO+VHgfc0bym/uDC7sWqGc/UP8F8GblMcF
zv8fVf51vn+38q/3J//UfLNx4P3Iccr+wPuPvZV/ve/oUC70tHwjS1XltrHO
JfPVV/51Pr+j8ozA+fsWyu0vDLpgTf8/9VUthfuaUv1PPfT8y7Y7EygX2/U4
pc+kvPvr6LKOdxpvLzpPL/B+Vg5a2rypJc7/3EeTMsXn6B+qj7n2eztzN82H
u9dMGSeqg3KZomOr2X5Xbrjft9JtU74R1OmctYrym6kb8rtqKmddVfZJcGPl
BBneT4qop7z8drl30Xs0nk+u/8Hl3a7comTnG6HrlPsd3Rjm8Ch/jl+jjXmO
cvLZ0/fbFyqHr8881L9S2ZwlIsSzVPnI/SzjIxL9Tz3ZJjdyu+L9Tz338jW7
m75p/jDr9IxT1iDV05vyv42OUr3Ign71Lc+V226JlcT3QblGrr0bnW+UHzyO
nc7TUvN/X8t9u+1NlRdaCnyPrK289UL/FuYGyqVSJR0bEaZsXdrkfnA55VG7
Ihe7qyl3zb+4oq2ScuxXUWucGzR/edZuSS3LauW9NZP96V2kfPla0xfRbuXm
Gd6m9kxQ7rOqVH//VOVl+08WdsxTnlh01KXQWco9/m/Kk7G7zi8iz50s+SiN
8tVa13sN7ZlUuFWS+o02H1beXuXdneUZTcLl4vc4fKOPcp1JrSdXyaD+Yycj
VyU9rvr2IaUW+8rqfORNuu/rPCmUuzYde8KxP4NwgV0Hd7seKze/MvOHKY1y
xhLnX5srKq/8UO2qbbbyPVeiB5Zuyjcbm+da2un8ZnDORJnC6ihvO3ouX0h2
5TTvn68wl1TOH7tJtahz2YSnFet/0P9AucFszxaTSf2v288sFfRZ9WY9t991
r9T50odyczu6pisXvfN7P0cn5dlJhjx3DlVeG3x/miWFcuLa0fEb5Fa+sL7s
F7tVuecfmUbZyipHjA/PFfRE52cDm2Tf4L+svOV91J6INcqpcsUtHrVfOW/x
ntfcjZWndJhSz9NNuf6xk+G+2covZ6896R2hnK9+5zBPGp3PfQ2LcJgTK8+P
vyco5KPeB3Aqc4397iDVr64aljTorOpxDyQ+47yu3PlV3iqu58ph1xdOMN1X
7t6yQAvbLp0flrIsXhyxQfl6ypE5ffOUE+RPet+6XDnl1srFPD2Vq/guvQod
ovz319ddLNOUBzxou947RnldF/9w0+863xxSv8NhZz3ltFmq1nCUVq5R8mrc
oCrKDQ8kaGpLpjzu+ryUURmUH8XfOcVfSHn7q9wX7DmVnwTKzX7V+4l3tswb
FfpGuXH+xD3Mt5WdgXK5Ucq/ymtvUT4SKJ+9TzlnqmEe90Vl/9cX/uATyuZR
I47bF+l8+GOX1wmiZiq7Sl6aHjFM+UT9tnVsE5QvXnct9jZUjv06RwtLa+WO
WSpfsfZTLvbbtrS+Lsq/6ktU0Pl1iUD9iOLKlwP1ITIr/6oHkVc56cMWh+3v
dX0t/NvT4f6fyr/eR0yl/j6B9w0TKjesMz5+VG/NB8ocKr/G3V050ZpNz4Pb
Kmcv8bGmrZPymsEz+plqKx+Kc+Oi1ar8JqTLtIgWyjemZynsaqLcr2HX+d5D
mp+0OJG1jGOfcr5NM4f7NytXLnPzduhO5VPD+8eN+kv5XsJ97c1u5eTZa2Xx
rFf+PCf2YfvfyrOa187nSvE/90ecjXPWmuR/7sPaPiCZL5Zy+3BvT9Nvyk/G
Np3rfaH5TFDyJe+j3yoXMRfc4vyunH5RVEPLJ+WttkJee3vNBxZeftTa3Fq5
+95mbndD5THVlkZHNlNOMLm02VVeOWva0c6IysrWQskttrrKpZafigyuoXy5
Y4p6lm2az+y9cfp19EblyYfKFHesUF5eZ8xM7xpl84yMe+1/Kodn7JjeM1u5
T4l3V0OXKDdfs36Qf76yv/v7f4Pjaj5w658NoyN+an6y7kSm49b3ykcadsrh
+qJcY250bcu/ym2zV1/njFSeUeZ6Z9Nr5SGb/kzg+39knXlcjF/0xwdJYhKS
TNm3kaQvTRIqjUjEREQYa8RkS9JYso8QUSNknexbY1/HTmqyL02y04RsGSKJ
fr/xu+d+er1+/nu/zn0e033OPffe89znfN6D60w3TDeFID9amp9YV9sfnHlT
ECr2B78cEnBCEQgev/n1M5EbOE7s3FUuAR/2PVOS71NBr/T49FSNF5jqkfP5
ndUb5+OP1RMnpnrh/PmzeuDEVO+b+wur5837j9Xr5v7K6nHz58fqbfO/h9XT
JqZ62cRUD5uY6l0TUz1rYqpXTUz1qImp/jvx67AmZf5nvvN82X2Da8c8W/DR
e300lS+ZOF8J6TZpSsQ3zlHXl84b2KiI86KAWT0vZoDT+oXlptTH9UnZEbXa
Tv3KmerL87+P1cPm8YCdrySm85R8/mTnJ/l8ws5LEtP5SGI6D8mfNzv/yP2R
nXckpvONxHSekc/H7PwiMZ1X5PMVO5/I4zs7j8jjLTt/yP9edt6Q9yc7X0hM
5wmJ6fwg//3svCAxnQ8kpvOAxHT+j5jO+xHT+T7+vNh5Pj4/sfN7PF6z83rE
dD6Pj2d2Ho+Yzt/xeMXO2/H4wc7X8fmdnafj8ys7P8f9kZ2X4/7GzscR03le
4hT/onUHdQ84p0/6fNhmKfwtZHziW2lv+Nu+7IFdBBHwt9b5LxbJD8Df9pQp
9LrP8Lck67J4YQP42337Kwd1Z+FvdZrH31UMh7/J2vf7LvoLf1vTxc5Bvw3+
drtXXhdld/ibTcj2keI38LdWbscuK/zQXz09UgZKk+Fv47sqjaJ89J/Kb/gs
kzv6a3eAT3X9UvhbRr9mmzQ56L+ce3XHCefD30bNOCjdWQZ/exRUZbuxam38
vXGO7dMS4G/vDQ1Gaqs35zyhaNduYRD87a1Vh8+KNfC3o7YvRMaJ8DeT0y5v
dY0K+cE2ijHSQ/C3aZL/VKZ+8LfD3X/u0xTB3z4Hnb8lS4K/2R+6XFK+Ef7m
cWznCkMh+m/wmWVO2i7or5iLk9JVCfC3lOtBvvJn6L+T2W73Ja7or4wl4ol3
Pnzm/bM7zt/wM/UT5/FR848F/CrkrIod498k8CNnl8WzSyIza2K8XK5k1yka
rPa27ZOdXYOzk2B5+0pNKtijBtX4VujA+W7tBg1yL4EDZNvd0yLBNY88bXU+
BZx1z+OW4TT2sxM0DiH6HeAdvk9Ha5XgqtNL83Srwb0Kr9h5lLXibDyzc5P4
Lbjp0Ih9wvPgxctVzRzvg29U7j9c7YP5N/y+2xuVM1gz/XuRQgCuklZnkrIe
OG3Vp2DlZYy/qJnydaaTYFt/XyejBuw74k6u4iD49cZjM8VjEd8OL2xxRjME
3C/Y0lctBS+YuK5M1A/cbLdyo8EC/llkLi9VivG+esTNsVIj+NLMYU30X8Cj
jvqcV+3Gfso19bBAsBl8c2LSMpMK/Hdh0x7KteDtF6q+kgTA/6fsjmmh7Qau
GTPkgEYM9l79doK4I/i5PtvC+B7x5uDRrgHyF+DARY3uyPTgf/VbHoJXfwiw
0/tjfMWMrHRS5Qvu2SvqV7kELH9wJlTaBZz+te1uTQrGY0p4fi/5WvD4oEEr
DSpw3OPN70UJ4Ns/bTyVbxH/TipuPJa8BqsGejbUGsBbX8yfY3oK/vzna5bM
E+M9Z/p+hbAjePdQR61KDL5gHCPUtwPbWDwaJl6O+PBj1qo/+YvBGSP/+sqV
4Ocf/Ldp4sCu1qc/lT9GPLaPm5aoewguCH91X6IH//0q/k95B9zPdtN8gzPi
tceSgU3VLcEWkdfGCR3BTiU1rsqagF0HjJl4uDved+5e837J7E+V8DyEJeds
/MGN7kzb3mMj2C4s66p6D95Xyn4l3FPOA2d2svskbQNO2CB7IR8IrrPy1YBg
V7xP7Oe8a5SHBTgjwmWu4HBDziuyIqY45oGrPy8rUoXhfeCeQ89nKf3Bb/qm
LZU7gv3nXfqrcAMv+xHvadyC93ktMyZdNMSDR4e73tLJwVfX9e2pnwGuVqve
AukrvL/b9fyHpcdN8Kt5Z+0c08DS9NxV4lPgK8l338jqYL2QNKd7a301sFuf
5uk6E+bHUWOPTpL+AVfenlJNcBzz5d1l1foo94GnhL6/p1CDt0+NXW3aCvY7
OLytdhDWI7bqW1PEfcDpY7XFIg/wyzneRzW+4AWnm/WX/8R83G97cpLhI/jj
1JkN9AZwo3iLHNlr8KVr76KEG/E+afXBoSdVq8Euc7t0UyrBcnO9qsXgv3fT
U3ReWB/dPN04T+IGnhRfabTYEfyvHlRL8NYpXs8knxGPVK9NcaZ34MH6sVcU
z8FTBh9oon0DvhDdcKrQB/Fk97tHtvrO4Ji7PUOk7cGrh68+qnIHP58tqGRM
xPoj4/PpNM0KcEpOmwLRAnD6mOk95EvBfxe8SdK9RDwq+L7JXfkEfPJpzVjT
XfDtiJAcSQ640bKMFur/EE8sf8dlyFzAOa+/VNc3BX+e0ilC2BrsvWrfScUi
rIdaVRozRDwP/OPd/U2aKLDNTFFp/iywPDkhQPoA8ahnNf/C8ltguy8n2imv
gl3m/FmpywTHNH64W5ULXn3Asar+Gbg4dGOfjloDX2+VJOxYNrKKFbfP/vl+
QGQ81v9d7SpNVy/D+v+sy6rTJj3W/17+DQTBNm05P02/v8MgxnrC8dyGGyo9
xu+wG/IPkkjM9xsftKhlFGL+fvyisINai/V//Y+HB0uDMb+GlsTMNpngr33N
83Eg5r9Is39vgj8lrM43lX+AfxxU31hi6Ir55mbqfnvtKjy/wu2r9qqe43mU
Np8/3aRC/5Wcsv/q/6uU99/v5yNq2Phj/V9SKyZVn431/9wmN9TSNlj/l3oO
fKqJxPp/dvCL5oLDWP+XHT8h0SoRz7pcnjNU7oj4NOdW93nC81hfnXlcTaOT
I378Mt66phAgHnQyJb8TpWH939X8PbUG43W4+ftWE/pvrvl7ain6a3PtnHMK
NcaHrv6ZIKkR/fe04eYXIo8K+rRV7rg4WeP87euj83fpV+J8bdHXPqnS6vCn
Kda5rzR94U+fm41rI1iD/WRkl6Jp8gc431Hcxnu4fCX8SeJhsUDYDv40w0+/
Q3cb8fhYvzU3FNPgT1/N++068Kf/zPvrY/Cn052nb9Q5oz9yfULaqufAn0r8
O51X3ET/OPQV9Zc2RH94DvjzUjQF/jRkyMso0wX0T8STe13kEyrk73ZN7nLR
Eucjx6Z+GxEZgPzFqOwan8R3kL9z+1v7gmk/8hfp9lurBn9G/s61vXOQ9j/4
U07zYXqVF/ypnlvTz5KnWK8P6vq2tnEe/Ck54JBE3Rj+9CBkxlDpZayPa5vz
E2PgT//O5y6CP/077/egwvkA83nc5ugvqyyxyhANfxLfqeGgvY7+C3j0eZ/K
Hv2V3/nhg9Hqi7x/8lSXipcdhX9Nii5ZLngJ/zo+ID5B3hH+1UFh91AXA/86
uni7o+NZ+JfbZpexyj/wr9Cw4Y8U2+Ff68c3+yXyg389inrnpH8D/6o3P91X
uRT+NdB83r81/CvZfD4/E/5VGCwYLJWgf6yHvHkrUsG/nOUZSlNOhfcF4/bV
0LdG/0yalLBFEwv/ip82tb0yC/214duokvzp8K/TB2S3UkJLeP99GBbpl7YZ
/vUuYck9eXPEq+/yfoeFj+BfUbPyfiocEK9MieN99MPgX54hSqm6P/xr1iif
CdKv8K9TkVVXmpLgX8Wx2ekad/iXZOna+7Ic+NcM8/cPs+Bfeeb6NQnwr1Jz
PZFnFc6zmOvXuKK/vF6d8pPPh3+FvU19KLlb4fzFp3njhU3RX0VBlZWfZPr/
p3fPnxfTr+d/P9OnJyb9eT6/M315fj+mH8//f6YPz+M303/n8Zvpu/P4zfTb
ef8yfXZi0l/n/cv01Xn/MP103j9MH533D9M/57+P6ZsTk345n/+ZPjmP90x/
nMdLpi/OnyfTDycmfXDun0z/m5j0vYlJv5v/HqbPTUz628Skr83HM9PP5uOZ
6WPz8cz0r/l4ZPrWfDwy/Wo+Hpk+NR+PTH+amPSliUk/mscnpg/N+5PpO/Pn
wfSb+fzB9Jn5/Zj+Mv99TF+Zx2Omn0xM+sg8njP9Y2LSNyYm/WJi0icmJv1h
Hn+YvjD//5l+MJ8PmD4wjzdM/5fPB0zfl88HTL+X+wPT5+Xjjenvcv9g+rrc
/5h+LjHp4/LxzPRv+fNj+rbEpF9LTPq0xKQ/S0z6ssSkH0tM+rD89zP9Vx6v
mb4rHw9Mv5X/PUyflZj0V4lJX5U/X6afyv2F6aXy8cP0UPl4Z3qn3H+Zvikx
6Zly/2d6pTyeMD1SYtIfJSa9UT6/Mz1RPn8wvVBi0gfl/sL0QIlJ75OY9DyJ
Sb+TmPQ6iUmPk8dHprdJTPqaxKSnSUx6mbw/mR4mMelfEpPeJe8PpmdJTHqV
xKRPyf2J6VESk94kMelJEpN+JDHpRRKTHiQx6T0Sk74jMek5EpNeIzHpMRKT
/iIx6S0Sk54iMeklEpM+IjHpIRKT3iEx6RkSk34hMekVEpMeITHpDRKTviCf
v5meIDHpBRKTHiAx6f8Rk94f90em50dMen3EpM/H4xvT4yMmvT0+HpieHjHp
5xGTXh4x6eERk94dj39M346Y9OyISa+OmPTo+HzD9Of4fMD05ni8Y3pyPB4y
vTg+nzB9OGLSgyMmvTc+fzI9N2LSb+P/P9Nr48+L6bERk94aMemrcX9hemrE
pJdGTHpoxKR/xvub6Z0Rk54Zn++ZXhkx6ZPx+ZnpkfHxzPTGiElPjJj0w/h8
zvTC+HhmemB8vDK9Lz6+mb4XMel5EZNeFx+vTI+Lj2+mv0VMelt8PDM9LT5e
mV4WH99MH4vHO6aHxeMb07siJj0rHg+ZfhUx6VURkx4VMelNEZO+FB/vTE+K
mPSiiEkPivsX03/i453pPRGTnhMx6TXxeMD0mfh4Z3pMPJ4xvSUer5ieEo8H
TD+J+x/TS+LxjOkh8XjF9I54PGD6Rny8Mz0jHs+YXhGPV0yPiMcDpj/E50+m
N8TjGdMT4vGK6QURkz4QMekB8f5iej/EpOdDTPo9fHwxvR5i0uMhJr0dYtLX
4b+X6eXw/mN6OMSkb0NM+jV8/md6NMSkN8PjIdOP4X8f04fh/sb0Xng8ZHou
/HkwfRZi0l8hJj0VYtJL4fM30z8hJn0TPj8zvRJi0iPh8y/TFyEm/RBi0gMh
Jr0PYtLvICZ9DmLS2+B/P9PTICZ9DO4PTP+CmPQsiEmvgsdjpj9BTPoSxKQX
wfuX6UEQk74DMek38PmI6TEQk94CMdW/5/7K6tvz38Pq2RNTvXo+H7D69Pz5
svrzxFRvno93Vk+exxNWP573D6sPT0z14Pl8xOq9c39m9d2JqX47j8+sXjv3
B1aPnZjqrxNTfXXuj6yeOjHVS+f+yOqjE1P9c+6PrN45MdUz538vq1/O53dW
n5z3P6tHzv2R1Rvn/sDqi3N/ZPXDuT+weuHcH1k9cN6frP4390dW35vHD1bP
m/sjq9fNxwOrx01M9bb572X1tfn9Lo6bP1uIfEPKvwPvyDeoL5sPvGN/1ls5
L0YpRL4hc231CwYZ9k+99q+r6qHGfmfsqzWt9Ar4Q9qnwYFKIeLFq19OU8Ra
PN8mlm/WGmTYL/w7D2rC89tqPv+pxvOaui41ziTC+E7cNM9Wr8Dz0GpGpWl0
6P87e6TuSiHG65dDrTJkcvRvrePVh4i1FeanPv8KTOF8F9NrI56e7byjjRb5
QNJD5tenHBoVLEd+kPSIifPevP6pikK+kPSA+fxRNsXHeAL9TXq8fDzb/VZJ
f6H/SQ+X+ECK9K2sEeI76dESF6ZVryG4hOdDerA8vmjvuGpH43mRHiuf786t
GyCvgvhOeqjEe28MixHuwvMkPVLiggdNU3U9Ed9JD5S41cu35xXv8LxJj5O4
o1nfyR/Pn/QwiQea9QzWwR9Ij5J4RuUtal0B/IP0IImTrRa0UneCv5AeI/Ex
m7GnFfHwH9JD5PHArmeg9DH8ifQI+fhe36mudiH4nbv5g1y8T+wU17TBNxHe
J7prO+/VapAvFRXtdfSww/vEDVaSsepQ5Esdml7eb0pFPit7cyuleCrisfW+
j5sNtoi/gSeOXlIdxfONvxybLwlBfM285W1lLMbzs8yzcFGvx/q4uble82Y8
H6m5fu4nPI+x5nrN3ujvxUtXjxAnor93rJz+pfwF+vfq2pCFBjf0n+no1mHZ
CsyPMSvedk3TYf6LPleeLZdi/vP6sfKQMBzz22kbh2LFXsxnnq13dtV/wPz1
pLGDn7p+he/FXZ6HS8+gf8I8dy43hVX4nrrHpEOaMvRPrsztnmxrhe+NR/z4
Xu4D/z1grv9WhP7JNteT6g5//ODb4rAqCf1To1c1P/kb9A/p1ROTPjwx6TXw
+YDVHyemeuPczuqLE1M9cWKqH05M9cL5+GT1wYmpHjgx1f8mpnrfxFTfm8+3
rJ43MdXvJqZ63cRUn5uY6nETU/1tYqq3TUz1tXm8YvW0ial+NjHVyyam+tjE
VA+bmOpfE1O9a2Kqb01M9ayJqX41MdWrJqb61MRUj5rPr6z+NDHVmyam+tLE
VE+amOpH8/mO1YsmrnNm4ac0HfLDKuHjqjbhyPcu8f6q1n/AeLxyyiJJegbj
0ffumseaMozHS++cmgp84V/bFoS4a7vDv54niIbI32A8NjJ/PrEU/jV81+5t
ulbwr83m+SIT4zHPHP8nwb+E4XOrGquif9opRq7XDYZ/BU33a6Peg/6aPKvl
OUUJ+mvVPKsgaW/416HFH56LUtFftoUb546UIr9l2So8KHIv5v9FB7ynqOvD
fwTX9CdMYZjfFzwd/Ee2FfM56c8Tk947MemrE5OeOTHphxOTXjcx6WMTkx41
Mek/E5PeMjHpGxOTnjAx6fcSk14u92em98KfL9N3ISY9F2LSbyEmvRY+vzF9
Fj6emB4LH09Mf4X//0xvhT8fpq/C/ZPpqfDnxfRTiEkvhbdn+ijEpIfCr2f6
J8Skd8LHB9M3ISY9Ez4/M/0SPl6YXgn3f6ZPwuM30yMhJv0RYtIbISZ9ER6/
6/+fngiPh0w/hMdvphdCTPog/O9neiA8PjL9D2LS++DzEdP3ICY9Dz6+mH4H
Mel1EJM+B59vus44aROO912VPda06GSH+GVzJ7hQegbx62+fUU1zbcE1BZOU
Al/4X9nc2MPq9YhvKofuS+RvEN/+Ds7cJk4EW/x3K1vXCv45d2rIW9V9xL8l
vYfWdZwEfy1b9tLVWA9c6UjUId1g+G83mcc5jQvY97znPUUJ4uPc4WXPZbfB
C7L+fhelwr91EVcqC6aBLzy65qDvAn8vjY5vpa0N/muOD88QT73MeqfHwF3N
8WE+xkOsWS90ENh7Xo0rCls836d9PwXIf1c4/77480DpaIyXsgF38yR9wXHL
7xlFR+EPTkOPRQq3gLcmHp9lqgx/6Doy5W/+pwrn09etr64fiPE1PFy5RucN
fr5p9ibNTvjPXMXwZupEcJPJK/2zPyCeCybsPfYtFe8nVr999l9aGeJ73LiP
ER4h4J4154zSdsf4uxBYea7yE/Z711pU2ytcivHYdezqqwY3cI9uyV8UmZgP
dHNENTyiwa/2Jzoaq2K8Ngwc2Eb/BPNFk1ODfNR7MH6HD24QpJwHHnXVcay0
N8bz5jEvpokbg/99DlqI+SRvyi614RL4+ZM9+zUJGO+iOYrTqjFgJ/N84orx
P8SsX2sB/vd+cAL84ab5/eAAcD9z/v40/OejOX+/AzzF/H6wOvyhpvn94PcK
54trXk1XhcEfXJ7ulCj9wel1dvvKD8B/+r5edkOWAr7tsPy+pAz+Evlu0lDx
W/CnRpHjhEGIzys/B30o7wQOtD/Zb6cO+WZr6yLnYhHyy6TXTvpnIZP8Kp3V
PMH3er8H2iSY8H0U6a1zvVbtEPnhhTi/+3LU9aZOgchHkF46td8e3+OC+gby
E1NelW7TH0A+mvTOqf2d4em7xXuwX/BYvny9dCP8l/TKqX3QTK/PqkLMz8c1
9V5oniJfTXrj1P7WqgyJsR3OD7uf1bQSNIF/k144tW81cN8FjSf8e+h7+07a
I2DS++Z6nf/KryNebih+GiYfCP8nvW5qv1MhsRTMxfogt9KOOGExmPS2qf3r
Wb/baBtiPNjbTEzTpYBJL5vaN1tyOUh+EfF1sKh9hsIT44X0rrleuzkfORrr
D7W53ncemPSqqb3s9u5AeSWMn0nm9+ndwKQ3zfXcHy5/KhmA8bTC/P5rdYX6
p0wvmtqvyYucItyB8bXf/L79RYX6p0zvmeuHvuwvMH7D+NQfUOkUbhh/pNdM
7e8WdEjS9cD4KzwysZ90YYX6p0xvmdoXfazXQr0O49H6dN+XovsV6p8yvWRq
b/ut5ISiAPG9zYX2UaZmFc7TM71jat8kpjDOsBp20jvm/VG2YOvb4t98fJLe
MdmbTjsd47EE+RzSOyZ7I83dqt+snTCfM71jsteaGK03BCDfQ3rHZF+1UFDH
IwH7T9I7JrswNWGo+g7Wd6R3TPaeQxNkyuWYP0jvmOxLwgdEi9tiPUF6x2S/
Nt1hg+Em5gvSOyZ75bjn51RTsD4kvWOu97hi5wuJLdYTpHdM9gXmfPuRCvVC
md4xHx/BG+rq91WoD8r0jvn1oXN2aUor1ANlesc8Ho6Qd1L2qVD/k+kdk/3S
2O5Zss0V6n0yvWOyv5zYYpj4U4X6nkzvmOyCadU+lXeDv71ufyhp5FW83/mc
OWVIZATyWR9/qd6Kv+D9Tcy6/udMXlhPfj/0pHJwHNaP0RkTArWXkc9SfvmV
qapcod7h74sfJTvx/EqqqWyN/hXqAdr1dVe/xfOJMesPLK9QL8+sF+CM9dxs
c3wqQH+nmp9XJ4z/s+J138qXoT/zXGOXGnLRf6Xuw+pr22B8irp471PNRv+Q
vgbxpuk+xxUvwaSnwccT08vg/s/0MPj6held8HjA9Cx4fGN6FcSkR8HXA0xv
gvsX05Pg8YzpRfD4w/QgiEnvgZj0HIhJr4GY9BiISW+BrxeZngIx6SUQkx4C
Mekd8PUD0zMgJr0CHr+ZHgFf3zG9AT7fMD0BHr+ZXgAx6QHw8crq/fPxx+r5
8/jO6vUTUz1+Yqq3T0z19Ln/s3r5fH5k9fC5/7J698RUz56PJ1avnl8fY9Vy
ovQ575+b0+75FTyCf417v+Cw9iv8679VNxt76OBf2l1DJqjL4V/tL+Snm/zg
X4MVnnPEUvhXyqy/Ww358K+cxdeuqFTwL7s1Kwok4gr1qzbLrI1Z8K9/7y8V
8K+IsM97NZbon/hR97yUoRXO544/flO2t8L53Mj1cvGvCudzo2YXlfeucD5X
OWKRIbXC+dz5vnbaD+gvz8odnonU8K/t86MmDNxaxvvPePd7RHA6/Ot1JWGJ
UIL5bvrGJKlxBPzry5FGK6Ua+NdU/f77mnz4V8x0R6FADf86Oe+Vm1ZSob7q
8j0hcgP8yz1lcqxQCf+KTuu4WSeCf/17v6urcD732YvpQm2F87lvrlQxllc4
n/t+1zqdrML53C/xrdWaCudzixVnFKYK53PL+vWRStFftN7n/cvW88S0Xiem
9TgxrbeJaT3N4x9bLxPTepiY1rvEtJ4lpvUqn0/YepSPf7beJKb1JI+nbL3I
4wlbD/J4wdZ7xLSe4/GZrdeIaT3G+5Otv4hpvcXnA7a+Iqb1FDGtn3h/sfUS
Ma2PiGk9REzrH2Ja7xDT+oaY1jM8HrL1C59P2HqFx0e2PuHxh61HiGn9QUzr
Df68rg359FP0iut3EXM99e4TWiREveT9t7xX4MmxV19x9ni/f0hVwXt+PTFf
L0Zubjp973vevtX4M4kbQ99xdkhWNegUUp3rYxHz/W2HwNZOztXhD9+u1BgQ
Bw5wGhY9O6gG9NEY0/U1560fv24WzlctOddo0cjm4BWznzjmutXn1xPT9eLA
82l6x/roz/2/1EZ/cLOL/lnKdg78emK+Hv4y1m+ZH/bLl1a3lkU6gK89Ug7S
P4GeHDFdn3y+cIP0HsZz8SerOsEFYNsSVxfHsKb8emK6vrvthXeacdh/v3ix
baq6P9jvc9Ut4sat+PXEdH3tnJiXGjvsx2dYrhuqbQNebXtuhnILriem6y+K
A90Ee9F+REnbU6Yk8BXLpHzVGOjlEdP1az9XFguGIF59a9RUI5wMtmnT65zh
Ja4nput9uufMkn9A+2e2p//KcsDba9VKMQ2APh8xXR+/+EYnbRDi4+lNg79L
hoAztk+s5JiE64np+ucuR0bK16N9ul2zHYYE8AvHR2c036EHSEzXZySuGib/
gnhcssfJwfgLXPVQ+5b6jtCHJOb7xc6zFgs7I3/xscm7DJUruLF40zNZCvQH
iel6y80D5wvXIv57Hn/dRb0J7H+mOED5CNcT0/Vy/257dHlo79IuvVByFzzC
fXQlgSf0Dol5vmpvgx26DphvYi7tHSntBl58/VykeBauJ6brNwdXyVbMRftJ
naNtjNPBW3xbt9Q+hr4iMR+/x19kKB5ifjt5c8pi03Pw1XsL1xgcoJ9JTNc/
HZH1WdQI+Zr9/l4d1HXBT8z57TnQcySm66+YvzeIwXz673uDBeBK5vppZ3E9
MV3/73u+i2j/zvw96YkK9WfM9SJsoH9ITNcvKpBUM9aosH+Lmhcurg1uYq53
7orriel6l3POm3RuaG/X/k1XZdsK9WvM9XJGQm+RmK5P++iwUTcc893Z2FE/
y0eD/9UbjcP1xHR938vCduqFaO8uybgtm1uh/o253sVh6GMS8/43/XZWH8L6
JC9OutxwFPyv3vodXE9M10feKLqguI/2IV32jRLfqlA/50LlSGEl6EkS83xh
yXOd4i/m99IlrRy1VTC/L6h2WKNpguuJ6fqEWw9k0uZoH909wVTesEL9nevG
P/nB0K8k5vmY8sv9pP2xfhCtrH5IFQLeLkzuqJyO64np+oMPTr4WRaO9utfU
JYYpFer3ZGcm6tKgN0rM859Vd70Ubcd6z2vtR2/5LvClujHXZVdwPTFdf/Px
xmjTNbQ/HjTAXnsR3Pfegabqb9DrJKbrfWvER5mKKtQbX3/nruQH+GWDoaHi
utD3JKbrP76Ya6mvV+E8+kDJXpUteHjIlsLyTbiemOdnVyu7yDeifYTo8kbN
1gr1iq49tStO/YP1F2O6Pr3yOLeLPf/w9daFpYN+OX8B1xjT/6HyE/Raien6
ff/9NywyF+vlyUmTg5ZVrsPZKnnCWI9oJ+jBMqbrd4/pXSgeifX1pKtLn0qX
gy1e+yiV86AHS0zXP8g6rDNFYT0uKb0tEcSDF5VmXzJcgn4sMV0f/LqrRfBJ
rN+P1Rk2T54Nrlx3iJWHhSu/npiuv1ea2Uf7C+v9jm3fXtPZIH92qZ6ptX4H
9GmJ6fq9y/dnqbZif5Cr6awS7gOXNz3dR+kPPVtiur5g3bRPEl/sJxzSy/fp
AsE+rnFTxW+hf0vM33+kedQ2vsL+Y8jZ67cUH8HzvHokG+Khl0vM34ekl7mr
F2O/kpKx8qtoNfh8T+tTKmfo6xLz9yNnrwyRtsT+Jud+cD19e/Bv8/vbm9Dj
Jebxz/y9XAb2Q/++l7sH3mrWQz+J+YeYrk+a2Pqu7Djmm/3FU1zVZyrUHzLr
WVdD/Cam649OtR4jrop4rf8dfElhXaH+kFlvfQj0gYnp+vszP30rH4T4XVhJ
MkA6rEL9oe7f3ZX7EL+J6XrTnLtLDbsRr62tHPJFByvUHwowZMhKEX+J6fo6
i47V1/5EvHW2+T3TVAb27nd2iLgP4h8xXd8hPmWfKgDxLtDueTV9UAX+4Gc8
nyHg1xPT9TZ95xtyiwS8vWqF5be0zeC03WcWOhbW4dcT0/UWBkOpuBzxxjdm
k5XNI/B2wz3b3GkNMf8w5vOXVdFy41Lkx733HFuvHwaWWRT31/9G/CGm6xc6
LakZbIl8euOP4cnSr4g/t50Wrhf7tMH6gTFdX+5uG6Ltjfz7FgtTnsYd3E8i
fKFahPhDTNfPD9q8SbgK8aZhw7hmglhwwe6+yabXiD/EdP3fDuqvkneIN7dF
VSXaZ+CWx+qc0ixB/CGm6719wuoZlyPe1GydPUQ+Hxx+MTdP1qoTv56Yro/r
06Szui3eH/TtuHausCl4R/bWv+U3EH+I6XpdaMFw6S3EmxU+odt1V8BvDOOa
aSci/hDT9WVjDy4wTUG80fdpeE0xDtzUXG+4BvTTien6f/UvbJF/tzLXX7EE
u8WWHFflIP4Q0/VdvZ3GiR8j3rQ4+rCq8QFYFvekp7w14g8xXT+8R3lxeRvE
mx6nT63XtQBPW3IhVxKL+ENM188NfL3MMBvxZtyF1DbqmeA1KzSThFmIP8R8
/yS73kCbjXiz5Nq8c4oM8OE1S8ryG2D9Rcyf3+C9B1ROWG/t1I8KktYH302Z
sFo3CfGHmO+fhq/sJp+MeHPtrvSFKKJCPZbNgU3U57B+IubPf8yUO5ILWC/l
57SabjpdgevZ35EU4Xpiuj63v6mx+lMF/conneMMJvDN5benmQor1DPJMR8A
MPpsnL5pw81Vq3xP321Ue4/uDV+fEdP9S57muw+WF3A7MX8fbijKyJVZ+9L9
xPaxr9PKkC8jpvaeGycesNllze3EZM/ZvMYk1tbn96vTNURgsxT5L2Jqn/rn
Zr70MezEZC8c//CSSdSU3y/e42QvY1Xko4j5fmy9qbPADXZiskfMH2UVLG/F
72fZ3y9R2hv5JWJqr9fGLZTPgJ2Y7O/Wf+yv1bTl91NNuJ2jSUC+iJjaB2Za
Z+lOwk5M9o5DdNmqKDd+v8q+7WoJIpD/Iebrp2l94oXzYCcme9S4RV8kdh35
/br3/dZBWx35HGJqv2Nu7YO6RrAT8/XKtIC6xhMSfr+FQ84Mlh9AfoaY2r+J
N9xRXIKdmJ+XMMsDhHry+/37HCwI+RZifn5h3ZZvojGwE5PdbfnDMOkvL36/
8mn+W3WfkX8hpvajNWPr66sgv0JM9inm77tSu/H7dTOfH1yDfAgxtd9mPn+7
C3ZishvM32c08uX3u2Cur9kA8Z2Y949Z/6057MRk/2n+Xmlqd36/f/WCJyJf
QczPm5j1VKJhJyZ7ffP3Ihf9+P3+1e88i/mDmPe3WR/uOuzEZO809rHKYNuD
36+RYa1YXQPzATHfj35pYhTZw05M9tCJOgftaH9+P+9n0WcVw7E+Jab204qr
zDKNh52Y7LOmbtuvOtqT30/+JrSv9BDmG2Jqv+Z3gZX+FOzEZE+ZuairvEoA
v1/ce6/nor+Yf4j5/rmSPlVjhfmBmO9vmf443W91pMse1W60J6b244PMBVXK
+fwwWH9x980Pf3n8J+b9ucTigF5Rh98/uXnmaW13rJeJ+fuSE05ey0xOvP2a
kJe9IjOxPyem9s4zUvM1uua8fabfXIV6D9bDxHw/u7KVi0DQhrfvOczqmKkQ
+29i/v5k59EZcqkrb58xQ10qc8V6l5jaD5RvGyG/+h9v36ynrcZwGutbYr6/
mxS+UBjuztuPHpBzTRWG9Swx34/FtN2ls+zE22vkm99JyrB/JubjcfHXTMXe
zrz9i0ljahq3YL1KzMdH4qmPosCuvH3jWWI3tQ/Wp8TUfrX5e9QP3rz9CPP5
5lfYDxNT+7fm7yEzEJ/+6R1cRvwhpvbVzN/f1Ue8+Fffvw7iATG1b23+njJC
ytv/008Yi/UlMbXvVaDvLz2D+OEatvhr+THEB2JqP+HjoVcia4znfqPGLzZY
YLwSU/tlpjUzTGG9ePsp43vX0w7CeCXm6/WIYKcBjbAfJeb5cKPvFuM6jB9i
sjvYD3VJc8J+kpjnU3ecHqG9h/FBTHZr8+cE9bAfJCb7iod3PyqGwP+J+fuG
GFeR8Rb8nZjsVxd976aeCv8mJnuVxLOjpbWxHyMme/dNC5aajsJ/ifl+d0/P
fZoQ+Csx2S+av1f5Af8kJrtg1MSS8mz4IzHZm4zvu8LgBP8j5vnWyPZO2snw
N2Kyj4qqk666AP8iJvuC2GIfeS34EzHZt8fl3pOMgv8Qk/3CknNjhUcQv4nJ
3u7sx/fl5Yj3dq67VupK0Z6Y2tvJ5z6zFjz2WedZPGfREjCP1+z8NtmJyd7j
rcyz3688HzuntMnPyv93P/XphXJ2Oytfak/M27Pz3WQn5vm0OC9jWqSVL93v
aWurm8ot9rw9Me8vdv6b7MRknzrtRCWb8/b8fpNd1rRzTGrC2xNTezofTnZi
sp+8Oz7AqGnC7/ehh9NM5aOWvD0xtafz42QnJrv7e1Oi1NiS308xYq/O4NCW
tyem9nS+nOzEZD9eab5BI27L7/fdS1TZ0dWNtyfm+Vd2/pzsxDwerVpaS+Dh
xu/n3utlS/2dDrw9Md9PsPPpZCcm+5B/5bo78PtFD9zdWzldwtsT8/wsO79O
dmKyb9hVO1SulPD7HR0ZOVlc15O3J+b+xc63k52Y7z+PGGYLHT35/UyKDmsN
x714e2JqT+ffyU5MdvsLW7bqdF78fv/yL4O78fbEPH6w8/FkJ+bj0VyvXt6N
3+9fPqXEh7cn5vM9Oz9PdmK+n/xgN0Mo8OX3GxLgF2fq2523J+brYXa+nv9/
jMk+6etPC6OsO79fbL+Wtvotfrw9MV8Ps/P3ZCfm89HPvBSdxo/fb0OIVZrm
s5S3J+b5CHY+n+zEZN//57xYbZLy+50O+9BR6ePP2xNTezq/T3Zivr+vojmr
kPrz++WOun1dtqYnb0/M92PsfD/ZiXm+ovqSvlJ1T36/H+OPhIpf9eLtifn6
j53/Jzsxn+9tJzwXGXvx+1kWpjVRLw/g7Yn5/Me+DyA7MY8HyUP2qFYF8Pst
UCY+mhP0m88PxPz5su8J+PNlTPabm3ocvJn9m88fI2rNXeIYVpv//8R8/86+
PyA7Me/f0DZntcra/PeF+arr5r505O2JqT19r0B2YrJ/iu/eO1LgxO93yHNw
sL5jc96emNrT9w1kJyb7j6cukWppc36/tsGvN4hniXl7YmpP30OQnZjs0cWn
j5lUYn6/AxOnvFSdbcfbE1N7+n6C7MRk/y70/y3Tt+P3s+v+J9kU9x9vT0zt
6XsLshPz9W5yhMag+o/fLyTo6ilNE3fenpivL9n3GWQnJnvsNtfrKrE7v596
6PInsisevD0xtafvOchOTPbTB76/k+g9+P3uh/cvLx/bmbcnpvb0/QfZifnz
PXW2plHRmd+vTlS95tqqXXl7YmpP34uQnZjsHtcWuKmFXfn9/uXf93gjnjPm
60v2fQkfj4y5v5j1SrTe/H4B12UnVDsxPxDz+Yh9j8LnI8ZkD5ti2VW5F/NH
RHbHXvJizA/E/Pex71f472NM9tnR72/JfmH+iL9n/1jSE/GcmK//2PcufP3H
mOyps2+OFAci3u81/JokXN+Dtyem9vR9DNmJyX52gfZreWoPfr/MZ0/L8t9i
fiCm9vQ9DdmJyZ6nSlps+ID5492bi6t1nojnxHz/wr6/ITsx2UsTZtbTdkW8
Pzb334Fpnr+h87I8Ht8TSioJkK+n86xkz2iwrc15S+TX6bwp2cfsGvZUl4Hz
oXQelP+95982d7RG/pvOa3J/ypmhUAYhn03nKck+9ef8x4oA5KfpvCPZ06v0
/CMqxPlEOo9I9s+1ajbVr0T+mM4Lkt3F6X4PZTvkg+k8H9kjxRsixHeQ/6Xz
dmTfb66HMw35WjoPR/aZ5u+PqmO/SefVyL7O/P1jGPKpdJ6M7CfM3yvtx36U
znuR/VGHc0L9b+xH6TwW2Ys9t27T9EX+ks5Lkb2ez8L/lFuwH6XzTHx97z/u
quwz9qN03ojv3zIHJehSsL+k80Bkb939Q5/lpjLuf3Teh+y9KtV9Lb+K8z10
noffv0Pb6Y6ByA/SeR2ypx1pKoiMQL6DzuPw9Yv+UC/9AeT/6LwNjxevOyeK
v7TjdjpPQ/bEP2MU0o3Id9B5GbLfrt4m0eSFfAedhyG7jf2Xo5qnyN/ReRey
9212IkcWh3wHnWche4LrnNLyxsh30HkVsuvN9ZcuI99B51HIvtSsb3sE/kfn
Tci+y6zfWhn+RedJyH7drIc7EP5F50XIbjxxMEeyE/kOOg9C9qq6xAhhMfyP
znuQveWVqNJ8f/gXnecge5lmRDtlMfzL4skKu22huXy9GHb+smCyA/IFB2op
a31Lwn4/ZHvAHUMC9uv3Tz+097iL/faAe6Pk6rrYL7+L/jFA2Rb7XfFCXYz4
FvarEasWpRqmYL+5e2PABZUt9osFu2xeS45iv/fvffpA7Nf+vd8u9sH/H354
t6YP5rsoRbKncjP2O0nTY/SyT5i/js4aOlzsjfni/ryun8tXY79QtLjxAsML
xH9Btdq9pfFYr+scBr4Z1RzrbZefH2+o+2O93EZcNTQ4xxHrq4M231SuWK/W
uZ7qZZyO9WbSs1aLpCewXrSa8zhfNhfrvYBl26wEjbBei08Od9FexHorY1tb
mXw01kuWB7/OEFbBeuffeYKdWK/4vb7wTLID640x7zRThd/Rf4s+L6lk7IH+
Svs+IVm3DvP1ldLAluoC9N9rgespRSf0F32PyeMP5bfaL7m5/dBq/n0mzx9Q
vorZ6XtNPn9R/onZ6ftNsvN8ErPT95w8/lJ+iNnp+06y83wPs9P3nmTn+Rtm
p+8/+f6e8jHMTt+D8v015VeYnb4PJTvPlzA7fS9Kdp7/YHb6fpSv/ymfwez0
PSnZeX6C2en7UrLzfAOz0/emZOf5A2an70/5/E35AGan71F5fKX9PbPT96lk
5/t1ZqfvVcnO99/MTt+v8udD+2lmp+9Zyc73x8xO37fy/AHtd5mdvnclO9+/
Mjt9/8rzCbQfZXb6Hpbn42h/yez0fSzPJ9J+kdnpe1my8/0fs9P3szwfRPs5
ZqfvaXk+hvZnzE7f1/LfT/stZqfvbcnO90/MTt/f8r+P9kPMTt/j8nwB7W+Y
nb7PJTvfrzA7fa9Ldr7/YHb6fpfsfD/B7PQ9L9n5/oDZ6ftesvP1PrPTfLn1
fHO7vB4JPN+/ef3IwQPfg+n9ANWHpfk1J/jkmWHyHO5/pK9ITPViqb27y4R1
PR5X47+H9Bd5fGP1Y/n7qhvZj+UzEB9Jn5H/vayeLLWvUTb9uHAe4iXpN/L4
xerLUvvldn9/Ky4hfpK+I8/HsXqz1L56uxVSfRXEU9J/5PkTVn+W2l9rttJf
3RzxlfQheTxg9Wj5ert98ETpdcRb0o8kpvq01N6vS/1VpvGIv6QvyffTrF4t
f3/U69lhjRXiMelP8v0tq19L7S8N3PFQth/xmfQpiameLT+vMXJiSXkfxGvS
rySm+rb8/IT5fdgnxG/StySmerd8P6ErbazthfFE+pfEVP+Wv0+78uyIagPi
O+ljElM9XN4/mZek8vcYj6SfSUz1cfn7tts7Hkm8MP5IX5OY6uXy/nyomiBc
ifmA9DeJqX4uP0+TN/FX/hOMX9Ln5OsJVk+Xv/8eMeyKbAnmC9Lv5PkBVm+X
n0/5saWm7a5SPl5J35OY6vFS+43pPkkCN8wnpP/J1x+sXi+1T3kR2vT8Scwv
pA/K5zNWz5fa97HyzNU1wnxD+qF8fcHq/VL7rCbXGjuOwfxD+qLEVA+Y2vfu
LJug3IX5iPRHialeMLXPF08xKKIxP5E+KZ+vWT1hvh+WuP8W2WO+Iv1Svj5h
9Yap/ZjupY30pzB/kb4pMdUj5v4WdMlPORTzGemfElO9Ymr/cqhqvPh3F24n
fVRiqmfMz0eZ319vxnxH+qnEVO+Yn7/qXD1Uug3zH+mrElM9ZL7f9/n4TlSE
8Ur6q8RUL5n7p/+d2SZfjD/SZyWmesr8PFCfozX1azFfkn4rMdVbpvaHg9dt
1bzGeCV9V2Kqx0zt74bGuik7YvyR/isxnbel+ZPmV+KgHXE7n0vyfS5Khna1
8k30HWu9VNPIaOR801p2o0hk7Uus3rk245IKPN7jksldXZ9zzyqjTU568OGO
Hy/FCptybpGquxQpBrv2jbUyyFpxTjsaYJWtAKePs5BJ1G05N8t+2L+NFpzi
nZmdpXDjfHf64WypEpwTuPpLrLAjZ5u4mC8mEdg+NKSuWCvh3G9F17ppOnDI
WFEng8yTc0JK5U7BcrB66sswlcmL8820zDCBoAvn+3N2x0nU3Thba1fHaTVg
qx4ewSaRL+fdI5yDtU3B4sAGb7IU3TlnjBW+UUWBA2Rl0RqdH+eCiUXR8qvg
iMEvLJXCHpwtpz2w9LADxw+/skEm9+fcKubkBmE4eO+YXc5ibU8837kbnY0n
wJkR8bry8l6cxy2aq9NZBnDO/aBcqtgL3n5s6rQIcTn3r4KG7gdyZHW4Pb9f
X69kgxPnIp+j+a21zTlPGeLtojKJOX+epp+RL3HlfLLHgREa3X+cf8imL5TJ
3Tl7jOi0q7zcg3P0xD+Z6ZrOnI/PvPpxhLQrZ9PC5bZCozdnhxutRfKreD6e
t6wPSuzQ30MefOomDJdyjn18907+CfT3hhfHRuss0X+njSnfkkPRf3T+hZjy
38SDv6wqfCor5Ez5b+7/zx4MOaypAX9h+W/e340XnVOHOnCm/DdxlDhol3gq
xiflv/nz8H38UXUUTPlv4mlDw92NxWDKfxP/PF1yXrMZTPlv/nyuX3gl88b4
pPw3ccy9JVUFL8GU/+bP71lgG+1CMOW/ib+/tw2SN8f4pPw3cQfz+u46mPLf
xJ3N9VY7gin/TTzUXE9zCZjy38RKcz3WR2DKfxNvTP5Znt8S/kL5b+IzG/PW
6mLAlP8mfrztfHP1DTDlv4lLdm0/oXCAf1H+m5jy3cSU3+btWT6bx2uWvyam
fDUf7yw/TUz5aGLKP/P4zPLNxJRf5vGX5ZOJKX9MTPliYsoPE1M+mJjyv8SU
7yWm/C6P5wfPZX0TVcL8V+3HDA+7uoh/njZVvqU25HzUvW6WwbYFZ7egbbYe
IW0wP4a3HaJej/hV/+KT/spP6J/B2ZoZ4kT0T4phwnqDWyfOD9+0O6e6j/6x
K/r2XBKN/hlg3n/U8+Hc25y/eoL+mWjOJ7igf5ab81fz0D/77N9nym6jf7Kc
boaJG8O/3jfTfiyfiv6xapMUZ7gEf1rRY0+XEdKqvpXrXP/+xyfRt1BXN6HK
AnCpT9VBU8WWnFNvbLDI+gC774MPLgpxPc7RtZoNutATXHY3tfP3VHCmelxt
zVywt4WFrrW2MecoX6/82bfAvxcMHZdr24SzcYz33fRK4G2i1S1NopacT3ju
O+PoDFZuNB7wCAGPnaOvL/QHN+4omiyTO3OWBEsqzZ4M/nVk+jf1evCb5MEj
FfHgLX12H0/XtOd8bOLlgNzD4Fn6P17f8sCjD77enZUNtunQIE4V1YGz6HKr
AMfZ4Llfe1wWJ4KnjOn0M3kZuK/3C43ETsI57NZHhd4RrPtjbTS4gdOn/BFJ
24ATAnddzz/RifOGx0cTlefBpdXvWS27D/44+6q3SQ/WD1a8Tw714pxrjD0m
Hgn2sl/v4hENdlm2fIwmEmw99j+h9FdXzvYmb4NB0I1zbLMRMmM98KTk/iqZ
DThg6k83U6oP58F/LX6r0sCnXZtHq0+B92+rt79cC844L98va9Sdc+DS8FqO
zcCzt3zP1riAfzz6NN4gBhdc7d5VPNUPv29lgMYUBU7dYRihnAe2f3q3JF0J
ttS3uF1+Ucp5xdq2HfVXwWf3nf0iuw32eH1shUoPbnW32iiDrT/+vvU21zV2
4DztloXixuDB71Kc5I7gnjmFX9NH98Tz3PJ1sDIcXHpiQV3BNHDMZ2W6JBI8
/umtxaqjvRA/djx8JzsJFunG7jJcAqd8H+4rPA+OHnmxryksgHNJq4wjOjnY
2WfQFOlE8O5Z/aorw8H2rRsN7a4s9uF/b/2fv1aZwKUN81aGS39y9mhX6YOD
/gdn1cyL+gb6Wvx+33+sE46qYovxd9rGtC4UHDg3N8uvM/jCh1nRWQoRZ1Pr
9M1OK8Cz37daOOA5uOehoiHlF8GjbTIrSZXNEC9c3qyLjAd3WdU4ftlRcMup
Ft9H7AC/aBXSW6Nrzbm4x9Rn+mzwmV0H7hiLwTuWremiKwCP9Hm5przchfPM
Eb9btKnVjnPnC53q9+gMbr7dabHIGfy5rcfH9Kb/wV/OSk9K24CHfxjdPtgb
LBseEq7zALt4ltWSX+2IeHGjep5JD978s/VAwUvw6gjRckUuOLLHlY7CcA/0
94M7fzSR4KdVPsdoF4JvR788KJoN3i+LD9VZdka8eLGuabANWGR7PFXeHFxz
4e67WY7gwuH95ij2doH/fhjmLzgMDnOafUF4Hdx3VeT32PNg8US7baJAb4zv
kqYTtcHgDWLf17rx4BUbOziIR4JPek1+lT/TF/1XObqnVgmeJKpSxWMJuGBA
2RbFAnCOr2yGLgPxLMwqNFelB69oUqAWPgJbDn3RXnqvQjzs2bGquj7i0Wwb
r0lyR/D+VlmtjC0rxKuRVy6LmoHtg+zXKyJ6IF7aNSyTRIL1LgdP62LAPcN3
DTRFgT0G/hJLzyCenRUJVgvPgws7JAaqb4DHK+KNWVcrxMOhT8+KrBGP8pq8
aWwUgq07Rz1VOIBV0xWzNHZg+17Tz9n87wRE7KTLid2UdpCzxcugyWO1lzlf
PlbzVlnWOcSrzs2urjdYoP8un4j6mgqe5H1t31JTFfTHSbfStu1hD/R8VT9d
Uxn9fTgoIuQ5+GxHn/8uqXB92Ln7LxsEgj8G7ZsWb7KD/9eeESB5CHaTlY4t
nw8el+CWMGAruMktq03JhrqcQ6r7XC0oBj/Vn9rjFIj2e1cvnJ/VFlwYd7m8
hxLrvZN+Kw1fw8CuC+t8O2cJHnM+wLFWS3Cjv02cZfJGnAd4hQ7YMRec9/uO
x+O74N0XN9qojoK/GSJvCARYDz47E9zRUNSCc4Oh9brrMsDtZ7k9Mj4Cr12/
ebgqCrznxKki7UKwwv77a/0B8KCS3H6azeDpRSU2I6VYTw67/2y2xB28from
XmQNPpSoc+rRAFzrsHhn/ok2mB9uSz1troPfuy5wbvMF/MA2PKX8Bfir1dLB
51VYjz4pnHgleRa4/op2d2ODwO32BoxLGw5OzDz+we+XK+ddBXfmR1rBPrFX
zahlHcAD23x9NqI5+PQaqzvCcKxnD1b6baEcAQ6893SlIgA8eFThIIEMrJq2
faOsETip/NBYY0vw9/Y3n5q8wO+2X6gj7wgu2XzbpLPEerhQeFksLnfnHP8s
TSsqBKdEHlZqv4KvzR1/vvwi+H6N6GXqG2D3rkmCtKfgVoeWeAgfgT32qe0j
92I97Sxa1tewHZz5PuJB1kpwTmzMFnky2GK5y6v00eA6Dl4HpBPB0QFDWgTH
gcefCQzTxYBjToR5OQZiPR7RKmiayg9s+cP1Z2w7sN3SrpeFErDfOpOFvApY
1kJwx2QNPhrSKEDQBLzzum2cwgF8/HITuf4D1v97O9RVS/LBPSsXi8R3wCFr
Kxt1OeBFmtNi4S7wGrcMk+Yg2DQqX6G9DM6/l6MRnQV/v1WwULkK+4EC78en
8peCl9ic8zZMAydtybSKjAVfOhTXV9cTfLtrgn1wP7Db5P2J8rHgZs83X88a
BnaYnDNAXR/zqXrXnU9ZdcHjVvn+J60OfhfSK0UoBFce0ey05Dvmc1WLNg0F
JeCTXU8/VlVG+w4zj0Tr/sLuOeNMviIC+5HjB47O14wDL0luflUUBrYa5iw2
jgA3G1s1UOgP3u1cU2sIAOf4bVLIB4IHzFFbqvuDhyg3x0jPYD3w8Mi62soT
4J0bLQeZ9oPFo4Vndelgv4nvnuSvA2e4ffHVbgT/CIj7I9kJjlo4a4NiOzh2
/nwrR2usB76fit0hswRf2/a+IOs31hsBE4r6qMvBY6ZmT9YVgAs87t9XFYLt
+49OFBaDk5aFOUu/gjcsHZNqCsN+yu7CMIk4FJy/62aspi84YvKDZwoZeNHM
9PLkTmDLbifGybuAPQb1aGr0Bx9d1U0n8gOfXunvoj+A9Yz7Ne8b5XvAFge1
1sot4PgZJ6dKNeC0OWvXKuLBraQbfkgSwIOHtT6mSwHfT27Sz5QEzp3kNSBE
jv1XrOlWpfSm4IipTz39lDaIh28Dlr87AQ6Y+Gv3JLEQ8eNV+E/bcPDpcaGX
5grRfsjHwqk5d2GPHC85XSDBfszTuTwxuT74cITqwIirDfA8duoeHH4F3m5U
v/4qAj9smm3t3xk8/I30y+xVYPEe4Y3WU8HHsnfvCJZjP7fl0Mpa4v7gx337
NxS2BH+ZNOmIhzs4eGWOp+FuU84T9n29KXgJbmvtetHRGu3rfazT1lQK+3/5
HT5oNdgPOmbUD1UlgUPDn4xTRIAnL/5Rop4FvrNjzAKJHdh4eZ7dyObgfc3O
Ws4OAidbbIuSeYOPlF3oYGPE/nPT8x1b8x+BDfMmHMw6AP60aZHvt7Pg/rrP
N5JDweF51YefHw9u06Vnv9w14LoN255NXwjesKJlNw877EcTftefoakJds7+
9Sv5pxvGU1i1a+Jy8PhJ56spb4GjfunvCR+BH7Z5H+hYCM5MfbJA9Rqcm/Jh
lPEE9rP6as9TZOngCMPFhtKN4Jjxt94atoN3xixuK54KPlp1bbEuBmznoZ2i
Xwm23KPZKVkCdthxZIk6FPtha7udZ8v7g/e+Wdrd5AU+GZVcY5kfOH9R7/4G
W7CpdmiDSAdwiN/MJGU7cM9jEzLzW4IHa2ftlf7yxHhuMul5+ldwwZc+4Zqn
4O9xQ9t75IObJdaaoToKdmvUsJvjWXBSvy4nxXfASy62+5h8A5xyrttNUyr2
4/EubpXlyeBWZbWXy+LA7isbDzQuBY/Z9ChFEgKe5vxmlH4Y+H5YpTzDNPC1
7G+1pBPBD29UKdJ0xX4+w/NHS6EEPM4q92B5Y3DUemOMujV4+55NZ/OLkQ9N
99i3RPkHbDvhxh9VHbSvnHumo8kabFWYv1w8FeuBJc2et5ArwCHW/SMMo8C5
9wbd0owDmx67fcnqA47RdApR9wfvPpNh6xgGbma6eEA2GCwuuuEouIT1yU7x
5ZMSHTjatkNp+hFwicFzpPIEuM7Lugs1m8Epe0QFiu3gjIv70kz7wX4lad3E
e8ABP/YfMthiPXDNdWeAUAhW29dLUFUGOzx3/CqzBHco+FFH+QnrmZOH/syS
fgUXXE9w1/8Gj/m79E75T3BE2Sof7WisB/Ldl+XljwAfdyppKB8I9sz/u0gc
Ch7w8fFOmTc459jL6o5+YMubUzM0fcGLLCaONgSA4ytPv6c6ivWORZdJkbp0
8MNmT7SSneAhha/sBHvBUSadhzgR/OPM1U2mJHCr+wOGKLeA06z7fkvfCN5r
FTJWXgXrgRbdg/4ml2N98l18obuwGBxbdG23oQScVLIts/wF2P7S7nb6N+Ce
uZJC2WfwFdv2S1WF4EybTsWSEOSTe/RyW6OQgeu01zzI9wen/Njjqe0NPvx3
UZjBDeyesfyixh08/rnDXLEP+LV9nfryLuD2/wqMYb1Tb99g+1wZ1h/Wk08N
0Cswf8cvlaaKtZg/rf4JTmI+kz45pDaJMH8tejvjtEaHeH/lW+enMjnir+Df
P+QzfWtmNNdqEJ/iHBJ6yaWIFyPr7DuhisL4nW+2X8V42tZo6mOJHcbHxRYD
FMJw+NsLZ8mf/BN4/uVuDok6Szz/Rp1+N1GHon90te0iTmq+83xZSZMuNyaK
wbmiIZIkg4nz5hr/5TyXfeO8wSap9htJEefh5ZOOtteC51bt16OaANeftpu5
46zqK+eJTmYBbbxP2NYw5oF/3Qxv4v2BK265q/F+1Prqj4ZP7oJlg58V59zF
+84lSXUbOX8B77s6+0pWW7zPvPhq3eBvXuDWTy2txVORn+pW2nRrcBx4z/ek
YNVR5IPO10k3ai+DWwobb8wvRr5la70t9ssqY/1xN2nQNM1m5EOeNx3r5bET
bLvNUS3zRn6kkWsbudEf3O/Aq1PlL5BPGO71ZaH6LXj1qT1P0hdiv7+554ld
0uXgm1cnl49ojvkqb8CcLJMzuObdjs2F17FfFo3s/klzEyz+PLe5vCP87+CJ
xfHiThXi+/eRJyRLEG9vnhsvEsRXiL+lfr2Ej+CvHy/3PmjIBccLWj3Obwl/
rZnp4q1tUyF+WVZX6GIQT1xu17qrmg3OqPmxLPkG/DvwoWm0PBuck/jsevlU
+HtYaL6zfgZ4cMf8uUWiEu5/ohbnG3ZTg+93C06PXYX3URazl+VkHwDfnjKx
m8TOEfP/gW3h8R3A7+/4FsTeQnwp/zRsdtpT8IR3N9sZbMWc51m+uyxoAn4r
GDpTEoL3QX8aRVcfORZ8NCHqeVYfxKMLjgv2ygeCizZ4VlZ+Qnz627rnTWEx
2G3X35biRMQrb/eaRboU8JQj13ob3BC/5vrerxvpCU4/v2Ky6j7ima7vhk6O
eeCPWbK1kmjEt9Ih8mH6OWAHxcow0wrEu80dki7qVlfIn0yf8jHrCfxN5zkz
WP0CPGRWcJzGBf701HvIG4VbhfzDPHdb5TzEx7IeXWZKF1bIDyyunya7DX9z
6tOomuN98OnlpR3FjeFPXYMrbTQ1Az9fsbX4rCKT+0vl2uPLGnvc5Fze5KL/
FPkDzp9GDLvSRXkP/tbzXUFPZTV+v7O35qRs7wquGZJQeZTUnnNu/cF5NVuC
F/vdD7AJRzyb3OLU8fxB4ErD5Gsi9yKefegqLfPbCF44o9Cg/4B4phh0R6p5
Chb0PJeoro949v3koevltcC+AxYek55BPOtwdcb79CPgBfJeBlMY4lnUnc5C
+UDwhUnC35oyxLPDT8rdhMXgvzEPGgVvRTwrens9RJcC7rp4o5/AF/HM9fvK
WIUneG7iyPHaV4hnUwQDNovywE9v1fHXdq/gT5Y1X+Z3A5c9KM5RJSGexdb8
Ml23GuyUlxshfwN/21DnfhX1C3DXl+dKJe4V/MnhxDqFG3h4wdYE4VLEs9xG
G1pLF4LnflzYyPgI/lbSYs4Z0X1wwtQZb2VxiGdWeyMXqWaDvZy3a+2Mv7i/
xXS+YZOpACd0EZyrJKiN+FielZT+CvFtRaRD4AUV4tlgt9dNFRHgq/02RJ63
bM75kNu83OSfiG/dJ7Q47hiIeNa2d/UmJi/w5fmHfytXIZ4dGL1ugiwO3KTv
1qaREYhndufXhBpGgUcNGefvaI18/4CswXNUlcHbxzlP1B9APEt65LRNshP8
fFpRgjII8ezuq9dX8v3BjeadPCz+gnhm+3lvQfJb8PDlcx8a1iCe9SudYi1d
Dr4Z2HSudCPiWcBiUX3lOvBHmYWNYyH8LWL5n72yAnDN0LfbTF4V5svEl17i
TmCXEfr/9CsRz/auu3qzfBm479hDVzVP4W+Zm3bLDbngyIlrBinbwZ/eaZYX
pbcBT455Wz1Vl8P9ZV7nPqtuanI5/wk2PHQ2PuP8YfWM4JLyJ1j/mWp1P6z7
zLnIVl5ur//E+bDFhicTxB84dy3o3bCS40fOmbLJI2saEQ/FWY+1R5taYX7o
mx3bSA/OfSAXx64Cb5BHu+7S1UT7gmrP/84Hi8fa10s21ED/PlkU3tkO9lGP
b1/wUyLequtVfbtuPdjJMC87+wP4XWqvHbG3wH1HDWhVy+iA+a6F099zGeA1
Y3Y0UEWBr2193P3xGvB/S7/tLp+PeN5rh02XNongGhZ92vU4Ay42tt8o2g/e
EXAiz3gC+chVzqk9dbvBWVkjQjRzwS/exr7TrwRrt8z/POIq5ovr51IXLbsP
Xu5kiE4rA8/4e+5l7Cdw09Hdm/X41Qq/V9pqtagQ3Ov1+03lF8EjBFXd2twB
tz9Zw0Nn2Zaz/8NWemM9cHXJWJ3AF/zNPkBscANrlLcmpnXF/m3lsKOPYtuB
b5TOfDOiCviZw9pZy+qAB7/N9ha2xHw3JuaxVZoL+Nrunwu13cGn6xeeEnmB
bbMODhFcAlt4bVutOA1Oq76wnnwHOH3D6hem/WD1t7VjdBmYT9MWbXMJvg22
OHZ+l/wN+Efzw0+ynoBlj6LmakdjvefXM/yoKAz8sl6vzkJ/8OedIVXS+oIf
loeqFBGYr1+vDpcJpoF7XFycJVwK9nCLKY+dB17zynO7vAri7aIBbXOyfsPe
pJlwhK4A7HpE1Dr4M7hOzUb7RdbIJzbZ1DZaWxu8KLv3J10rcHTXrs3FjcG3
P/29KtwFviT/+it2C1ju+mCBIh4cef5loGANeIBD/q2sA1hvjNrzdb38GPiK
oVbtyMwK71sDKvcyXALblF57q+uJ+UKgONVQ7APe6rVxp8gZfDBr9xTtf+A1
LfZ/jQ3CembrsVPnhIPAgvxH7o6TwKaQzEmqMeC+litrRL4De8+a193wEvy0
58jMrGxw4aPIJPkD8F23afXEX7Been5x3gvdD3CjkiAXY1XMZ6luvW6IKoN7
LN+7XugPvnRZ00HaHbxmX50YnQfYbnqDJyov8IpGmzYrAjAf2hRoKnn0BXv/
dbugGww+6+E81DSgwvvdxJVtjOvAL28suSZKAh/WFldTLwO7zyqLlK8E728R
5yrdiPWe68clycItYLmFnUy9B5zXVfgha0eF97vrppzTFYAFtycMNr0G3z2R
u1GRCw6Z9+Kv5ClY7zz6kqgQ830/04SWxk/gOOufrxQl4FK/orma7xXe724K
DlJ3wnqgycPAd1kdwUXnzrWVtgFHL76yRtgOXOjWY4DJC+uFKSWBp3Te4K22
eTOkvcGi3g9slP4V3u9q3F8o4sG+ee1ma5aAba9sPS+aDVYv39XMOA9s3al1
ftZKrIdX/23XW50IvmB/vqpjKtir/8ntspQK73f31J8ufQwe9dK2pvIR2C1z
YX+THnw8Mf647jZY3M06RvMU66GDFrWfKF5W2P85bV9vKgSHDdrYQfy2wvvd
9NLKjs5Yjy8o+LZF1grc7/a4V1mO4PvrFD3VjcGel357C5dWyNctq7zTEA/+
vG3tKHkyeFLuit/JiRXyqT77t2/TlfL1VJjb4u4fJb85z/YY/+CqqozzSf9V
HWYJwa8v+c3Kl2B/YPcndlunEPDmC18XT94LnrTo3DDRCvDzr2GWGh32C3Vc
17p+zwOnfqle17m9E+fxxx4U5tiCp689o09viv3FMu1Dea4buI9t7eBvYWCJ
qViX1Qf8ZZ9/HWE49htVM0ft9ogGZ4m3bAjeCj5mvchCnAieeuXeUMVe7EeW
vvz4SX0K3Lt7m5faV+COzW36qu6DYz6l382fWSFfPFeXqpwHzj+YV3dZEji3
4a3ephXg47+ivyfXx37mSvyiC+LG4BZntnfycAfbOydP1riAv1ft4iA9g/m3
8rqA14ZL4HHXxw8zPqrwvtBj6FrZbXCHOpW6msIq5K81NpbLxoDT7rnMV88C
q/0anyifCo5qdGOkpgzz2YJDD9t4WOB80OtnpjRpA/DDfsbc9Nrgw86rFsu2
Yj914UxqkHEXuEnh6QzTWXCdYQfKRhwDz96070H5Nswnf8cc9tTvALvO8SmW
pYP3H/Nco9pfYT7TJIQbijAfNJqYrNd8B/db2GyZuBysP+PYTP67wny0Z+rP
9O6Ix95TY4Yr/cFTllVtIJCBCy/+PSbpC847NGC5KgnxWD5z6GdZCnj1qnf7
Ddv/h6lzj2f6f///UqkwSSqNJElLpZPRQSVDkjRSScwhSYYkyVSSNBIl1knI
dCDJJOnwHkk6mCLCKEQ2iShTosTv53P75vH68357rff7drs8rut5PQ/XdYHl
XjSbkZPAv+/R1JgtiKchh41CqZ/BWfGlRvxusO7rYpG4kxDPH6veoekjniUf
n6lMWg4uu5xVxjEhnL9Wpu0VrAEnLHS82kbDe9mV979Zm/SPwv9v6eDJGgY4
KsOr5kgM+PX6F43ZPLx3vSQfm+d0AqxkOa1y7iKwKWfT7+BNYGFQo48PFe9R
Lxilm1HkwIqHF7mK788YYZMHu08ZVoFb7A4PcrfjPekbAxcvlgV4Qs3sIIYG
eOaPNQrBC8GuPuPMexLwHnTj5q93S06DI7r4T7JcwUkKpVtq/cDNJ+NjbBrx
/rN0T1D/3HLwuHFG48g3wDPmbL9ikAteXH62XaSE/YC2cZgmfQK4aKJ7Gu0H
4k1Z8v79wj9gvw9bFSNyEE/crCxMpRlgkrpuqfg8WPG24Xl2Ejj7s9pSAzuc
56XaK3ryrMDG1O9d8YZg6wd/H1LXgrt6mrdKfiKeNLlXnWZ0gUP085TpdeDo
Z8/qRU1gPVI6m3sR8URzfwJ/6Cy4wPiIgTQY/Lr8FCkiDOyt4JtEX4F8l3nU
5V3WEvCAlYkDTx0sV79Z20AbbKeQ4MLuRDx5axr/J+sLOGXBmLXUj2DtH3LX
pZ/AAcpHpYw1yAe/WwbGcFaCC5d+fju0CGz6u5MmXAbmqrqEU88inijZ7JjJ
PA1uWi50E4WC3UkVL3nh4FwN+lRSE+LJ4u1Gd2n1YNLaOz+yKsDhsrk72NXg
Km2ddNFi5FMMp5l08kKwplksh6MFvq5wsYOhQ7if1p2wkn8c8cRvl0y1+CjY
eOMBVeYBcLFy8FHqIbDKkq+lnErkQ7F7JR6CMjDTZlsGrZhwf6zqNJH0Clx4
PGA2vY5wf73hcCS5ARzoKmfG/QyWXh7dVNICvixcdayc9Wmknnhay8sXC/mf
RzjFbuivdzrq1wsdPp017Ud/CesP0xR7HFC/zmROEDFHo35dR/ZSmeg76tez
XirdI5uhfv26hvZUA33Uqy9oSvzNigRrG2Y7cQ+hXj2zj2oiLAVXzE22ZTuh
Xv185HtTbgRYSd89kDqE+vUqboonfR7q1xnGugmiFNSrq/A8oqVC8Bmr7/kc
E9Sr295ZkM3zBpfZ5zXTxKhfj3skfcdQRP26wu4jYyUnUa/+9vnDX0N88M3l
PBXhZNT7jt/7JEZEBb9YE36T5456deq+1Jl8NrjVdM9y9n3UB1scPHmXIwTL
brQUMmRRH+x52JPOVAPr2Cx0pG5HPXXk8Y3VNG+w+XalrqE01BOnR+jtIeeD
dzv1HBP1ob74ZcykfjEZ9cUHm8QWdB7YfH1Zgwt9cERf5UWnX3Cnob/E655r
W22SUb/uocyUcuJQvy7WbV8hqUb9ujs98Dh9OuqzuxceFzOyUJ+9eOX68SQG
6rP9zMkL+N2oX8+yfbeZGY/67C7m5QNkGuqzF7CcLwpqUL+e919cA02Av0/N
04P7yGTYu/el/SiJE+qzp5atihdkwd4GVRpzuEOw77b3ox6wGLBf0TwhKdKf
NMKNZkfPkgphn/rA8xr55qhf73pXUyNohX28v7ppqOmifv3rmG+72T6wz/0z
+TWsWtjnR8KJ35Rg2Ec/bYOGUA316/73Jpqw82GfnCfVu6nOsM/30iunRCTU
r6sO9++qIPTfGO4HpEXovzHcr8uf0H9jcIeC8Bmh/8aY1ck8FUL/DTnNxezd
sI9IaXQRIw96+tcv5x/PHiw4uo/eMqKvGL7pqxhR6wiHz0r5a9eIeFYfsy7W
8RniWcG6NvLng4hnXb+Wi7zawC4rQstsBhHPArjUe/GGiGeNNgpTs9chfkkz
c393B4OZXpecFE8ifvk/NzZhFIB918XZGrgjfvX5tpqKQsGZm+wDJWMRv5Yf
zvTkaIG/7tBI4KYhfgVF+EfTisG6HuJ8+gbEr7z45dni3WAv/4xmaTviWe/V
wXfx4xDP0kP8xqZGI37pZxb/MrkFDjC7wqVOw99/peNzMnsOmLsxRIfkifjl
4JZ+lREIzrVxfSh6CL0Ee55eQn0JrtpuasmfAL0k+Po+G5oG/uE0t57jAP96
HGCzVeQJVnGX82Xehr7eB+t/znpE6Mfh1TlEGyD04widxubIEfpxdDa+4l0H
KzRPbFjMRzwznuf4InIp/NXIIWCr2SPEsxQzcykpBf6qwaxc4dyCeJYcyDye
rwN/PbP+oJh8H/76esuq8fnb4K8KLqMWePchnll6v9yslgB/jQqKOSBcBX99
Fb7lIrsB8Sz8VbQT9wn+PtfL9n1jKcHexVW2x+mu8Ffxe9pktRzYe0yz6g2p
DOyn/fmPgXAL7Jf77pjVbV7TyHnNmvtLzphym0d4oO5Evw37ywj79VU8eMhp
G+G2bYzuFtqEkXzFolywLsofHGR/LvENC/djqk3aVnMXgf0cCyOyZk1D/nap
lz/KGGzU4OJ0zQj3WeN5ujSGBviRufdpWhXuq8rdI2Y6t4DVIox6+a64jxq7
d5YbxxZs6NxXGT8N90Wbjk7ek68Dvnz11WrFG+ATx+/cEp8HPzgUTpE64L7o
zfmrWWpe4OkP7U56t4FHJ6zoNqkDUyzGL6Fuxn2NjmjKH8E2sJWnn4fkPOG9
RJ1bIuMM2N6uzE70Hfsxj5YPGt594OgAgyiuIe5jQiTUwqFF4Esu3CBOHO5L
bn7jmaglgF+HDtyh1xHeW3R3tWRVgGu8HRJp+rjvEP/Z4yFcBZaLKaqQBoMH
/uaOYx4AT2VrFoqrcd+hPV4vit0Atrwc+ZOnjvMfI7nD88lTwHYnW1viD+G+
wU3lxx3qMXDkDevpNgXg4KnrNgvywK8tak7wFLBfYig1tLGUwJ/sozRIi8HM
cyce0RYQ7t+tH01hO+G8xm9qYTDdlVD/5eyTLQoFh1z02Eg+Srif35qYxsjC
fitW/ZqCWg6hfms3w4RfAU5O2tAgfgNesPPYCuoQ9lvZWpxkqQz2TyasZVUc
LXDBtQX7BBqE+31Xt9KhzTiveUvdu1i4Bey2f6oH8wC48dbEUdx9hPv/PWZO
ohTst77rWRXxrhPqnw71/6IVgwf50jhWITjKh/otqxv7LUXaIjv2T0L90tH6
U+Qp2A9p5FVr0yeBE75Pf0hJIHx/qDlDkgSu2uhXbM38i/emRht2XxGBpXR9
Y0Yjzpu1Q708rw2AuwKsyhV24zxZ627YL+cT4H7bpXzxQZwXT9y/ia54EnyI
VdBr8gjnwTGn6qK8X4F/nbBcwxvAeS85dXelUB7nLyutO4qGruI8xbyhL5qb
Bg5yuNuatQ7nJZwvBdn0DeCHHofkmC04j33xM7xK2g7u9V+tRz6J844xMhv7
eNFgg2OjbQU6OM8wVZykbqMHDjhdcpD1CuelYRTRWtJbcH3pSyvyffiLS3zZ
XdFD8EBFRqN4LPQcevkunT+B8D6qNsZPsA36TrnKreY4EN5HNfrJcNOg58Ib
h/Ywb4MdxVu4rD7otem2Qz9tAHyk3UCHvgF6I+WsPk3eROiHcoBtOIZEyPcd
541KMQIHz2WTJ0lIiOd8hXyvdPCL9qqMAg7yDd+PmWcVboAFxVVTzPqVEa8i
kzu734OL1TpXHCZjP+Gt9FyjZD748c+v10eF4ryR8yjvSJYr2P1mmFhNiHwm
N6WrxqQOvDNehuI8GueNZgc/n6T9gH4/FSguCCZjv7L0UbAGTx1cd/uMa745
zhufxRx4E28IdhMlHKhlIF/KqZD1GHIG7yim3FKLgt7pN4dUpMHg74findSE
yK9UD5bUZFWAvX239AlaCe+5PprpUT+C9cJ3HBeykI/ZHz/72+kAODN4urp3
JPwluUPeVhQK9o2deYNNxn7rUsxWDfIU8FfOx7VqujhvbPxVcZCjBc5MlLyi
8pHv1VxWMxHkgXXjb+wSlsLf1MdcukwrBn9Nv/1VxEB+OPVm826WPdjrKiuC
7QN/dFRi5ot3g3Xv71eKkCKftMtJO0X5DU6/veQ2dSLOGxPUtZvjx4HzmtQo
akLkn5Yf82rEb8DSD4c/s2rhz74qB8N4VYT+Ja2Dt6UU5KteksueAg2w8icm
mz4P/n6GYq/CngPu/dq8WshCfhvVceR3/D7w0rZ18mrBiAdZmqtuMgIJ/Ut6
ist5AuTDGd3O0axCsG2XdpJUiHhRpqOxnPqS0L+kP82VTUb+LPxlokGfBPb/
MW6RUA3rWdeCUcKhaeBtQ1E9DCby7fa/c7IpbuC43+2FPG/C+rdMvFPkSei/
NNb3JJWP/cz4MRNMpDngHFKZLTsf653eipedWY8I55N3pHt5A/i9MGv7HVEf
WCsnLpHRRejfxL48Sk1KqI/5v3ng/37/b973iJ7+b573iJ7/b173iL7+bx73
P/43b/sf/5unPWKP/5uX/Y//zcP+x//mXf/jf/OsR/Zj/zev+h//m0f9j//N
m/7H/+ZJ/+N/86L/8b950P/437znf/xvvvo/zhZ9f1HLwHlFTWKslMrH+US7
R1WhlILzCM9jLuNtmDh/aLv4dTOfh/OGZfaCUo4/zhf83cO+0VRwnpDjZzFZ
ch/nB/8rV9qO84LFp6oc6P04L/A9nxAiTcB5gIixuIKhAfv82jZ5F3Uf9vvT
nHp/DD2BvQx31XFESrDP9r0CVb4r9u+H9l3N4OTAXv/m2f/j2ppR10LI6I+8
duHJvTNIeB96O+zOwg3MuhFOGedaeuQN3m8ylFvpJivwPvNt7qsfwT54L6m9
Uv6u0zWwxP/7U7Vg7Afj70/SJJ8H7zp9ZEJwPt4bTipL2sOqBbdcG29TS8J+
7VzrPH6JGngp09JKTQv7Mc6Qw5/4RWA/LyU/4TPsx17Iz5pJrwBnB9bEs3dj
PyWr+tlE6g/uCkt8QB2H/ZKp9h0PngpY76zbB1E69kvhiw9EMfLA3leoQxxL
7HeKjFZkDW0HZ6Z1aRl8RbyX2TBUkdUP7t3hcE1qjv1Kasan31mbwFNdVtOE
FxGvi7KfR3OSwQYemi95bYjHn/LSNZjfwNu8R+9gr0A+JpN/OptmDA70b21n
RCGeaj3zNSGfA3ODSo5QPxDuc0psqsTN4Ot/HptxTyCeMazoSYwosOWdc0Gh
MXjfcrPoyl753Xjfwkg0uqOui/3AzVnH9g45g63f2BnVZeM9Sqrtxb7/WsFz
juVJhGrIp949FdEFBuBrF00WznPGfsDm/a7TlGDw7OyygIhU7A8qpN8qg/LB
tu4LG6X+yHdujl0TwwoFx/r1jEpVQT7TOmnMXYoW+O2RR3Ns8rAf0NEQVpU8
AyueOraBZI98xF03ti9oN9j6vJkPvx/78esG29Sp45B/RPPkzzGvYD/wyUTd
WJQObq3xfM9JRr4QN7d7Cf0GWLZhozfzG/SWs7DqGaUXrNOiN0gzhp4qlz3Y
KjUHm3+ZFEs+h/VcuiLhc8lFsMe3H7MkzdCbsvFRNq8NzPkpuidYCj0tNXeR
Z68A+4dE+62oQr/V5X7M9XV+qB804AXWnP+FfljT9r5cOm8t4svF41uCI8JQ
LzMl4eNTyXPUA1rW3R+TGo54ESU5TLXRQXx41b3OivQK+eb4wXF+/L3wf3O5
snimPPydM5X7gHwH/u026Y4Pcy7sGTYtdogWBP9NnXHgHLkE9iyavW22ZDrs
82neivsCL/ijzGL19dz/YB/le2Qlkjv8rT2hrag/Af0dH26vHApeiHqRvMj2
M4a5qK+tcxw1MTgJ9SDbD8Zsq21Cfa0oZnqygTb8YcG7Sn/hMujf6+OlC+xq
nHdldDAfUw9B322/tBtFqtAzdUzHqIjH0LOH0t05Bo7Qq+2Z/65LQ6BPf26y
gbAc9otLOP6Kpwl75aS4O7D3Q2+VN9d/ZRTBftJM3RDqZNhL/uyJjXK1D0fs
EzYqZMWNI6hXXaowOserDVy4RDR/4nPoTeXB9Lbu32Cnu4caJHMI7/1/XFol
MgZ/KBk9x3Qv4T2+wpwTtHDwzk9nvVMzoc8Jc+4K41+C636r5ZK+Q69FyRoT
2GOx/mVOqDrKvwz9ytwWL6Cmgb9OSeAxV0HPJg8yGCILsK6Wy3NyA/Qd+swv
gNMO9tLT+SIIgd4Lyw0u0aLB6Su/KnhrQv+DHwb+Ey8Et5nnLFYrgj+saSv6
GF8O5s4z0pUswd/XOLj4OG85OHfRTIEgDP7iEpo2mX0KXEWTsea+gx5COVE3
GO/BP1ZJPrK0oYeUaB9D6nywismr/fSD8K/COEbJ0GHwUovbo9VeEN6TXlq2
U/QabFKa+JrjS3jvqTZHm34QLMcrtavoQP9Vj7xqM8dnqF81nr5RnH0c/nkh
OSYl/gF4jeWuAz7jsd7Fld9YxFgDTspfPer8S/jvRpKzM+cTWK2mxKJHjvCe
UrXjpngO+ErX1lgba8J7ySWHukz2gs+M7u4QWcDfP10fdYWxDfx64oOJEe3w
f627LwuGfoEV1I8uM4hGPHDLj/mUdRlsSaVvlyxEfEgp2SLLXAWO0p9wmFuO
eNFUPV2X3AB+ZVyeTN+P+KHx6eMmQQg4/KalK/sU4sniX5UPabHg65kLexjv
oTfG3/uW5GZwcY7SSep86Mlv9OV68RKw+GHPVNIRxJ/YCUd8BWHgMU9q0kWv
obfsic4k7juw9vNHK/kzoKe3U0ziWNrgsL663KfSF6jfv6a7ejr/zQg/Uemf
9UTwdoTjwvfJTJqDfN6iZ7OS2XTk67OUc8tJDEL/cF3jac7xhH7g9NfM/BrE
n7cLF7wjkxFvFFdKewVZiC/W5g8p3gxCP23bkDVqUsSP10xTN2E8od81S47D
piE+WB56e4sqQjwoXlfayjKC/cXrs4LoMfD3Mdbn5NQaYX9tu4BEqR7saeqw
XU94DP7r7rKykPeWsN9vmX+KzCb0V07Lak03Qr3lq/fPXrVWw/9eyNdvv+YI
f3PVCO7hdxP6DxvIrlKkwZ+cN8eFeQfBf74vm7hb4kQ4LzOujuQOwT98ra5k
0nnwh0x717dSE8L5lPvcHzwx9K67v3OaDQf6zi2om0HiQs9VxQK+SAz7/RBe
XcenwV4qFWHvOBzoU1+0ezdTBPvZNVj8olEJ/V91Nq4hfyGcd1QXtTI+gd3+
JKS9mY/8TFlWUzP+Iljr1KQvg2uxnmZnSdyuqWP9HKNPncmxBUf/TBktuAnO
+vi32/ka8juZ3cZZJnXg9fGOGwRToeet408bK06BnkdtzEweWkSoj7vdFktx
AL/TnBbpbQ+9H9+1vNXpANisOKA2KAm8ZcW1cuEVrMdDh4sXCvLAz+pJmqIm
cHv6xdPcffCXNZbpK8lHwSnBL+5R4sDU+058+iT4U8g2X6ZAA9zEiRaVLAN7
Pp39TpoDfxO46YexCsEa8bZ/gqrBN9986eXZwR8HfH/foLiBmVdVZ1IPgVvr
+BSbXuw3Vh4uLCkZDf9NvN1oIlIFa7ceXEO6BH8OjuB0Bt0g1HM/uO7BeQxe
2j/jrkgdem3ccHM8dzahnsiN9pyiB7YdItH5PogHg5tPJbACCPU/nqrbpSFg
/7HiKk4B9K+xzXsB/TmhXsf3T1tJOThO/qUHcyL8YY3j5gLKVEJ9TUBjME8T
nDMpo4/mgnjDdFvKkHoQ6mGCnyqw94Mrp8VEke/Cv0I8p3wqeQDOCr2ezCgC
NyWEbGHvgL9Fd8jeprmAC0Zf2CPwAgu5Y5doWaJfi07GRK07s7AfMM+W3gv3
Rz7CXHDPICoH/Xc4aomiuRMR/xQbVAROu8B6L/dnjHLB/iHMKtdDfJ7Qr0dx
4UZKO3jKQLG68wHEy2drWoMZZ8ARV7V8WA/B8So27vl52H+s2+5flFUBHvsw
K7fkD3jywobbar9RD/p03+AE8hRCPcjblQNz14KFqbn9Ag3EYw3T5+m0BeDQ
gJZZ9HXg8fzgGd6FiNdMxunX4jfgwtBbZtJPYIv/jNepuSGeJzvafI/fR+g3
FLNvLy8czHkpu1s4GvG+3nOaCn0SeM1lWgxDB/zi3etI9g2sB+oHGwylOYR+
RTf+ZA+9BI9pisukrsd64XD82k6eHVhw92lV1l6wVuCCNlYA1pOyF7lrqYcJ
9RmN9IGsk2CTIxOD6c/hn12vL1YMlRLqMSQ6Zzg1YLcwqbzaVPib4rvgXSJ1
Qv1FxwRN5lxwWGR1ktQD65VendPPLB9CvUX317u0IHDqmYeLhA/gn9YfjSM4
BYT6il/ldHIJuIh75SlvPPzNVzJ7OnMioZ7ib061eDo43POy1ym7MyP+8yzs
x2pj+t0RdvFXznKkPkO/kRN62+d+Q79y26Bbja4nwCY/H0zpfY9+5NIhozP/
meO71reqExpRqM+o7N8x0PIT/OnIxuebk/Hvl/q/sIpaCj7iz1/JGES/cWqn
d4jPK3DK/B+XDQPAP7INtlEywLHpMhWlpajXEC80i8kahe/e3/L3i7eCVb0O
3x+lCQ6+9rJE4STWax2Nk2TdzeBkR4V5P36j3kPabC2pWYzvZ+ooLpG2+P6J
6aTOigR7adaQePXgqVfiTQtugle378sUj8V6fy7N2rqnnVAvYq7sWFsIPnxq
2eOSD4T72pOXD6V6g3tePq6OjwA/oP56mXWXUG/SWr03/wI4X2agx2QDoV95
4fvzNnrgjc7J1wzGEObt8J6Mos4EP0ua84SUjfve/U3mM6RCMG3diYnkn4R6
lUHXu2rvwavUIlfxogn9yms9Gvj7waWHdDu468Hsxxs3cNzA9Ly7ss49uC/u
7qt0Zyji+/0dE7ezloPHTevqY88A10+Pejq0B/lNZBBbOcIBrGOx8zLbDBz8
hWUhtQW7fdZIY6qB8yIXbRNRwaqPNpWLV4OLp63W9F4MVtdhSLImIF96Eb7W
wGAA57PudrPyqZ/Bj38u8eb9IPQn6RELyfngXu5PNkcItn8+uSf+I1hGe7Sp
WiXYYenUCczbyL9kz411kCSBr7t8bhJFEuYNjeo7y7gAbhrK6BIwwQa8/5Jo
3oR5RRV1U+nHwSaLS/YID4AT1tQvIG9CPmeaVHqUuxb8yfvOmAhd8HLFgntD
hmANhf3K3iRwwJ3jT8VkcE3D1ZVSLXCo0dnT7CmEeUiWqQxBF/LH8FvnePRm
sBb7ANXgNTiIEi7KqgMzVQ0N1FLBuY/WS+L5hHlJ7buZvGJwocVWPvUBWHW7
ZwArFvlm0f3tz6VhYJeTK6wkPoT7eB3LP06HwYnaf3cI6WDpc/IEug2hfqh3
fhjDAzxop/ZOZA/OXDLNijwd6x+p+cwPhjL47ashQ+E48JHpkWc5imDfS80F
AinWW8qXvVPZ/WDLUf2VQ6Px++Rsv8P0v/j+2vB3g3gv8mHNz/s51F2EeqWy
TyU8e3DiTNYspjPhvUByMYNLB6/8ZpXOsCTMexpX7y6yAxfkbSGrWYO/rm7Y
J3iM9dy4006VlEuod6p+vpN9CyyYY32Plk14b3A97ROLC3b4uWgl9QphXhT5
SW/WDXCjwOCqNBmsYFo4iiuP9d6lxzBDNAa8+EN6J+M38of6+UvMyKPwvSwj
KoAuwffgP8qvhzrAGZNTIzm94MGi6UuE38ALLK/FsxyR/4f2U4z4Wwn1Vs2n
j1E3ggeWqIjENoT3Dtk+smoG4IRRvU4iI8K8quknKcz1YI2SgSKeMdiKwZlD
v4P8JWXo7xvOTUK91mffSaREsPryX56CVMJ7iQeMS1IO+PG4um9ZMYR5VzM9
M2mXwGvKP9qxzxHee+Wat7YcxP6Cceupj4Yc2Fjn7fUcV/Qn/75464ygN2BN
zU7lD0roV/5W1/90yhFw051ddgpz8PvF1xo/mD/C94GoVWFZ67AfSR/b/7xU
HqxpGtp8/gH6kQeUFCUFdYKVnp5R1Z0IdjevqFIwA38dZ/nI5DL4Uti4v867
wEMNtyJp7oR+5VcidU03gGNWWi2fN5Mw7+qozwXKSvBY9rstPUK8p77334+7
Ygn4kPqS60MT8fuSuonmij/x/Wgv7W18GqFf+T0V/9RosPyW2mMRboR5Wef7
G4KOgk+cc75iowheUhXabzKPMG9LP7/DaQt4vfRKjPdy8F/FomnSdkK/8tcp
j0hvCf1+WO4vJTfAK7JOzhEVgkdndHzi24DvflVYx/MmzOvatGGZ4AKhX5Ac
tVp4GCyYnLaIOg37OU//C6H8CWBZk6BxqT9wvunQEplHkcF3k+ZVUyKE+H4h
zKp4SATuy/FaTe4EX5/kcIb7ETww02eL6CH2hzdDHK8zb4NNrdfMt7kATvhm
/b7kGji0c9QKA29wzRnltiw2ePmTxa6CM+BPMzRz6MfBRguWHeI4YL/ZGqX1
irwJHO4wZjNpOfj9H5XBIDNwYf9LRwkZPPVKrTxTDRxU2hvOWgzW0m2tlmoR
5pEt70+gDeA9hfbFtg5BF7jIQ+jPrwOrjv8wi/oZPDj2TCiXD7ZLS15Ezgfn
iQTplEqwi0FmP68Y/Nj0SYE4Cfth92tZE71jwTIHYi8wD4PtVXhmokjwGmW7
63QbMPee+xYBE9zbEva65AA4xcR/ho0HYR4a4+Sn+LXYX6fyA5apLQUbH9v2
mDwDfEFzz16OLviIBuWVVIrztconuodYJHzX/27xPWgKuNF6+TrSeHBi1pwT
PD/kA9+dkuZL9hL6/Zgp7mM6g70vXHhB8SC8x5/y/SfDEiznEbSJbEOYtxYy
To67E3xm4bEckR1YkDt+Cvsp8hMl99B8wWNCv5+N3SSDbHB0Ittemkd4z6/2
LoJ6BazrvfOjmEeY1xbefoWVCc5a5mbKvwGuf9xxk6GMfGCx167NXHkwybYq
jjwKnJnq2F4yDpw8K2866SvyGUv/NfsFUnBw1JuF9L/gshVmNZxe8EBh2XLq
LuQDDD/zZpYjod+P/QNtiQ34dfraIzx7Qj3B3Mu3RUZgr6BZo7l0wry42Own
FGtw11qqJ3M9WP3lXeHQPeQzfoHzDtDvEPr9MBPyBKngr1laiuxbhHqEhUdW
82PAUSFjzrO4hHlzF+JtpMlgRXP537RLYKM3XEfRGOQDsUcUxqoNEvr9uB+1
4PaAFe6PTWH8JtQzLHMu5zSCM8I/69Al4PeJgS0l38B6Vl2nyV/Aju8OdWVt
JfQrD/t2QWoNDvFyec8yJdwH/de2hLoRrL7SxJW5CPwqSviQYgD+nbrjIM+Y
0C/ItmKGZAWh3+f1BbHVb9GvO/OM1lXLfvTnjo5cSz6Qjv7bbUkbBv8ew3er
I+wvz2TRrzv93In31o3gVxc9vHUW4d97hzkevrId/bvdLFa8z5fFfaBetf4R
NTncB049cXOstwXuT7hXlm4SnsZ5iUpuAZdajvOIDR5zfOkTsL5F+neck2Zg
v/0q5O59nhXhvd3pQ3WMLuxHzS+u/jt0lvCebnge9hLEt+Lh+dfvCO/lGtfn
clbCn7XEuubM0/Avk3ZyLa0e/ur2/fte8kLoL6z33R/xUeiBN5AXIyiDHu8e
S99GPUT4++qZXJAh4T6QL0jXz3+B8+/MzsJn7E2EfqtnveeptSP/qkrr82Mv
xH2gXWH4Q5Efzp/3eo8nqTkgv0gPKpst/IP1ui2cu56dRHgvds6BRV2L81+P
JM2zoibCe7Dh+eFhiPdSh20dlDjEX2XXFUelnwjzr/aoTxQug71sfYZSeOGI
F/4HPi1lV8N+ceznxQwdwvmox5nCjdzyEfss9JrV2k6pGmGTsz+Ca2Kht8Sg
uNdzN0Nv5XbVC6Ve0NsmH9eDjCzo7c3JTkFWN/SmXW4UxqFAb+4fZG7SBNDb
9c+vSsROhP6HPWc644egNy3S1kl0HqE/oIIaTWoCvaWoNtvzxNCbX9yWNVQ6
7BV7yeDtUDz0lp083U0khv3eXh/oyaLBXt8zPp7kcKA3pbtF05gi2E9TP7ep
5Bj0xhE8FC1TwftIDRfZkyXyeP9IOaehwomD3ia6XrHhKeB9Ywx77uWhzdAb
Oe5ek1M89GZaPVOFyYLewpslhmQyYX5f5+2dgixC/6nf+4+xGNCbiezyaxQp
oT+U8uCLknjozWWi20FBAvQWOsVsHLcD9ktRo15mGcFehbPk59NjoLemuV0C
SiPsR9KrsJbqwV5K09ad66J8w/uHrwv4tSz0p1Vv8jg9T9g+wm/lDvusZaM/
bWFaaJF+FfrFKiX92bDPE0yiyB0fXYh62Wzts/2v5uN7fbj995rvqIeNHJqi
/+MxmLQmaXOBB9ju2Ud5XiL4m8PDJyX/YT+2TvWia20KYX/2wGFffiBhXtXv
w2+yzoF9DpiOow6hHvbJ4tm3DMTgP+WteWqPwbeUx08hV4M7T7+15phgP7R2
A/87dy74cJv/IPsv3lvPm891ZKniu76t3kZpEfyvKXtGIvs+OCR0SMs7BVw5
S6lSfAccwPzhy3NHfNPIb3lC3Q4WRD83VzMBK+vV/IzfDM71ehzHkIU+mSW3
WkR98PeBS6e9hC1g25WJ0+ndYGlgaN5QGvYDidX7xkUkgFfesDnDPgmONXdb
LY0DLz1h/j5rA/Rf30ybb2AEDr47LYc6F/zWlurK0yfMQzqrMOjUgXhD6fpj
LWkAP8xvqBa9Ais6d4UzasC1m77E/v9wMsIL/rqsEK4l1PeJK47QaeB0mkPV
0Cpw35bXWsyL8Eer0aalvFiwekeuohoH/GrVag9RNFjVgZ9La0P8854w14nd
DDbqvpgirQG3rdPsy2oAL3eJMyevgL9HT5T7xlhKqB/8FbxUOBc83mJ0FEcP
bO9xsFZ8CvEhc0pnKPUEob7wr1MxLwhMtW5VYx4DB3nbewneIx6/VnurTKoC
J45et41dArawK7lDewu+5L9qIH4+4vXXWfeui7TBjydotzEohHoeh8y15Fng
okDPZUGbcF+n7N3yOKcZ/dNkvnR3m68A5/QEeincADt6v04PuoP7t/GfT309
fwgcOmfSeJfZ4KqMLcUmO8AOSWJDmj7uw2RVUw/bDqJ+MWTbvIvqGeDKD6wt
Qx/Bi/aEtAQ54T7ruLbTyQgTwv3WM814b1XCvF9Zk26nZeA7x+Tmi1JwHzVk
9OW15CThfqo+871wJ2Fer0bZckEgeOGlC/40Me6fjm09qGJaAv7vx3KteVfB
ew0dQimPwXb2kxpKJiNfID0g6dnIgpM5n3Lp3VgfpXN7dgkGwVx3EYl9H+vl
mmcvbEjp4Pq49FppHHip/qMIVgq4yi9Jm7od+UhIefRB/gaw+lXfAZ4+2N/4
2G2KCWGe7dFdFqI+rMeCD7aXmR1gh9v6mjY14Gwrs/KSFrDtqXnenATchwx8
Vs0nx4ATHvymk4LA3+3le4JOEubJnv92lmaE/Gjlj8YmgR649lnhHv50sN7u
iqnUueC2t+93SLsQj4xCbWUM2sAKns/M+A3ghw83JrHE4PGi/I6StYgnjhwa
l7yCUJ/ve1PE0QPXFugtotPA1IaUo7xY5B9HolV1JKfAVgGn9jKPgfuKJz2l
cMAWLScmspsRjxLj/jwQvAd7B3v/ob0Fq5b+sJXWgD2/ePAYSxFPBJcaN3Dn
g6NDN8eQZ4GXV4jEJXPBkd82LKOeQD5Un/z0A+sIod8tZ+lMyX6wvehxIC8I
nP5zwfOhd4hHA9ev+9DfEN4LRU+5Kygi9EtrSBrPLgEvyF+mKxSBa8mC45xG
8M/tlzcu44swnyr6WoTzaNSPBf/6YusdifzfSGXUfm4E8v/HC2IeSoXI/1ea
TSfZKCIfqc+qvCaiIp9Q++/SS44Q/rvzJbOD5o31/vI77YkSMtbvuo/tS7l8
5P/Thvsz2WB93T7cj0kKvVqFaZQzLLH+eUeOcqVegZ6iz4ilQx2E8yLuy3CR
Edab1wkZU/kx+Pu1p8Skcxrx9/g9+9h+KQf263swtdusH/n/n0YneUUz5P99
EwMThKXI/49ovuTS5yH//718Sz3PG/l/sM3H2aRs5P8DufdpfDbi2aqnh3cw
1RCfDr9Zd5Scj/zqUd04noCJ+NEveVPMIiEeGA73s0pF/m80tEBWwoO/Oo5V
uiSQEu4z5XvmcemwV+Kkmv9YXPiHYNqjTXQJ7Fc/I/EjxQD2Eo4uX6Auh/ej
n3KO3RCexvvQ790bE+gToCdfudpmnhX01KXlPo8Ui/2k96rvfsx3eJ/wc94a
R+Zp6IlmMCaUvBB6OmAivCYoQzy+Zx37kuUHPXUP77eVoaclw/vre9DTwxX7
Lwt0YY/atXbzuYehpz4zw3zWa8J8RSvKZvoM2GO57d8mii/0ZG/f5C8tgH08
P1SsYu6Bni7d8Fn1RBbv+3Yl9Dh5W+D8wqVUvpNajvuvxYOTCqQZOL/Impo8
1qYL9zd6i3Q38ZdATzWzdwo5K6GnKYtnddHqka9vNfo8SXIUeoq3uEPjzoSe
3tkd2EF/ivx40vD5hBv0lJ537C0jDHp6JXBzo74jzP8uMvsxNBv2Gl9C5YgC
oCdqubwq/znsZ1HddYszFfYSr6h658p9MmKf95zCnxE50JdXQN8pUhP0lWsb
Gc1cBn0tZalUCQKhr5wTKWpqj6GvxYkLdrH/Ql/bHRyrWSnQ10UPrX6KCfRV
7d+mLmyBvqYcyzJmn4S+tpwOcKfOhb7iL66MFL2CvtptSNvoNNhHzr7lM4UD
fekyX7ClNbCXpfsteeFc2MfLKzqJF0RYb/z2LWKXwF6Xelz6xPuhr4e3GW8u
bEf9SsdOb5PUROirLTq8gjkb8eoH0zqbXA19+R96/4ulinglPeuxVrgT+lpu
x6ZzN0Nfh1zW7qF3Q18PvMeelsZBXz+DSrN4+tAX7eS5SkYN9HXg3PbeoUPQ
1/syxRhRNPT1u6pbg98A+1E+VGVz9GCvlc0PTJjHoC+HzwlVtLewX3DnUQ/y
LNjr+yYZdidDiHlOa8ljqlmVI9w+IaegxwHnY1Lafl8DfayPQfeKQ9hO0Ftv
KeOFKAV6CxTXkw3E0FtwSK6ucDLWx0dRwdbs+9Bb/wVjf+p26M3wmuwFUR/0
doj/+hEnAXq7P9zf0Qh6+zncz7GBMH/Q66yycC3stdLP/zovFnpzCNxqwG6G
/YKPLH/FWAp7JYSpOVBPQG+PIwc7ht4R4r3891zWEUK+cXeZs286zmMPzJDo
1H6H3vys/97nHoLeHj6JSqUOQW8GtVPbOSbQW9731CWSk9BbQvhFAc8dequL
dWpiyGJ9nJ40ewwpHXrbfuvLXP4G6O3iff5GZgf0Vj3cDzMGepP7nLSBeRF6
0+0M/UBrg/0se3b5kFfAXl795kPiU9Bb1NC8c4L3sF/GWPJs7nzYK/cvR5kv
IexHQxt2Zbui/sKhW/Yp1xDxzF5rJsOmAO8rM25d+cbRgr50i+YaSnZDX+nv
74XQbyGecftntjACoa93Y1tlSaqEeTDKmbr8R9CXjYa/NXMn9BWru9yf/Bf5
RLnB4HlBMvQVOetTPU0T9kmf+9yXvB/6erUwnSR5Cnu1LTsdJ1CGfcav9NXm
7iLMhzC2yWPlwl4Gz0yOiRxhr6CrUbc+38d7+by7P6XebXifUjshfnxPMNZL
76TqUlEo9NV+33WyQTHWS6+yTgfuOOgroMfIhj0H+ro3JHOQ+hLxrEe+5JLI
E/paonpWwJGDvvZrb22iZUJf/MVqYySboK+g5O+ThYegr0vX393gvYL9Hmbk
GbKnw1612ZdLGF7QV1/ekZ3U/2A/1XznziF52Osdfz2rgnxjxD4ZfzsSTB/h
fXJC8O+KWiVwcMA041GFOO+I+jV+go8n3iNXLjpTz2zB+2BL3yl91LPglR2z
F+W34vyiKDNxcs9KfH/rcpOl5gX9WlxdGCGZAl6ublTA9sF5R2FDbir/KbjN
wvkvqw/nE9ptWvI2ZeBEnQwdtWCwS0SrqsF1sIdrh6lwFfwjlcS35U8CU9Ya
+LLzcX7ReNXfhfsZ3Mo+FE09Bn/Smr4qgbwVnLC96L6IBGY+HEyT6oKXlozy
orvC/95eavlOswIrLE8bpGiBfT2fH6IagvdXv4yRysBfJ964pSLpRLzbaOqj
JXwGvhNw+oqoltAvvjnmLu86/HvzcPuas+DTjGXm7N3gzlCbJ5xg8LfOLdUM
c8SDmHyaI30JuMSxfy91HHh+zLQWmjpY7/f0/qHPiB9vSv4ck1aCJwz3j04H
sy43yErywT6yTer8U4g38jVPr/ECwOuH+0dbgm/duKbLdQZvm7BFkz+F0B+h
+9kuqjyhXrTwRjulF/74o1Y/jUfC98CJBjkcD8Qz8183fw7tBItfRB6RmoNV
Pk5bwbYBX5gy3ZT5AP7s8fdUhCgTPOYNS1F4Eawv+S1kpILz1AaqaeMJ/RdG
+0zn/0U80H5nncJrA9t1NDhSewjz1Wd93EPegfh6cwLjNscabFq3ZCl7BTig
u7BriA7unVvUL76F+PJi4rLVzKtg948qxYwoMPfXtVARl3CeoTdGd5Qx4vOl
28qu5y/i/V/QjUXl+eZ4/xdJnXVp3jewrQVFO18H8VzI4a2NqMR7vcejswPV
dMEmz6k7bULA6UaX6wTbEP/FHxw/8xaAHSliGe9a3N9oHtb8yZHBd52tc2ap
JWC9cPvRpkfyA79f6mcpVAMnx2caSczAN33uerIbcD/zSeFgIPMe2GHjwDmq
M1gjc3k4/RRY+ZlGLUsJ61F2HMmZ+Qf549clxd70CrC12ycJoxVsUy7+Q8nB
+vUt+UUYOQk8f01UrNQfHOObPoEUCT73IWOmcAvWu0W3o28K1oBZloxcngr4
TbDvQv48cPlnPzr7J853/jcevgn8v/HxeWD5CH0bZil44g+DPdSLWE/vPFPt
ooSBv7jV/xnaDt4Y/zuA7APeRPobJVqO9bejvHGScDZ47nB/+n7kz6euFl4S
KOK7Ocd1O90H8WGqb2WCwA2cuzp3Fn8TWLyV3kizB3tEm36hFCCeGATcX8C9
B66iX7zHSQaPcdTxI98Cc+LmHpYqEvoDBV8qYI0h9EvYEGzG/IZ4o+02QUbS
D755SY4sdEY8CAw9zKBvBaswnEQ0Y7Cp59d4gSX4RXJnMi8b8ecCh/mJchOs
v814L/kc2N23fA73Crj1+tvF7FGIB3nR6wKkvYgvdo6z/4ibweEBOQ9YX8Gy
t+8VMWwJ/UvjtGWF68H+brIxgqXg68HnN9BXE+aTX06bprQb73lWxhefXK6C
9zq/OYOup/zxPocS09zj8gzvcfJGGabsomPeauBPvyO5PMxX9dRaI2ubjPtn
+6tWq1t/4n56qYlhnKQa98sZoQV3+MfBlx6lKdlkIf5U2bM0DMLBUyuX2fO7
cT9su//Xbu5L8IX2J1fJNMSLylMn7kjlwFGjbvbQBIgH1IqIYGoauITsPU3i
BH/f07ApWWQBnkBZuoo7hPwj7cvkIk47eL1OH5POg79KftZJaNHgiKUFYVIT
+OMcmZQJkoXg58PzIsTwv12KHgu55eCwOXN2U+nwJ1vyhfT//78b4dT5438N
xcNf/CezV7JPgYuWdESKxPCHuOmOrxnvwZ8Myyh8GvSeM3MtkzofLLPmbiaH
Az1XztH6PnQYrGXKXcMUQa/S+WPDRK/BJpaH3tKo0KPS0rbJ/BmE+XLdcw6d
n4b828FXP2vePsL94rzblhFxyK91PZd62KwBZzs8q6NPR75MvWz5k/wc94G1
z330SQzkwyq7l5hI5oC3NfYfZsYj3407mn+Kvhdc03vymaAG93PKFzZU8DLB
GeNOnSSTka9aiLwUSH1Yr75M3nxLkIV8NKJl8WL+ZfA8zSlvWAzkmy+/9W5h
rgLvWfDhO0WK/dXYAcEhcgM4bXgeSTzyRbPxJ64IQsCS4XkjNOSDJ1Q2PGFp
guPSp+pxO6Ant9iI/eRmcE5W/xOWEfQSdsFrtGQJuDK33oYeg3icmrjpvCAM
LH38pIXSCD0VpS6ey30HVn6aelCqB718Sp/8iKVN6Gfz8uQ44THETxl+ryX9
INj2jedl3lvoSfN+XT3lBThM8msr9QN46RP3Y8FknDdciBWWsck4b+A+/eRk
wMX+bAP7aCCbjPOGV+cmFIgY2D+tzzg/1oCL/c6u5lgdIYswX7dzmyWbjHjR
3K/uS+Xj76sp23JOxMB+wVn51n2OFH+/ZI19dTQu/l77hvs1UuDfZ4f7W7Lw
9+DzXFJ5Ati/PI2uzybDX7/d0XnBYMK+E3Mn2FP5hPVp47u54eTqkfhePW44
AOI90/5S3Wvz+DgP/N6S1x4hRfzPu3DHxYaJ88He1APhJBLy0fctn35x/HFe
+PvL81PMZ4j39gO+ayX3Ye8gGdsKgSzyyVqVPxx6P+zfR2lUVbNEvL99gf6Z
oYH4/t90WrbgBbg9dYI8qRB/n99z/rxjeSLe6/LL9fiu+HutXPr0F0UO+Zzn
f+dtmaMR34PWRKgJb4PTX+4MJN/A3/Oh5aa17E2I963D/UfNEd97h/trfgPr
DPcfbcPf+8pd72csC/jjst4aP7IZ/v7/Pdi8lX4ZvGXgkYzkPPTwIX/pZ0o7
+IBMElfQCn38eTaFLV0Jf4wfH6rDNYRe1IR9csLT4HuKux6yIqGfVW8/JPLq
Cf0iVMwt6XWE+aU1BXrshYR5WBcNJ/OPg9v051DfM3CfaBgya3oPBfeJ+vwV
6Xwezksp39PVDFRwn3hpPG0XdzvOS1VnPc2QJuA8qzRRh03dh3gsd+trokgJ
8dfyfk4hJwd/38inQWKaHeLrqzdrxkt+4u8nO9wv9iLy49kHJGm8RPx96OxX
K9id+HvsOna7lLEG9j5x8owT9Szsfe30/m9DH2HfZ+fsjosWw37SnOSdpSys
j4FRn41SBVj/Av4bKmXSsf6t7D19h7wb69tDRdWfrHSsZ8vnXjcSdmD9+jBT
1YQ7Df5AWdC4m/6IUA+8/PopqQOhftfU6w5vAPapHe4Xm0yobx3uD7sW+r2t
z4wWfYd9Sleu0+Cvgx47jLWzOXGwj/z6cSbMFthn/qb2dzR96Gvjlje7ySdh
H68d2b/E1dCT7fP1k2yZuB+7OVlwUXIf8d1Wy2uyjQbiz9uVvQ58V8Qbxpaw
VPINxJcylmI7qw3xXcfkjarkPGG+hnW8EdcQ8eK6ww4Xeh3sJfaYGS4NRjzQ
GtaLOmE+xbA+CmCviuF5Y4ugn+7heU2hsNekyhA1fgXstaTW9Q5HC/qxaTRd
yzwAe/mJ51bQimGv0D3TE3jesFc61XnMfD7uX+f+WcSI8Md9hfYCi4/0fpw/
xOktNiQV4nxAab0ghDka/hfrbPFCYA7/G2fUziGbEeYVWGRnCFoRbzl2gWWs
SPhfsYuRlKJLmD/gIzNVWAr/Mxn2Lx/431OTl3rcCOir2SKjkFUL+43aHGNL
nwd7zdrqJ6YEQ1/rdm4JlAphP1dXg/FCNdhrPy1wyVny8xH7KD863pkqwPkw
h1w3VnE3znvD13RzhR3wx6IHY+Loj+CPxm9j63gD8MfCNvVZJGPo62qonT5/
HfTVGE2xZ7bAHzUuNx0mn4S+HG/cvCrQgb4Sh9eLV/DH98Px3wv6Ig/PtxsL
+ywcnpe2DfratN9kHjcN9vI5NOc/Vh/sFXN0/Cb6BujrzomORkoC4f1z++Uj
znScb8nq7N7knY71P+z2Gl/uNOiHVCy8L3XA+h5av+0vIxnr+bHg/ami71i/
CziGLzhx0M9g3N8vNH3ox+jqM7KkGuvxkdunlnAPQT+Ph9fL6dDP3+YoI7YT
9DOjzaeMkQX7rO5iuFCHYB+nH8ukQ5thj6O/p4aLUqCfJNLvKfxuwvsp2YY0
jgmhXkfpneA1C/UvJibbLFrvIx/VsKXf47siXqmf2Gni3YZ8VOH9I0+uIeJV
tNQsWxqMeCUnX/mLUQA9FU/iXxWFQk9jNA4+42gR+mvqrvpMK4aewgxGyUt2
E/pnDvvXOMQr0rA/3YKeUu7MW8WeA3sV3lN4wwiEvZoefWNSXxLq1worvw9N
g700X9wPE3nCXsavL6nwH0FPmzdHNVDcYL9IrSP+W5joD3V1xQOWjQbiVaJX
+W/yDcSrsjc9ppLz0JtV67Foeh309npQvoqnjnh1Q/41mbSYME97WtwSfgX0
pq1tv5V5gNAfcrHG/98+EOZXG4kTBXmE/o/D8cgeevvffeJR6C17+H7sDaG/
wvD9ogbs9d2oeS53H/SmRC9+xCok9APYkLaRPgn2+jxeYHqDfH/EPlpGB/IU
d+O+S8YgVttQBfFLsdymnf4I8Wtwo8usWiWwAsmLTTKG/gaOBGVzLyK+cVTX
hTNbEN8Gt726Sj0LHrPkTalAB/o8ss/uM6cS8S98w47Jal7Q60BEk55kCnjU
Xf87gm3Q72qGwX+8BWDj/OUVrD7ExyOOA42MMnBoyeAPSgKh35xnkQzJD1xQ
XawqXAW9/w6I1OFPAg8Ox4cGQj+549aWzHtgo+H4cAz+EBSj4kveSugfe1S+
iKVEqO+06rRg/iHUq57o2kJ3JdRf2r59T7MCh5yqkFByoAf1Hfe8yUmEes+z
uYekMoT6RecLg+JOQj3m+YsThFsI9YW72bGCNeDGK8FXeNehnyMsRy3uWUL9
j89ps9IOxHPSnvR7PQm4nzjzuWFJ6gDie4j7V08DO7C5wmEX/jr4X4GlzBF2
J/Z7xdrj0skn4Y9Gu848Ey0Gm66O/8Z6RaiPP0yRNwgAN2ecVZOMhb/OsNwy
T/gB64Xmg61ruWnwX8dt0zexj4Jdnqntom+APye6ffSjziT0Qytv5kjbsZ68
973BFRWCGz+kZfCi4e+Uw6yHHDdCv7Ph9UQP/m8fsaSeNgb8v/vBPYT+J8P3
g7Zg6+Hz+4fQz9fh8/trhH4rw/eDEwj9Q4bvB38Q+qEoPMviOBD6e9Rfp7HN
wFnKN42Zt6Efq08RLxkXCP1EVE9V0gagF+82rx3Uz+BODW938ibE59NdmzqG
DAn99KfmWV8X4LxZTu677k8KzpfzzSbdPUz/MMIX/mxRjJaiHio7ypbbdhDv
c5tcns9StyScNweuq8t+ivMG3+bfV4W3cb58692CXIPryPcNTp26SL8M/c39
+vAP9zPW01zelI+8epwvp40xo/fo4n2v/mOeDkkT+uOe8XxONYTednyZasi/
S6gvStD7IqpFvLr0s96BuYVQP5T2QyEiGOtx7fA4jJ9gxr3Hiw3UCfPxFPem
Ci4Q6n+ehNpJ8hGvtlEWvWAth/7KSs2DuM5Yv7k6P79Q3oNlvWXLeCTozWv4
/nk1WMf/izPbBnqLGr4fOgM2D3rdzUiF3jKG758/gj1C+CeoPdCn8DZHwFoM
/XHC46aQTKG39rt7renHwTejDqaJuNCb3EOrJkol+EWs/Qq+BPFqXsEif6kW
9Fcz2VJG7QzhvPlegJx9I+Y51DrdP2cbgvOGmjNvNCeOxTy3Lx+lIokZzhv2
9IXMND2F/c5nJfk9qa+RP+RyN24nRRLqM1ImHebPI9Rb3BElM0sRX/weJRWR
fQj1EM93tQoUsb50VcyT885GvJj67dcF8i38fQx+vqdK+vH32PYn/7HAEvYO
HMWz4l6BvS+MC29kfYV988h7/OirYb9Pi+7EOT/D+XvXK197b0+cN3zt53ym
fsP5euD5zf9JV2K9/3Hng4xNCNb3gBd7LPlPcd7A/tb/iiMDf3j458lX2nXY
p28cR0liRugfpmKlz/0M+wRqKtvTTxH6ay2oPSzVJfRvVS8vZ7TCPglaOa5U
Q+jxMfV8z1AE7PNeL+ikqBb2+a2/cxp/HvRFWbXmFicY9lmxbtYqZin0dGX/
2lxWE1jf3XnfJ8b7EX2FWqt7n9+O+LXGXscsIgfxKtl0ZjsvEfFJ3en2ElIT
4lHiQUM2czbiD/mlqwtzGWEe6P+OawnzPT92pgkCET+EHfdKWaqE+Zt97G+U
x4gXFmOMJwt3EuZjKskasv/Cnu7D91Gboa/w4fuDFNjzOmWBDb0b9izWnNhC
MYG+xDrSAGkc7Dl6YbWssAX2nJz9opwWTeg/sGr847s8+OeTtQl/qfvgnwK/
nGjJT5wHNjIkZJs18E/Hvfu38o/DP+uP/00kP4d/LnxjKqWFwz+96+SmSuZA
f5mStyu4L+Gf7d0XnOh7oT/dQcfjUjnoz1Nu9g1eJvzTbvj9cxr0FzD8nvcX
7Mcdfg9tAXvlJs2g8C9Df1XXSJmcdtjvx62W1cxVsNf8KysOpvEa0b/zvEgh
qxn6yvxz4nz8L+hr+1RrZeoT6Kta7/0OjgzWt63rPXhiM+irbRE7gGdKuC81
WnuJ0Qp9eVqMFQxFEObD2pV+zJoHfbW6nBvNLCXMb/XZPpfsA33lCM7MYY6D
fSqL9j+g2cM+0ld2G8i3oC/lcsMP4n7Ya2k1xUdgCfvYfvg7GH8F+vJvbopl
fSX0o3ev3CHiQl8vXoX8+XR/YMR+ei2/NtFyoS9dFaWG7pWI/xe1VAxELtDX
lFUpR2nXoa/zWxY8j/8MfY03cJRln4e+LEy0dKmG0FekddsmUS1h/qZD1n5O
MPQluyfgPE2dMF/zwMpH4nzoq2htaFcJnzCP1mxXKI8Ee8lYmSuzbWAvLdt5
1xmphPmv9goG1B7CPFfmt5dDdEK/eb858eek9SP2Ga90nlF6G/qSeeRmmFoP
fZEOrt7Fvwt9hcSUZJB/In4N3tgqZS2HvtZ8/K4uWQ19He3IM+Z+hL7yfx1x
px+Hvv6MpkdKtaCvVUoTMnnF0Bd7ON57QF+OXGH/0GjY50jCndMiO+grMSV2
Bv8G7CW4eYDP6YW96jO3rWOuh30Gcla8o12CvtQfqe8mf4G9Fhgp6rHPQV+q
Bf1hMyyhrxMpNd/ol6Gv0IquEJIm9GV8fHQEcwv0VXD5bJngAvS1Jkdtqtp7
6IspeZclOAN9JXVfrmQthr4a/jr3UiqhLzU5HYrwAPS1c+rX1ewp0Nfl4fXx
AfTlPU1QxMqE/aJnXLWj/4X9MmeHtVKsYa/X83YHSZOhr6+LLOSE32A/BYP5
iTxj2ItdbN/5i9I8Mu9Ng2894E3HvPGqOrfGMCnmjRt8ybAfS/oy8vvYwdwN
sSLMH69/l7InmIr546rxnOmGdhNG5ssVkk2d7DQwf9xPtaR6ehRhPrn6zoDg
TfKY985LWux0Au9Xvl9QfXhxGjgq+INa7WLM72syfJzfOgXzyfXzB9glG8Fa
T8xK2AtVMQ9+1J65LAvsT4KOaLMilcHF1eytwg+aI7/30d9706aMML/8UNQY
+hewUp/eAjUHzA/cc3nth/g92N882qZxNNUKbNI1Nok6E/MFO6x+dvInEeab
n51qxVsAPqP03wF2En4vuVuqJc3Ad8N9GcWkWHCRbJyY44Z5hazdx2mKWwnz
z9NT44f2gRXnrf9P1ITf7xZu92J04fuDCAMF53fglIkTL0htMf+wt4CzxsAK
8cTS5WJn1g7wi5S9o9Ti8Hu/7m570SV8V2c032KeBn9Uq37E+7F05Pf6pVZu
kk7CvC1vp0nMP+CxdxbNES7D/MXsvw+OcFZif+fgmPaGvBA8k3qlgXEB8xkD
RMoc7llCvhY0m0ZOAps9+mnBribMc5wQkkKrx/cET59uQRnYSd91FGk55j3m
tNTeoi9B/Bx/8ou9YA34xPP/vKmH8Hu9qabF4qP4XhuwbIq3HzjJeO4cfh3m
R0q/Jb+RVhLyyXP8I6wm8LOK47Ei1VWYN6kl1xY/E/tT1eP9y9WUwR+Gz8cO
Yx7l4gH3bl4AYV5Z0sEUShh41HC/pcf4fabeW3n6U3zfFvPEUXgPfCZzRx5H
EfMtl4efj6LKE94vVs34JJ4E1vwp+5Wih98Hziidxl6C78LXJoUCXXBWjpEF
0xnzMu2jgtRJjoT3jR9IAQI3wvyoP1+OSkPw+wuzs24xwvC9vXKOLfcwuOzh
zPe0bMzfDIrdmSXKJLx/bG4Zy71HmD816s1EYTl+nzfv3CrqO3yXqxsvZr0G
dxXIeJNHYZ7npQtrjPl/Ee9NP7+4yBqDeB86LpvH08TvaxYFvBmaje+6HzsO
0meAFZ9L/optMB/0YeKsSo414f1k56159K2E+Vfk+GXs/fh9L227sygA3y0l
ZePUfMF6pa/OClIxb7Q2dYw78yrhfWVP9H+Um4T5WZMDnzOK8PupRiu7s57j
u1fH3cvSAkJ/2orbs7g9mPfam/75J+07YT59/75N0l7CPIzpO7ZTJ2PeqYHJ
jBOcqcgXorq584UTwY52Se1DV/B72QV1BbxL+J5zxHUq8yrYoLhe5WfC35H1
MfLR9sRFizDPXlzmGvNYdnCE5d02V7E7J438911m6gVGViI/ybvut5Q1HvPG
x8fv2WUQgHm+TIb5WLMdyF9yqiOfzj0LHvNpLZt9FPN+7xgvEpL8kN/sPMGg
SqPAYb9LC0WF1JHfz9/x3yTne8h/6q7U72OUgWUm2483GIN5wbf3r9+R34v8
aEeu54OsSThvKJwinSu8hnnCU5/vfUtOIswD9Ag+xskAD816uJFthnnDdhWL
fgjWIL/K8De+RrMCr9UL2Uf9bDDye27Dz2neTYT9Y4jsS3En+OhK03hRJOYV
V375b5VaGGHe4OnX7fFnwfnmcg84uphnrNx73Fk4m7D/vBinSF8C/jN8f/Aa
844ZMhYn2M+R3928Zr9UWglOXrTxmDQP8c1iXMQW7j1CPcj2ibcZj8EFNL1J
wnGIJ55kLwlrDKH+gyk1osqDG1dNusazxzzlyMmbDtG3Euo93KvLhnaCB9f9
0GffQjxJn754gtpNQn2H10MXUSZYw0L0gvEb8eHVzMlXpL2IBwF+V6RZfwnz
cawf21M3wn/b5vQuEK4n1G8EhoRzrMGWHSaS/Bekkd+n+p3kpQyQRr5Ld5Pm
fYgFp958dFytHfOwrb68/6gwFudnfbsuzdYth3+liCqUav1mYJ46pce35DTO
13q52TmtW8GMMT83C//Av9JujB0ymYDzt343cYpNF/yrTP34RepazNueU3DO
nGeF87lDh/3a+EvA1jTyR04Y/OtGzYwzQ2fhT7/iBxYpHgS33rSKl36Cf8X+
qmrP+gJ/MtpWvMqgHjznnvIDXjj86+3oK4rM0/CnYLcoZ8lR8O4nte8ZOoR5
30quS8kLcT742JdxgjsTfK00eXDoJfzLWn3uNkEZ/KkveGoa/Sm4ReSuxd9L
mBdO7WSz/OBPyyPqhVI38Kzhfo7ya5HP699LoijjvCwwPrWLNwa8OKgvl1MD
/+KkCJrEdfCn95v1T1HfgRkhH8yZ/6+psw9mOo7j+Io6qXm6TNaS0tWuhOta
V8rjLqIpNJJYTM3DpB0uKjnCTnKsM7pEjGPXkRV38rCGOxzzNHedyaEHm0OS
Jp1bolt/ePvzddtf733en/fnc7/vb98j8Fd1dVm89Cj8pA2w2Es4BOZlykZp
yfBXd+0jfeED+Ikcoq1VJoIFOaIYYi/8NV1/q4jbDz85siecJV3gN4LMVZUl
8nF78wUqfR/yMDiqXcEngRVFkXnSGPjrcNuxFnIc/HQ/rpLNitz0/nmJt7Ww
FXnn0WXE0MiQb8WJ/F+0JrDKnDREW8T38777VSrn8bmj85i2YAnc/3iQp5nb
9H8ACitTsXRqIy9XxlUnA1nTG0wlJX+tWMX+ePp5dI1RFe5vNzvHJBhlYf8r
/tuvon8EZ59q9FRvwz7GeKY5Q3AAb7/snk/3wj4ll6SmsxLA/MjBEVEu9iHv
HsNeaSN4q+txY0IU9pmbvIvZxIdgN8bSCckO7COVKaa1UitwelBzIKsG+8RU
tnKI2w7+fzzaB/vAgcLSJTIbvM47/1K6gPk/XBRhIdfDfO+ke94twDxepjsf
UgWWdc7EEy3hh8XxJHuhDXhS3qevjsY8bDIV3MFNBK8p6oqkLfCHw6zTFXoX
2Er5lCrcifr2/WGtJpPAzhOJLdwQ5AVvWS9JwwGzpq4y6K9R74I/0wbyd+DU
WcdJ8hrqu26LvFhksKkeY23F/GpwoLytuv/b2kZ9Fdj0NEnckA8C5mfP2B7M
Vz3uKVyhGP3d47pBg2YO81F3glDra4f+fNDDRKRsQv8N9x/p5Aejv4pYJTO0
Vcwnn2LYu9Sl6I/7k6gOQhf0v1DdeYQvmB8GPcfO3uvA77Pg837A1wx6GzHL
b1Aj0H/sgjN+rjdA70thnAylPvSL43iZSwKgn2OUH8XfCvlKVruWqguhzx7S
NdsKCvIxt7IpVDIMfQx1x13MkW85HxTz3CDok3nXjqwegD66+6+Ed6CPXn5L
ON0U+eL2Ii1LUw990sUer0RM6NOmO9/0G/oQwqJX1vugjzWHkaOkQB/XWHuK
5Db00d23xZdBn7TkZReWMfQpTx0dpoVBH1lmawTxLeppt13VE6kW/A8qvyR9

         "], {{
           {RGBColor[0.798413061722744, 0.824719615472648, 0.968322270542458],
             EdgeForm[None], GraphicsGroupBox[{PolygonBox[CompressedData["
1:eJxMnQeYFMXTxm9vd2fD7d4Cd8siUUFUEFRAQIKKAQMGREFFxBwwYM45JwwY
EUXBgGLCnFAwIGbMOYuKAbN/E6bv/fHWPXzPQ1HV1dXVfbMzPT1d1VUr7XHw
tgfV19XVPduzri4tPF/wpEDFuhcEzwvWECwQPCVYXfCM4GlBL8FztBX0FiwU
vChYU/Cm4A1BP8HLgpcEawleFbwi6CN4XfCaoK/gbcFbgrUFrcp1dRXB9hrY
uyq/I+gv+ELwuWCI4GPBR4J1BJ8KPhEMEvBHPC70mCAlHXWCdaWnKFwQbCn6
Q7E/EAwUZMRLCzYUPyecCDYVXRYuCUaJbhJuIxgnOpWtq5updjcKvhIsFjwh
WEH17QR7S6ajcAfB/qK7CHcWHCy6q/BKgiNEdxdeWXCs6NWEVxWcJHp14Z6C
00WvIdxbcI7oPsJrCS4QvbZwP8Eloj9T34sEgwVtxasKdhN/caau7jzxzhW0
15hXyHqsX4t/gfD5gm9FTxa+SPCD6EuFLxH8LPoK4csFv4qeKnyl4A/R04Sv
FvwlerrwtYJ/RV8vfB3XVP0PEEzRGN5X+T3BAEEuVVd3jXAnrrnGMkv4ZsYs
eo7ww/xUou8Wvot7QPR9wvcK6vWbzhV+VPCf+P9K99+C18R/VfCrdP8q/D9B
WvyFwi8KfhH/bo3trrgWTWr7oPADgqWq/1OQlfx9qr83rsvb4r0l+F1tFwt/
IfhH9BzVPxzX6FPxPhH8Jf7j4j0W12iJeN8I/hP/afEWxDX6QLz36U/8+eI9
GdfxR/F+EKQ0hufEezau4zDh9QUrcU9qzLeJdyv3vnifZXwtXhN+NeO6/6Tj
X0FO8i+L91LG17cgnBc0iP+m8BuC2VwH4TaCCs9F1rw7BI3ilQHx3xF+O+Pf
IyOcFhTE/0j4w4yv4/vC72X8O7UTrglaS+ZU4VMEQ0R/KvxJxr9xV/4mQVX8
VYVXoY3oXsKrC1YQPUR4sKCL6E7CHQVN3P/Cawk6iB4g3F/QSfSLwi9k/EzO
FX407t3hwhsLuknmWV33ZwRjBKPF207QQ/yxwjvSt+hdhMcLeoserPt3kGCa
6D3F20OwpuiJwgcK+omeILyvoI/oo4WPEgwUfYLw8YJBom9Vf7cIBgrWlb6h
guniDxNeX3C96LNUd6bgJ415I+YhwUzxzxHvbO5r8TcRb7hglvjniXeu4E/x
NxdvM8Ft4p8v3iTBP+JvKd4WgtniXyjeBYKU4DCN61CunfgjVb+14G7Rk1V3
kSAr2JY5T3Cf+FeofLmgNddOvNGCB8W/TOVLBWXBjuLtIJgj/jjhnQRzRe/O
PCSYL/pKyU0RVAW7iDde8Lj4V6k8VbCCYJrgakEnwRmC0wXf6W/ZS7J7Cp6W
/CHMo4LXRM9Q/XRBd8H+4u0neFH8S1S+WFAQ7CvePoLnxL9e5esEPQQTxTtQ
8LL4N6k8U9BHcJrgVMHXzO/CNwh6C65l7hKsJLhdcJtgkGC24A7BEMFdgjv5
nQX3MO8I1hfcJ7hXsIHgAcH9go0EDwkeFAxnbhE8LNhU8KjgEcHmgnmCuYIt
mGcEjwm2EjwpeEIwUvAUc4pgFOPTs3xhneexX+pMt+MdrrrnBDsIXhS8IBjL
36J74VbmipTf7ef69bkMM1+yLuginZOi/EOd6baCezKeWyk/He+TTOALQs/T
0rtAsJ1ghCo3F3SX0vsznnMZ36rSP6XOzyzvocmhp5v4F0f59zrTKwgeYu7J
uPx8vK+SwMzNalbXXf9dFuW/6ky3FzyS8TxO+cV4v+UEI8XbWrBqvdcyF4We
/+o8tg6CeRnPL5RfivdhPvDU0NNDja6KcjpluqPgiYzfE5RfifdnIfC00LN6
1u/HaTGuK+Lv4m99IN7TWxR1HQX9VH4q43cJbd6Id2+DoLf0zKjze6chZbqz
4JmM30kzQpb3jFQtW3OxlikJ1lTbG6KukjLdheuc8fvphpCdGX19EO+NiqCP
2t4UdTXmPeGV6rx24z1fDjwr+nol43cVcqwReL81cq25L4W7ChZmPL/fFPW3
hZ7+WctQfj3jd+HtMZbZoadBN2BRkBF8kPG76n7+Hp5T7i/+9ozfi5RZSy5b
dwS+O/6uQerrnih3S5leWfBuxu9Iyp/UeZ3SOvB9oWdI1n1S7pf138rfPzDr
PhkrazfWI20CPxh61pXMQ1FePWV6FcHHGb+DKX9e53VTU+A5oWd9tX0kymum
TK9KXxm/j5eVUx5bd9qnfI1XrPN6/Nq4N1hvzQ39OdZWsbb+IuO1yDzuUdZQ
rHn07BymHycl+uSUvyGeqPMcMluyd2T8bcH7+fm4t1mXPRky1LOepkw/rPlY
w/8k/o8Zf4uMS1kH3yas15izmGeWiP4m4++S8Sl/q/CdwnPD3MR8smvK9Xyz
sI7jOecZ3z3lbxi+X74S/8uM23+X8foYue8zLiPHWH6IvyEtBfVZf7vk074e
XK8DUv624btm75S/i/gmYp3IvMNc8UvG62zKrAeZU5gHfst4zU2Z9SPzBXNF
R/XTL+U+fs9Yju+qfVPGfFv9L2O99Ldfyt9afGf9mfHaHV1LMy5Tx7qJuYNn
+e+M1/T8/v9kXOZv+C/j9T1yXDDKfNvxd/MtxPzxbLTjnpmYcj3ffaxDqed5
3zPl35BvyYNTvmZ867GGZY7guWaO/SdkEunOZv39d2jKmG9A1rDMFzzj+azX
x5QLWZf55jg8Zcx3B2tY5ime5Yas17uUS1mX+RY8MmXM9yDr68/jnh9R729B
3qUVyTZm/d15dMqYb0/Wwp/U+ZltnfV3C+U2WZc/FX1sypjvU9bCi+I5bc76
m4RyNesy33PHp4z5pmN9zdzEfEL/fCNRrmX97cRYT0z525jv4iWCL9En6JD1
t9+X8Szy/ZcK/FXInKebbhb3tu7ffSX7rPB69Z4Dpse992TIPxE6WR/Vop/F
oadd1mNiHMPq/c3NWL7TTfGtYL+s1wys6Xh+D1C5or42ktxveiBOV10rlYfX
+1uctQbrLDDrjf9Jxy+CiVmvH1gv84wfzHVTu83UZqn0nKG6atrr7iUxtksl
s4F4R9Z7vcbvybqItQTra+aEw/lGlsxWkvlXes5UXXuVR9Z7z4A1COs7MOuQ
ej00KcGRWa8rWI8zhxytcme121Zt6nVtz1JdF5VH13svgfUIa0Mwa5KadLQV
nJr1O501OM/y8Sp3U7sd1CaRnrNVt7LKY+u9L8LahHUlmPVJK+moCE7Mer3B
ep8552SVV1O7nfnWk55zVNdD5V3qvZ+RjjUpmLVKQTrygmPV7i9d76WCQ0Wf
LuitdrurTVvpmSQ966i8Z733G3KxngXzjd9ZOjoJzsx67cF6nLnobJX7qt0+
atNGes5TXT+VJ9R776Qh1sJg1i3dpWNlwblZr0P45mBeZW5gH4G5o1F6zlXd
GtIzsd77LpVYR4NZw/SSjtUFF2S9ruCbhjnqIpWHqt0hatNees5X3boqH1bv
PZumWIODV2Rek46+gouzXsPwTcM8NknlgWp3QL3fRV/Hu6ezdF4gekPVXZr2
+pe/b7B0DBJcnvUahm8g5rcpKm8iueMkt4raXqS6LVXuKvpC0ZumvfZnncQa
6YR67yFRZj3D9xPz3tXSswXvYtbbog8SPYNv83rvM7EO2kz9byq4Juv1DN83
zIHTVd5G8mdIrqf6nay6USqfVe99qW6xrgezFhopHVsLrst6rcU3GXPjDSqP
Ubtz2cuSnotVt73KG0h2mGAq3xb13t9iPcI3Opg1yfaqHyOYmfW3C2sg1j83
q7yTdFyoNn2l8xLpHKfy5HrvjSE3Xu12Ftwi2cvrvU/GOoj1D99zzKu3qW5X
fhP2E6TnUtXtlva3EbKsl/iu4jqxVtxL+vYU3KF29wr2k+w17BWo7WVqu7fK
V9V734v3NOs0vjWZ8++U/F6qv5I9DdE3pyxzgPTtL7hbvPWk53K12V9yd2a8
ZmLf4JaM1179U1538Z3KPL+h5K9Q+eC01y18jzJPPihdh4t3g/raRDJTVHdE
2mskvlOZ9x6WzDHi3SSZEZK5UnXHpr3O4fuV+e0RyZzIPCqZrSUzVXUnpb0e
47uWuWuuZE4T73bJbCuZq1R3OguyrL9fee6eEX21eI8wb0nmasmck/YaZqOY
c56QzPni3SOZnSQzTXUXpL1WGR7zyXy+B8W7n70ayVyjukvSXqtsGnPFAslc
Id5DktlDMteqbkra6yK+v5knzxL/ZtaOzEGip4uelvb7fbu4n5/jG4r1HHOJ
ZGZI5rq01yR8f/Nd84LomTyLkjlIMtdJ5qa01yEj49lcKPpW8Z5ibSyZ6yVz
W9prj1FxX73Mt4B4z9R7z4M1Lu9H1pZbxJzzquj7JPO8ZI6Tnhul5/601xhj
4nl5XfTD4i3k+ZbMTMnMSXtdsUM8O2+KnifeK5I5TTI3SeaxtN/dY+Oef1v0
fPFel8xRkrlBMnexFhf/bO5N8d+s9z4WY+U9zP7V6oHHB/12vfe3KF+te/wq
wftZ71GxFmSNx/4W63LevzNUP13wIXNRvffAqHu/3vterNNnqv5GwceSWSz8
heBP1nD13gNDL3tde8e77+N674FRvlOyswWfZb3XtW+8Zz+t9x4Y5ftUfy96
s95D2i/eWZ/Vez+M8sOqf0jwZdZ7YAfE+4g9OcbIGuCLeu+TUTdPsnMFX2e9
lzYx3jvPiveM4Duut/CTgiVZ75MdHO+Ur+u9l0aZfbJD4x3xXb331VjnLqn3
Xhp1C6XjRcEPWe+lHR7vgtfEe1XwE/cj86Lg06z3tI6MOf9T8T4R/J71vtrR
MYf/VO/9M8pf1nufj7/hbcm+JfiFOZ/fVvBr1ntsx8a8x/7Z8THf/lrv/TbK
v9R7rw65H+q9t8c42Ic7Mea33+u9z0d5iXR/I/iL9bXWZhXBX6o7Qh8Nhwv+
FP2T6n8U/BPrU/bxWKM+rXt2Qdp7e88Gpr4U9oGWfcbT47krp13HHmQlMPUr
xn5/yx7rpLiH24jfOu193ObAPBNtw4bQsod7dtzntbTr2N9dITD1HcI+0LK3
e27cSx3TrmPft3Ng6ukTuwfP3Pqs2dPeZ10p7bGyH8w6i/1Q1l7d07ZjtOwF
XxDPyCpp17FPvFpg6numbcdo2Re+KJ6X1dOuY8+4d2Dq10zbjtGy93pxPDtX
sMYRvBvr2fPj+q2dtq2mZR/50niO+qddxx7zwMDUD0rbVtOyH315PEeD065j
r3poYOq5HthDWvadp8QztVbaY+W6bBDXjPqN0rZvtOxHT41nbeO069ir3iQw
9ZulbVfhOWOtxB4x6yfWX1fHc8f6a1rwNk+7zbSQuyaeu63F2yra94lngPt/
27TtMzyL26VdZs97TGDWWDukbW9p2de+Lp67HdOuY897p8DU75y2LaVlX/uG
eDbHp13HnveugalnXNiCGOvuadttGN8eaZfZOz+FNWbae977pG33YH2zb9pl
9pYPSdvOw/dc56zXNMjclvE6ChnWPHyz8b3GWhXbCesf1jW0Y21zQNo2JeT2
iv77xLXgOjFfHZp2f+zTs35hX541zVGij0x7z/6YwKyHDg9Z+qF+hfhGpA3f
e6yFjkvb7kSZtQ/fb6x/+LuxQVE+Pm25u0IvOlhrsWfPfuhKdV4r3RM6zkjb
xsU33Jlpl7EVnB2Y9QrrI77NWCOdm7Y9kPJ5aZexJ5wfGFnWSnyDsV66MG3b
F+WL0i5jc7g4MLKsZR6LsV2fth2M8mVpf6tgl7giMGss1nR8U7GuuzLt/XLK
U9MuY7u4OjCyrF/4dmINc03aNjfK16Zdxr4xI/AW0QffRqzlDkz79+Y+uCHt
8WEDYR2EXYG1GussvoVYa92ctu2O8qy0y9hJbg2MLGsu1vTdJH972jY9ynek
XcaWcmfgUdEH3zmsCe9O29a3IH4bfjfWkzNjXFxL1mJ8w7AeeyBtOyHlB9Mu
Y4d8ODCyrMv4tmFt9kjadjnKj6Zdxm4zLzCyrNH4PmGd9nja9kbK96Q9Pq7L
E2nXYeeZH5h2v/F+Fpyhd+ffvEv5Fhb9L+9MwWTRpZLmNMFM0UtZWwnOY7NS
vP9EXyq6XnRKcIXovHBOMF10UbgguF50RjgtmCp6WkHrs7Rt4Il4WcE08RuF
y4JZolcU7iKYL7qtcFVwn+h2wjXBg6JbCVcEt4luFm4S3C26vfAKgjmiOwp3
EMwV3VV4JcHTolcW7iZ4TnRn4U6Cx0W3EW4tmC36Oo1zhuAjjXMV8boLXhS/
p3APwWui1xbuJ/hU9BrCvQXviF5LeE3B+6L7CvcRfCR6gHB/weei1xNeV/Cj
6HWEBwq+FD1YeJDgG9FDhYcIvhM9THh9wS+iVxNeVfCy6GM1xmMEz/MOE34n
bZ+F00WfJng57TUBawPW3r3UbnXBm2p7kupfSts/4hzRr6ftQ3GB6PMFb4ie
InyF4N10rEVSXteyfmE9w5qctRJrJ9b/R9fbn4U5jjURayTW4c1F/S4Z+wWw
1mDtwTr8Lun+Mm3fiudEPyv4WfRtwrcKPhN9v/B9gq/SXnewDmF9zpoiFevw
p1T/U9o+FHNEf5u2/8VvoosZ+z48Jnqe4Lu01xfpWJPzbi/Emvkd1f+Vtj/I
h6I/EPwt+iXh39L2K2GtkY11L+uIXKzJF7E5mrH/xbeisxn7Svwk+kdBgj1B
eLEgxX668GuC33l3CS9K25eE9UJDrOf/YA0uOFu/V1bXMCNolfH7rRLr8M7i
dc7YP4JN90rGvhtF0c0Z+3dURDcKquwtCbcTtM/4nd8U63DWC61jHc47vhzr
8L80tqWCBsl3U7uugi58QwsPE6yR8TuZdzr7s33FWy1jnw7WB9VYt/cWv5dg
ZfYyhAcIemT8buQ9yz4s71TereyrbqL6vhn7egwV3Ttj35DVRHfL2H8E+wy+
TU/V+R7hN+f+4B3Mu5h9Vd6RvCvTMU/znmWfdCfpGZqxj8muoncRrCt6L+EN
Mva7OVz0YYJNWZsITxBsmPF7lPcp+5sHibdJxj4mvK/Y02O/cqb4Nwp2E/8Y
4S0ytnufL3pMxr4np4neJmOb89mizxKMEn2x8GTB9hm/g1ePZ4r3Ge+1DvHu
5Z3LnuYVkt0pYx+Wq0VfJRgneobwrhn7s/BuWzP2+q7TwupdzQNfq/41wTEZ
+63cKXq2YO+M3219Yn/vPvbsM/ZzeVj0Q4L9M36f9Yv9unniHZSxX8x80U8K
Ds74HdY/9uKeFe/wjH1PFop+UXBExusA1gPsq94q3l4Z+9q8LfotwbGxRhwU
+2kfiHdixv41n4r+RHBSrBlZE7LXv1i80zL2P0oltmO02CHA2Cvqy/YLpO6W
Js0xalOf+D06MPYJTxTvBMGW0rNe2b477J1mEuvFvnG32v4gmZzKSWI7Rovd
AoxfxE265u8x50uuEHLYNxoS2yuwLeHTNDLuf/yhhoeO+6W/mLhdtmw/Rfqo
JrYtjIrnBx34UeTL9l9Eb6vEdgzsFo2J+8OWhY/ViGhHf9TjR9FQtn8kbZoS
t2dMt2n872v8v2v8T2g8/wi3Vt1d4n8g/r8qLxC/OXG7lRPbB7AH4P81LK49
zyG2Bvwf2iX+G7CHNJbtZ8nf85z0ZLCFJPbtGh3P8kLxV0jcrnXZvqHYRO4Q
P5v4N2mfmNdiFwHjp3G/xvkhaw5sESGH/eRVtW0Qr4PKcyTzkWRKKjeX7euJ
reRNyXRO3K5LYh5/w7vit5HsiuI9prYfsxZh30r8buJ1Tey/NjbG0jXaY2/B
p2+XmJf42/gN8UWZq7aVxL8V8wvXD7+ONcv2AWX//Cn19Yn6aq++Vo1rje0F
H7c9Y17qJV6PxLaUL6RztcSyzE3YVmbUuR7bC+WvJbOi9PUU7znp/5Q1k8qt
m3WvCW+U2GdnQsxvayS2b7TYV8A3SGensn1eqftJOldV2zUl+5J0LpLO1VTu
k7g99hl8bSaGjl8l3zdxfb/EdpgWuwsYv4T2ZfvXMu4Vy/apRe5PtV1DutdW
u9fV12eswxo8b7Imwd8CX7/DQt8/kh8o2QGCdRLbA5HrVrZvLmX8AY+OuTel
69AfO41k35H+z6V/gMpDoj1yWckMTcz7Tvp7J/4d1k1sw8E2s2FiOwx2lwLy
0rGeeB9K5xesCxs8Jv5+xrpK2f7BtB8WurDz4J94QrwLmNPRhx9Jj7J9iOmj
LP0bJG6HHP3jG7NIfS1WXxurr+GJx4QtCN/GU+MdUVXbTRLXb5rY/tNi7wHj
69KrbB9l6laQ/Ajp20yyX0r/l9K/hcojoj32InwkzwodnSS/ReL6LRPf19h+
RoseldiGg3/i5Hh3rCT5UdK3leq+lf6vpH9blUdGe2xH+GNOivdRd8lvk7ge
fdiIWmxCYHxm+pbtS01dD8nvKH3bSvYn6f9a+sc2WBfjwj+mVrZfNfNab8mP
STzevyS/RPL7NvidgY0Jv5r+ZftnY1fqI/ldVb+D5H+T/DeS303lsSpvn9g2
hd/o5fHe6S/5nRLXj0tsL2qxJ4Hx/VinbB9r6j5lbpS+7qGPPhnHLtEeexS+
qFeFjnUZT+L63RLbr/BxPYp7v2z/nSFl+79St4HkJ0r/7jjrtNVvoPEfhB0s
8fuwxQYAni+RQZLfB9ub6h/W2H7T+6EkehvhgRn77Q6XzMGS2Uv8onR+L52H
NfhbBXvBAunZoGwfWWxYm0v+UNXvK/n9EtussA1U1PYHtT2iwd8k8PDv2bhs
P1rktlLbw7Gxqd2BiW1Z2BI6q+3Pantcg79t4OHbM6Jsn1rsWc2S+VEyR0nm
4MQ8bAxjpPNo8Q4RbwXJ/CSZY7hHy/a7xT4ySjJHijeR5zkxr8UOAcY/Z6xk
jpXM4cxDiW1f2CEGSufv0nmG6vaWzMnCJ3ANy/bZRW68+MeLf5T43ST/i+RP
UPmYxPaxFlsFGD+f7cr266Vud7U9Efu+ZFdT2/+p7UkqH5/YbtZitwDj/8O3
HH/3C3X+BmOM+Bv1Vttf1fYUtT0psX2vxTYAxgdobNn+wdTtp35PlezJku2r
tr+p7Wkqn5rYztZi5wDjG7Rz2f7E1E1U29Mlexr3edm+yIx107J9o/lds9L5
nXQewh5HYrscdhG+qbCV4A90qPScqfozVT9U8n9I/iyV9yjbXxk73ZGSOVu8
cxJ/C2GbwDfo0sR2M2wYG6jtn2p7DvsjiW13yJ2dWAf9HVS2nzFt9i7bjxm5
Y6X/XLWbJNktpOcv6Tm/wd912FnwK5pQtu8y9r7JiW16LfYS8KeS2UZt/1bb
C9nHSSxL+wPK9oemzanq6wLVX5z4e4+xf4ZdJu5L7GN8A3Od8K/ijAL2Np6J
Q8v2t8YOOEZ9/aO+JkvXFYl52GbOlf6LxZsi3k6S+VcylzAe8a8Sb6pg17J9
vvk9OJPxZswZ1DGPUOZbEX34Dl2sttPEvzrx2Q7siMtsiKxbEpenx/PMWK+J
eQGb4eVqe21i3lTRMxLLclYDGyH3Muc5Po5nkXMetGP+uC7xc47cNWp7fWLe
maIv0t90GWXRNya+fpzzwHbIM4G/YiFtn8WZkrlJ9TMTn+34LJ7FmxM/n5Rv
kcysxDzOrHwRz9wtiZ9DyndI5tbEPM6pfBnP1m2JnzfKd0vm9sQ8znNgq+M+
wj6GH2YP1sCSma36OxKf4VgSv/mdiZ8Tyg9L5q7EPM6LfBfPzd2J72nKcyVz
T2IeZ0Sw2/F83Jv4GaD8hGTuS8zjPMrX8UzTN8855fsT36+MlfMiv8R9zTkP
bITcpw8nft4oP5j4GUBuofTPSVzPGSDsfviavir+o8xBcY/w3uBdwlmT3+P+
oo57l/Jzkn8ose4Foh9IPK658V5Eb8ea1sG6jo9xb0mmUfTjie2Pf0e/y5zj
Ep9Jgvdv8L8LOyRlHFTxjeW34Depi98lCRofVzB1j4t8U33Ni7E0Sn+5YBsg
91c+7jHk0tEWPvRqdfbDxd9ZKpb1mQ0aX+hsyIOT/9dvEuNDRy70cPYlF/3U
R7/4teKDmm/pq2z7KLbRpxL77lWif/yuH422xegL3PD/xtAQspnYy2yxuYLZ
X8wWXIc9Ft/ActT3aaU5G/88QVKwXGOMsRBjK8Z1YgyTNSddJLg4b1srtlf2
MnOxV9piu20d+6b5guuw6+JL2Cbq+6rfc9XnOYJCwXJNaX93Y/fF5vt0Yt9D
ypfQp+CyvMvV0DMz3vfMHVyvVvF3NbBvWbB9GN9DMOPtp37PV5+T2J8vWK5d
2t/s2I+xHT+b2FeR8mXq81LBlLzL7UNPOfZ0W2zJHWJ/txj7vlwXfBU7Rv3a
6vci9XmhYDfJ7Cq4Me1vduzQ2KCfT+zbSPkK9Xm54Cr120ayrQVdo65L6MT2
i22afeJWsddOGd9G7NbU91e/l6jPi3P2McQejA2Yb3/sx9iOr+TvE1yTN2/l
aNsU+8ct9mwwe8/NBddh68b/cZWoH6C+Llc/lwmqBcutmvY+ALZw7OAvJfaX
pMzfxLgZ61XYNwQz8q7rETrbxr41NvJ2/J6CXmlj6rCf46sIxnY+UGO4Uv1P
yflbA5s69vQVYt8aW/UriX0bqZumPq8W3JB3eY3Qgz0bWfbIX0x8Tbg27QvW
hd27Y+y1Y1/vUHBdn7S/r/EVwG6PLsbOvvs6GtvVGtdVgtcS+2kidy3XXnBT
3r8N+thf71RwH/1DDnnGhY/nWkEPks5rpe8abDEFtxmQ9h4C9n5s/W8k9i2l
PAP7kuCWvMvrxP3QJfbRW2z/YPbpVyy4Dr8AfDkHR/1g9Xud+pwhWKlguSFp
7yfgN4DPAP4A+GniE9A99uyx/VO/bujpGvaBFn8LMDaBbgXX4YuBv+f6UT9E
/d6oPm/ADlWw3LC09xzoD9+DdxL3S/lGflvBnfp730rcL/335j4SjEzbB4Fx
YcdYV/pvle5bcvYP3Tjqh4p/s3g3CVbl3hcMT3tvAT8GfBjeS+xPSvkm7H6C
e/Iubxp6Vgs7RovvAhh7RY+C6/BrYE8AHwj8GuiHa8c4ehYsNyLtPQr8IfCF
+CCxTyvlWerzZsH9eZe3jH5WD/tDi28EGBsF14A6/CbwS9066tfT33uH/tbb
c/aZ3Tz0fJTYd5XxzcM2KHhLfQ0r2C5xSNSNCj1rFGxvafG3AGN7WbPgOnwx
8GPdLurXV793qc87sQMWLDc67b07fDXwTfgksd8r5duxYQoeydvPAr8LbDJ8
d+MLgZ8n/hr4b2Cf6cszWrBPB76uYOqHqd971ec9gn4Fy41Ne38Dnw/8PRYl
9o2lPFt93iGYl3d5XOhZu2C70M4xvu3j76JPbEeMo3/BcviJbKB+H1Cf9ws+
T+wzi8/IXdyzgiekf0DBbXaJOmT4W/GTxXcEv411VD+w4PKYoq6ZYJ2Media
WvxLwNiU2FdBF34p+OqOD50bajwPaywP5bw3gl8IPiGLE/vkUr4HW7HgqbzL
e4duzj/io4KdYXDBNgfKQwou48OCTy4YH5WN1Nej6ucRbLUFy01gDir479mT
a6p+rhPcrr6+SuzPu1/A/qEHnwZ8G7BdrFuwHYPyegWX8X3AtxeM7Mbq9zH1
OU+wfsFyE9O2TeArg5/MN4l9gSk/wPMkeD7v8sEtetRuo4J9YfD5BeMHs0HB
zwO+M/gLg/GJGa5+n1SfTwg2LFjusLT3Z/CbwWfm28T+xZQfwlYvWJh3+YjQ
Qx/41mD3o39sgEdGHc8ftsT71O5ewTPMP+p3gfp8SvBjYr9jfHnY28F3B/+a
7xP7LFOeo3YPC17Ju3xs/F344uCTg41xk4LtlpQ3LbiMzw5+zWBkN1W/z6rP
ZwSbFSx3AteO94/gIekfXvB1PFr8R3mOBa/nPb6TQg8+PvgGYZPcvODzmpRH
FFzGZwpfaTCym6nfF9Tn84ItCpY7Ne39KHyG8Bf6ObFvNWX2PegPH6WHJPtg
2EGpOz10blnw84Rf0VYFl/Ezwv8ajI/R5ur3JfW5UDCyYFsofkVbF9zmLNH/
S+yvjV8Se1xg/F/A54Qe/I9oh911NHOkYDLzasF68Vcaob5eVT+vCEYVXDcp
7X0tfJjwX/otsd835SeZSwQf5F2GTz/4LuHLhD1224Jts5TpkzK+TviGg5F9
XDoeE7zL+0VjeEP9v57znhi+UPhB4X+EPxI2SXiXRFv8nvCDwsa7NLEvOf5Q
T0nffMHH0jmmYFsxctsXXMZ/aoeCy5envWdFO/yb8EmnHt1/JO6LPvF5Py/+
xqele4FgkfT/ndg/Hb+qsbwHCva3wm8djK8VuqeETuqxW+KPtZX+3vf0t74r
2Kng9leJ/yzPmeCLvPVOCz3s11HGd4syOpadoSn4W7STyuMKtldzvfCLx5eL
67e1+vpQ/XwgGC+ZnQXT097Hw8cL/65/E/vRU35e/T8n+Crv8nWhB18qfL2w
ge9SsD2cMt8flPEFw9cejCx7d/h44d9Vn7N/PWX2nfDNwi+LA5f45lN+UX2+
IFiSd/mm0IOPGD5j2Nt3L9iWTnmPgsv4lOG/D0Z2G/29n0nvIsGeBcvdwjjE
/0S8jwVbin5b+C3BS8yLgu/V774F29vx2cLXDN8zbPV7Few7QHnvgsv4puGD
f0fIjpLOxdL3hWCfguVmp73HiO8afmuZnH32Kb+C35Dgp7zLd4Uefh9+y2vj
et0Wf9eEgseHTxnnDMD4lW2rfr+W3q8E+xUsd2/ae5X45OErl+R8LoHya+rz
VcH/8i7fH3rwfcMXDj+C/Qv2KXgg6rge+CAcUHAdfnOcYwDTbjuN4Vv1sQTf
s5zPN+BP9wZzMHZq9XWw2h0kmJv2Xij1+NqB54Qe/Onwr8NPgTMQ+NvBGy39
P0jv94KJBfsyIIcvFXuR7EOimzrasMeLfx6+eYfx/hQ8mbbPHT54+BQcUrC/
A+Vizuct5gU8Fv3SDjl89zib8kToYA8WHz7890o5n1mhPEbj/Fnln7i38O0S
LNXffmbBZywY6zvivS34J2+fd3zg8YnH/wE/+K/rfO4T/3jqt5fOX6Xvf4Ij
GbPgGe6JxGdDacPeDHs1+H5dKN0XsP+cd91zoecotXsh5I4r2F/thRj3U/F3
Pa++vtE4ji543+XluMYn8E4u2D/tmMD0xVgOL3is1ONLzl7yiQW3WebTJp0/
YgNV+YyC/eFeEf8lrpX4p/LeDd7LoRcd7EXzDuM9ia/QWQVfR/ziZgl/nvae
wqvS8we2eN5ngjfT3jfBbw7/u2W+/gW3x6+ubdTDv7BgHzvaXFTwGRf2nicX
XKb9a9K/VPonFbwnwt4IvnS0R5Y96osLboPPHz56+FTin3dlwX5776n8lvTU
N+q9Q3/LDg3r3VTwfs+7IQ+w188+/9SCz9NQvpr3Q8H+mu+qbV5trwne1Ojv
sugHXafFdeK3uxY9Me4DC36GH2LuKvisCXvwNxaijJz0t5H+Wwr+O6lnf35G
1MObWXAb/OS6x++AH+HtBfsL8tt8KD2tpOdmxiW6KHq66OsL9un8ONqw78+e
/yLJtJfMvaq7k7mzYH/ET8VvJ/7dzLkFnxOiDT6Ji0PHPaK/Ti/f3wHjewZg
D8AWwFqM80OUHyjYl5E2s0Mvuh4ueN2GzyLnNPke5tv3iia9I9uoL8Gjqv8+
vXwPCIzv4+MF+zVS97XGvJrGvAC9oruKnss8UvD5pJbYUmBsEPhC/hi8+cxV
BftQfq+2fdX2VZ4xwS9p7xM9X7CPJuVvJNNTMs8U7EeJ3QKbxQsFn22i/GLB
ZXwmnw28LB5XwXX4U34nPWtJz8s8i4I/0sv3ccD4WT4ZfwNjfaNgv8k/og5b
CHaQJeJ9U7DPJT6VS6P+bdFvFezT+XHB56uwRcB7M+R+0hjW0Rje5Z4R/JP2
ns7P4g8W//2CfTxph/1ivaiHhw7OaTGOteM68Td+UnB/+IJ+XfAZLOwtn4uu
zyzfSwLje/pByKLzV/U7TP1+Jt5XBfuM0uY38TcU/4v4W9GLf+niwOgB6Aeb
zqcFjwOf1AGtdR3V9kx9V/8pPZuJ/q7g/Rv2c/A3/blgX9WcykslM0IyPxRc
hx0IG9AvBZ8bo/y/gsv41v4YGNlfC67D7/Yf6dlGen7nNxOUMsv3ccD4mOLH
ir0KW1Wu6HNjbaIO2xJ2pX8KPltG+d+Cy/i4Lg2M7H8F1+H/mtLfu6P6TeHP
h59aZvk+Dpg+k6J9aqmrl/xOkk+r/HfBPq+M9aOC/YC5J/JFjw9/2oLkJ0i+
ii9f0XX42mbF3038BnwdBG0zy/dNwPjXtiraH5e6RPJ7SL5cdB02MOxfrYs+
e0e5TdFlfKcbAyP7ffxW/H6ZGBd/V1vRHTLL93HA+Pi2L9r3l7qi+t1f/daK
rsPehq2tQ9FnKCl3LLqMX3G7wMh2KroOn+Oy9BwiPV3QU/RY8fP+V7/7tuL/
yftLvBUz3sdZuWgfYsrdiz7Dh11ulaLL+PS2kc7j1Hb1ot/DfLfis1sNGx72
u1WLbrPMDzjaUb9G0X7G3blG0nOM9PQo2jcZf0p8KddSec2i/ZPbSuY0yfRX
uU/RdfguV8U/Rfx+IUucCdr3inboW1t0z8zy/QswfswAvpX4VQ4qOl4C5XWK
9nvuGfuMK4eenjFeyoOLboOf84DA6FuPcWSW71mA8ZPupHFO1jg3VX170eeJ
Xh8f5aL9s9cMOfxK8fHcWLyNivapHhaY+uFF1+FvvZnw2hnvU2xf9H7coNiz
gIdf9Urq60r1NaroMj6a+DCuIP454q8r/pCi/x78tjuLf4n4m+NHW3TsKvrY
qujYErTfNvrh9yau1YDoa+ui5SiPLLqM/1BX6bxKOrcr+v7AzxIfS/y18bPG
D3tH0TsU7eM9OjCy+IPjf4nvJfXEyVjmp1l0G/zCu0v/DOkfp/JuRfuIr8e9
Kv714o9XeefgsVcyUfSBRfuCs/8Bj352LzqeB/3hM46PJv6ZPaRnlvTsrfp9
+F0y3r/Yo+g2+J/vWXQZf3T2NTYMHfsX7Y9OmwOKjquBXvqnjC96T+m/Vfr3
Ldq3fVjLeNJ+FnleJoQsOhslf5jkVxLviKJ93zfjnhP/HvEPVfk4fouM9xTY
49g0rjOAbyh+oUcWHZ+D8tGijyra972P9DwkPccG78j4nQ6JftDVWzJ3Sebg
ovcb6Acf9zNU3jbjvYaTi47bgd/oKUWX8Z8/qWhf7a2iDfX4lJ4Q9fBOLboN
PvfsWaAPv/Nziva/p4/+GsPjGsPpPA+i54g+nt9Ec9qK+r7pkncbfEnxIz2P
v7dof/6zAlM/qeg6fP0HSc+z0nOBypcJLi3aV/9C7s+M9zUuKdrvnzJ7HPDw
+wfwQ8UHlXbECKF8PWPKeI9gcuhDdl319Yr6msI15B7NLN+/AHN+YFrR5wSo
W0/yr0l+atF1+JXiK3pN0TE5KF9bdJlzBFcFRnZ60XWcMRgsPc9Lz0Xcr6Lf
EX1d0fsXjJGzB48UHcPjwCjjb4qv6c1Fxx2hfFfR5xD24XmQnvek5waVZxUt
x7mAGwOj4/aQbdlDAXNu4ZZow1mCm4o+j8H1ujx+A85LbCL9i6T/DpXnFH22
4YCMz0BMCD33ir6n6PMPlPFhXRb7Tby7Q25z6flKeu5X+YHQwV7GCPG/Ef/B
os9J8HevGnse1MNDB7FS0Mt9RCwZ7q1Hi75enKeYW3SZ8xVbSeeP0vmYyo8L
Dsks35sAc9biqaLPYFC3teR/lvwTRdfhU4sP7IKiY6JQfrroMucyngyM7DNF
13FmA1sINhHOYLxT9NmM4zLey2BPg/MSLxV9ruNI5nP1u1T9vlB0Hb6t+LW+
XHTcFMqvFF3m7MmLgZF9teg6zqWMIZhWRet+ld+IPhnHKPH/kP7nmMNEfyL6
NtHbi66X/JuiPxd8VvQZkHeLjq2CD+x7RZc5P/JWYP6u94uu42zJWOnJS8+H
Kn/EPJNZbpsBc85kUdHnT6jbSfIdJf9x0XWceeC8w0PxG/Jb0wf943/7SYwL
2S9irJxXGS89XaXny6L9QfB3wSdkg5LPa1LGfwR/FHxINir5fBhl/DvwF8HH
Y3jJ5zUp43OBPwd+F1wP4m8xvk1LPvdJHT4C+F7gO7F5yWdAKeNTgI8CvgBb
lXzWkzI2amzb2LW3KPk8KP4U2Pmx8WPfH1nyuU/K2K6xwWM3367kc6KUseHj
24Edf9l+cMZ7v6NKPhtK3ZiSz5LSH7ZKbJ/YK8eWfGYUGy82W2zA2G2xV2P/
xmaNDZl67L/jSj4zihy2TWy32Dd3Lfn8KHqxT2JTxJ44vuTzoMjtUPJZWPQe
X/L5Tsa6e8nnU2mzZ8nnU7FtYu/CfoZda++Sz6RiP8T+hj0PG9y+JZ9Ppbxf
yedQaTOx5LOq2KOwX2Gfw4Z1QMnnYiljX6IeGxN2HmxI2HqwZ9I/Ns2DSz7n
St3RJZ/7xOaA/QQbA/aFw0s+S0oZmyRjxC55aMlnXrERYZfAjoId5MiSz79S
xlaA7QH7wLEln3+ljP2BfrBBYBdCB/tqrD2JkcZ6lL129u7ZbyfmOvHgOCd1
cslnatlfZ3+a/W72qM8u+Swse7TsT1PPHvWpJZ+pRY59Zfap2T8+s+RztOwZ
s7dKO/ZXTy/5rC1yxLEj1iRxBtgPRpY9YfYm2XtlfxJbLbEJsMXjB0e8AvzK
iJV7S/DPLfksL20mlXxOl/1U2t0aMrcEjX0ZfHvQzKu3xzW/NdpAs4eKDvZR
Tyz5DDHXa36M+ck6+xnxzOFrhP2YuAnYf6kjnmbPOsffJT6mRJfFkboz/t7z
QqY+8N0hD74n6KeiLTF8JkUd7YhdPfv/jWV26ET2vpAnVi0x9XrVOfbZA0FP
Dlr/lp1VQ/6CwPdnlsfqfDDkLw5dtCP+JvE6e9c5ni90ts6x/OkLWWL2o+fC
qJ8T8pytgqYdsfyJ0weP2LrEIU0CE9eXWC6cTyNOL/F7iSlLXDZigDwfcsiQ
l4A4lZwvA2iLPmJ70nbN4M0LefIGEI8P3cT0JNYncVSIrUh8z0Lw5gefc1/Q
02IsT4TOaSFHjFBi/BMrsEX2qWiLPmL8EndlRp1p+nkl6uBPjbHq1loWe/Sx
0E/uAuL0tbR7JuSJ7UnsX2Kz3FBn+vo6x+Uljl6/4D0fMuQ9gEaWmKEvhAz4
xaBvivYz65wbAT3wiBVKzFDitBDTk1ifxFGZFXw9EsvOMvHb3FbnXArE4Lul
zmNirMU6xyJ9NsZDHXGGW3S8HPrBrwRNHgZ+a3Sjl5ikYi2LLfhq3APg14Ke
HWNrDPxmjJOYuMRoI34L+RyIx8f5LOrfChlidxLTk1glLXXoIyYpsUqJCXN3
0MQsJRcEsfk4e0W84XdDhvp3giamKHF9ieXSIoeO+6IvzADkjiAmHWegiIX8
QYzhkzrHMB0Usu8Hn7wTyHAG6sGQaR34o5AHfxz0ohgHY3go6mh3f/THWGbG
fdBQ59jEyBMHldi6xJ4j1srndY7ByjWcGzSxWDkXxNnvp+r8ty6KvpbFaw35
efEb0G7FrGOXt5wVB59b59wU/EbIkkMDPZzbeiT0zom29EXMmZWzjkVOLGDm
NOI6nl/ns0bfBA/Zr0K+a9Zx2JGDRqZdyC4JmjkNfcQZfy7+fnjE/kcG3eQH
QOeCGMN3cX3IA8C1oh3zHX2hk/M5xCZmrlola5oYNcQDJv4dsUqoI3bxJSH7
U8iQQwAaHQujDXPDalnTHYImVjsxiwdkHYOb2LvIwSNmOTkH6AsdnDsizjBz
T8+s4xUTxwb8e9DwiZlOvOOXo445krwEvwevV9ax0YlfDI3OTqF7adD0QT3x
1GmPvitjDmGMt9Y5pwHyr8b8QKxjYtyulXXcc2Icr5F13GPiz4D/CZq8B9Cc
h2JOQ/a6Ouc94GXEWSeA2MhvhE7oLsFDBrpv1nHSiZtMX8RqZxzMe/BuFF47
69imK9U5xjJxAFesc14FaM5GvR7jey101ocMbYkz3hIXFXxznfUloZPcC9Cc
93k36pB9O/p7K+6prnFfcW6KuMpcy8V1ziOj5cay3A7EOqR+naxjmhNbmfmN
GMV3RTtkutZ5fqP+jjqfpyL2MjxyOxAPEd7grOOt0x6dyHQTf72sYyOvEu1K
weesVGP0Sf4H4iF+Knpo1rHXW2Ixg+8N/civXOe8EMR8RAdtWocsbaG7R7/E
YW+J0Qx+IGTbhAz6KqGT5yIff+9ndR7zongeyUnAs8f8Rtxm4rV/UeeYyfB4
4RBb+UuRw7KO4Y4cNDKrhmy7oPkdiO3cEocZmt+H/BjIoJscF8R/bBlLNa4h
sh2iLXMk8x1zF7G5iE/KWpe1a+eg4XUMumPI8D0LRoY1LfMrulgrMh+iEx7z
IPcT671J0R99cV4DXczDz8f+AXsK38S8SbuaXjinN3ofnTmYeZA5kLkQmjmU
OYm5qUM8lzzLrAVYF3YLedZ8XP/2Mf9BsyZk/bZqtIW3Snb5nIlO5jXWbcxR
HWPO4JmdHnMV8xdzDXMPc9S0mHuQnxrtekZb1mrIdArcK+gZddbZOfAaQf8Z
8x26f46/k3Um8/YqcS/9HXMW42K9xd/OPMNainlmxZj/mKtvi/q1Qob5BpmZ
MUfB5/rB6xttmRuYUzIBzC2zYp5ABh2smfrHPc9amzV273j2eR5y8czx7PFc
M0+sE89v/5ChLeuEIfFMsS4aGDLFaDM7nn3awuOZRp51BWueQfEM0gf03cEb
HHxkh4Z+nmOea9Ync/FxLdsnEd568Yw0B43sTZI5sezzN6xt1g2ZtvGcsmZg
/bB+PJs3Sv7oss8nzRR9XNlnhtaP5xmZ+/DPL9tXuhZ89N0s/ill+9zdxfmL
sv3ob+McUNnnNm7nbE7Z5ydmiT697DM3t3JGqexzJ3dwjqbssw6zOedS9vmD
uzl/UfZ5gns4E1G23/qdnEMp+6zALZyxKvtMTL+4B3h33MtZhrL9zVvH9eR3
eAhf9LJ9hB/GP7xsP9nH8Wst2/fwQfzky/ZfnoPPdtk+to/gU1223+s8/H7L
9iF9DF/csv0oH8X/uWy/1Afw8y/b//p+zj6U7X/9BL6sZfseviB6Sdn+Rwvw
gSzbZ+1pfBTL9k95En/Uss82PYWfXtn+dM/gv1e2H9mz+PiV7dv1oujvyvY5
eln0L2X7GT2HP17ZPlPz8S8t2x+Q745+cd1ewbeqbP+g10X/VbZP0Aeiy432
c1kievVG+1wM1Lw3v9E2ivfFb2i0P8s7orON9tP5WHRTo31hvhLdvdE+HZ+J
7tBo35NPRFcb7efyrejejfbF+FJ0t0b7kvwoun+j/SZY4I9ptF39d/E3arQ/
wg+i+zXaF2MdySxotK3jf+Kv22i/g19ED2m0/fwP0cMb7aORlvy4Rtve/xZ/
q0b7C/wleotG+yD8J3q7Rtvhh0j+hUbbRj4Xv1Oj/WVy4u/ZaFt6SfTERtul
K6IPb7SduYvoSxttb2wSfXyj7cOtRB/ZaBtys+gTG237bSf6zEbbLTuIntRo
O2pH0Rc02ka6oujLG22HzIge32j7fzfRVzfaXtpP9CONtketJnpmo+14DaIP
aLQdPi9670bbzFcVfUOjbYwri76m0XbI1UXf1mhb39qi5zbafrWm6HsbbaPr
JfqORtse1xJ9f6NtbrwLed+xZzJU/IWNtnvsrGtYymssgo3Ef7/RtpFtRP/a
6P3+/3LOebAR85D4bzbazrO+6NcbbTvaWPSHjbaxjBT9S6NtDpuJ/qLRNpNN
RX/WaHvOdqL/arR9YEvR3zXaprGD6HTF9oS/cs7ZsKH63Vn8LhXvi48W/U+j
bQJvaPz/lO37Nk78ThXvwe8oOlvx/v1JkrmUWPCCHUX/nbPuHfDZE/49gDwT
G6ivk8W/gnjrcV3Ii7CJ+FtI55JG24XG8tGc97U5TfR04okLKnnnG9hU8qeK
Pw0fas7UiM4IpwPI/bAx77+88zcMF32GZGZy7kdwuujriRsuGIevXd6y4/Fn
i35OET2V+OyCprzzJWwmPeeIf7fouwS1vPMxbC7+meLPIr654G3R6Ub7Bp4l
+jbxbhXsIro59O2Kz1vowMZJroItWA/lnQthhOizJTNb9B2C3UR3zLv+xGY9
L/qQv5Dz6thJ1dcj6msP0StzLlNwnugHhR8QrJp3PoOtpHNP/NaCd4Hox4Uf
E0wSPUf4Yc7piO4lvHoAeQi2Vts1884lMFL03viS5c3bX/TG3OOCfnnnBthG
MheKP1/0k5wfzDvW/yjx98UHLHgXiX5aeIFgSN4x/beVzATxhwZvsujn8HUV
rJ93vP7tJLMfvlvBu1j0i8IvcGZB9FzhR2NMxOsfLflLxH9Z9EuCq0R/KbxY
cKno14Rf5TfIOy7/9pI/SPzR9CU4AD8u7j3BgaK3DNnLRL8p/Ab3tOh3+P2j
DXH5d5SekXnH8d8h6/bkBhgjeh/Jrx3X7ArR7wu/J5gq+nPhz7g/847Lv5Pk
DxF/5+DtkHdM/7HiTxH/I9Efcr+K/lT4E+6xvOP1j+N3zzsu/86iD5PMXnnz
DhW9W8geLHrH0L2e7q+rsrZJ75t3vP7xoq+WzDeiv+aa5B2jfxfxjxD/wOBN
430t/C06847Rv6tkjhT/kOBdI/pH4R8Eh+cdo383yRwl/hHBu5Z3vfDPgqPz
jom/u2SOF/8c0WfzLIiezH0kOD7vGP17SOYY8U8I3gzRfwr/ITg57xj9e0rm
WNZ7wbuOuUv4L8Hpecfo30syx4l/RvCuF/2f8L/RN/kM9pbM0eIfE2OcKHqb
vH/zSXnn+Nkn63h15N0hjtz8xL7d5PwhBh6YmHinN+k5aKO5XbCSPhCnVzXv
aA5sYL2RM/2N5PfPLrcpgon19n3R+X6o2wXfEs3PS1TelXd0xfWHS8+EvH/P
E0SfH2M8Q/0+qz6fEaysfm9Uv1X1VZJM25zpn7CHZ5f7ZoGJl/dr0fmBqNtN
fR2lvn5WeXfRR1dc/0zi8/nkCyIuEZhYeQsSxy/gukxXX79pLL8KztR4XtBY
nheUxV9B/bcT/F10XpzDJL8HfmvS/yfvUMFRWdu6Bmj8T2r8q+bsB4Y/GHH3
nkt8Vp9cQ3uyPqlYXyPzqmQ75Bxjj/qtwocLfcTi20vyJy1LYqX3ieC4rP2o
Xkh8Dp+8Q8TPAxNPL93gHEWMaW+1Pbli3tn6u17V3/SKoLfGea/G2Tlnfyz0
EXev2OA8QPRR0di65CzTU/Kzqx7nWdLzknQsFOyDT53054jTxDd7xTrOkcwb
qn9dsJbaPqS2K+UcP4+8RMTUKxM/KGt/rFbqq2vOMvhmwSOO3gTpPEs6GyW7
n+izRbcW/XLi8/noOld9va1+3hK04f2S8/Xvp37nqt+Vc46VRR6j3cMXDB8t
4vERC5B8S8QQXJj4/DzlZmIOZS3XmjV2znraNThvE3Xnqd/31Oe7ggNYQ1Zc
vz++eaKrol9NfIafvjuofFZ2uf8WmPh9h7OelPzaqj9Q9IWiOxJDSvRFors0
2L8KPyvi8VHuHLpeT3w+n9xKxPMDEyuviW8KfjdBV2IVZd1+ksb8ocb7geDt
xOfMyYM0SNfqmarlV2lw7iXa4FeF/xUx+4jtR64jYv2dLz2fSMfHgoPw99M4
u6n+zcRn+JEbKp0vSmdv6WzWeNbIme7d4JxMF/JOUdsr1Lanyj2CR38Hs56v
eCyrSs8tVT+Dh4o/pWIdf8SzyDNWlf4+ql8LUN0lWfvWXKhxLtYYvxCsLz2v
Vi2Dzw31xNzjuveLNu8mPpNP3jDi/4GJDXgY/ofqtw8xjqTzM+lb1MYxCLl+
xCTcUPrfkv5++ChI5mvVfyUY0uCcT1fwnpKea6VnHZXb8v7NWR4fL3y9iCt4
pGSmV9zu/cRn9ckNNVz635f+AZKvqe3AnGliClJPzMCB0Q+6WIeRO2rLrP26
eJcSQ/AofBqlf33mDL5HRG8o+sPE5xE4l0AMSDBxBY+RzE2S2US8yfq7vtXf
tETQTmMYrP4HCTbT2D6pmsavC/8uYgtu3uBcU9ey/lHbn9XuJ8Gx0nlzxfXE
ESTvFHEFLya2quq/F2whnV9I51CeX743c6a3lPz12eV+VGDiDG7T4HxU1B2H
P6T0b8XzzbdVxfWfJj6TT36q4TEuxkqsQXjEJdxa/X6jftdXX3s3OP/T7Kz9
ufBnI+bgDg3OU3UTzzXfy3zLcF8FD7kT1O9s9TtavBNF31lxu0v1N/6qv+9/
glHq64eq236W+Nw+ea7as7bMeQwfJ45lwDXaSe1vzdqXq6NkNlH9cMHJfCdK
/y6q/yLx+XzyXOHvhSxxFU/Ct1My4xocm5B64gZepvH8obH8Ltg9/tYWny0w
MQpHa5z/q7ov+hgf4+C+2SDWaqdI/wPSv4fKXyY+h0/+K+ICgolbeLn6+kv9
LBXsIJ1/Sudm0tlJf8vmOdMTJH9Pdrn/Fpg4hgc2OG8Wdafhq6m+9mNe5xu8
4vqvE5+9J0/XbtKfb6trLJ0rSv+2OdM7if+v+t2Cdxtr6ZzpJYnP0pMzjTiF
YGIdTsEIKfhPYx6vtmnp3FryXdR2ZM70d4nPw5ODi5iFYGJRXal29YJUk+Mp
Mi7iKxJ7kt+ZWJQ/JD7TTm6u/aS/Jv074Q9EXFxBWrCn+GXxR/OOVL9jcqZ/
SnxOnpxdxB0EExPvKrVJiJMr2Edt26jtDrwLWGPnTP+S+Gw5ubyIawgm1uGp
up4PVnzvE0ORcRFTsZvajst5bL8mPh9ObihiGYKJdTiN2MWCguBA9dtR/Y7n
3am2u+RM/574vDe5v4hlCCa24TVqUyI+r+BgtV1JbXfDJ0nlvCAn6C49u+fM
/zPxOWrygxHXEEycw1X4vlD9nuwFJD6/TX6wGcTvFbQWHCb9q7S1DHEWqSeu
4HTVtSImLzGPE5/BJo8Z8QvBxDM8Um1XV9t91Lac8/lMcmetqn73zZl/jGTW
ksx++DZJV1tBVXAdMZMFTYLjJdNfMgdKZjW13T9neeIdkoeM+Ic9xJ+Ys0wK
x42c84+dpLaD1fZg3vF81+RME+OQemLu/Zf43DW6iNXHGInfl875vDQ5ym7Q
ONoJaoIbBe2JKypYXToPl8xhgmzO54rJV0b8QjDxDM/QGDbWGI5U3Uy16Sjo
IOiltkflzM/lfDaYPGbsGYCJV3i22m6utsfkHHORsRA/sbfaHpsz/2ZiFAu6
CG4iJrOgk+A8td1abY+XzKmi12/rcRLvkFxoxD9cg++vnGUacj5/Sw60CyS/
neRPUnlNyZycM02cP+qJ2VjI+Ywxulhrtop16iz13VWwUpPP+HHWj1hel6r+
vezys6lgYhuepefoST1HU1W/lvo6jfEKpjQ4NxJtzpDMPMlc1uCzu5zhJc7h
tAbnTvuA9aJkHqu43W0NzuO1iPk06mlzNvvGFbc7D99s0TewDhf9tOhrRZ8r
+hnR14m+RvBR1udRKc+I8vXCn2SXnwtdhvFvZ29WbW9i3or+OdtJeWa04axq
Sw63ybrOO7b138v5TmSJr3itrl2joNzkM5actSQm410NztP2Ofeq+npbfd2v
8u3BQ+5CfNfFv4M1F/uTFbdDjvxti3nPif+W+PeofHfw+J0uEP/liq/f+aJf
Ej1L9AOCr7I+M3m5+B+L/xjvaPZLRc9hThV8k/VZR85TIkssx0vwV5fMgw0+
A0k98RtpPy/aPC78bXb5uUEw8RsvU9uP1PbRBvfxcIzjqQbnhKPNFfirS+YJ
1nfsr1Zc/1yDc8h9zz0g/mLxn+a5FPyc9Zm9G9gDLGjOKPgsI2chicH4vGR+
zPqM4lS1/bJifVez/yn6pQafKaSe+JCc/UMfcSCnSeZ7ybwimXcFv2V9fu8N
/v7s8jN7YGJCvt7g/HOM6Rq1/aFi3jsNziFHm2vF/xn/7QafA0Qf8SE/bHBu
OfqYzp5zxe2uEv2N6BcaPNaF8ffMEP838d9T+TrRv1esY1GD89v9wb0t/lJ8
tht8tozzaMSE/EzlpVmfhbuBveuK23EuDh6xKG8U/1/xP+d+F/0fPtv8ZoK/
s9b1bYPz1VG+VTIF/Qb/Yz0oul701w2OJfn/Y0YSK5KYk5z94wwgsS4/ivFS
/o+4ESr/K/pm9s9buZ+fG5z3Dj59/CLAqfEWyeRauX6W6ET0D1FPbEr6/qjZ
eQ9a8hmAyZFAbH5i8LOH8LFk0onlbm1yvgTKn4ufT5z7IBX17B192my9xOQn
53MmdLNHQ+6DDQPTjj2oRc1uQxx/9jjIO0BOgs+al+dVuKfJuRbob4n4XzU7
Tj6Y2NItuQ3A5EJY3Oz25E34stnlYsghz57P1+KVo0x+48bQ8W2z+yAW/5wm
x7BGjrzT6OPv4PdeHPfKd83Oh8C4/xG9UuK8AD82u46cCOSIboq/71fxfm52
LoMnm5xToY3on5rdhjwK1HP9+R1+EV2L3+P5JudIoDw6fifyB3zfbB0t4wCz
d0QO53Yh+5dkljY7nwE5EMh7wF7HH+J1jPJvzR4fuRbYc0GOPAqvNTlfAnLo
+L3ZORH+bvbf2pLbAEx+BHJQdwodyHaIPrvEtWHP570m51HgepHDkZirxCHH
ofi/ZudRSFUd15w8B1nRmarzGZAru2v0yb4J9bsFRp69HWRpT+4DclCDka0X
b5WQ6yS6fdVx8hc1OZY6dUnV+RDIk8B+BzkLyHPwTZPzJayucqFqOeL8sxeD
LPkUclXX056c1S31xarbkBsAfeRGYP+kxD5ElBuqxmtE3+hgD4c8yYyRb/af
m5xfgTbksu4TY2yttv0T50FoVTVuySUAPjgwfPYoljY5dwJtqlXnNyCfQVPV
7clFQI7rAaGjueo6ciewN4EseRMaqx53n2iPHvZJyFdAfgP2ItpV3Qf5Ech3
PSR0VKpuT+6H+mbnWhgseoWq25BTgd8HPejrwLd46C02O4/C+nFdqCfPQduq
dTAO7ini1vOd1bnq35u8CHzHEiufOPnkQCDHBfsbK6p+4yiTu4CcBuxFnBpy
5Fpo0+zcGMh1lXyXqnMlrFy1fEvOAzD5EsitTT061qg6zwB5CbpV3Z5cC92F
N4/+ujY758HWolfj/q06X0KPqnMgkPOgfbPzLtCGnNsjok/2I6g/JzDy7GP0
qro9ORHIpw1GtmfV/SBHP/wN6OJv4hrwN/euuj05FXgueeZ59no2O3fCdqL7
VP23kROhb7NzHuzIPV11PX8zubipZ/+hb9VtyKPA70BuBPYf1q66HeV+VePt
43qhg29k2lMml8OAquXIlUAObXIasD8AkPtgSmByEbDnQO7usfH7r1M1n/pB
oseH3OBm5zCgPJR7tup8CetWfS9xT8GjPf0NrHoc5Gw4V+/Y+/L6tsduJd4e
cf+RU5c407zT+R4g5vn0wORAYG9hRLPzHEzg91DbQxPnFxhWtQyymzQ7d8Le
ojeoGlO3cdXtyI+wUdWYGNibVJ33YL8AaL7ft212foKDuH+anSPhANGbV52v
gLjqrN1pQ06FTauupz3fANTPCow8+wxbVj3elvjpYHIGjKi6n4kxJsbGfgjf
NpSvD1nasuewfbPzK/D3b6O2RyTOjzCm6nwFxE8fWTXvsABo9hz4fqBMfoWd
mp1fgfa7NDtfwtGJv9OIvUwOg22rzp9AmXU8usmXsCDW1KyVt5fMcYn7Zr1O
3HVyG7C+J077g9GOevYcdpb8KYlzHOxYdd4G5PZodt6F46IM/6HQhyz7Cfs0
O9/DiSqPrRojN65qGWT3b3YeBfpgHU9MdfIlnNXsOPWXq7yr5E9PnCvhoObI
nZB47U4s9/nRjnr2FnavOh9CSyx4MPkADmt2voSzuM+qzodwdsghz97CxKpz
CxCffY+qZc8MOeT5lmcdT7x3chPwPUCs+KcDkwOBPYS91fbcaLNv1XzqJ4g+
P+SOa3buBMrow++APYQDJHNRlPevGlN/VLNzOaB3u6p/f37vk5rtu0CbXaq+
DsuuR7PzJVzC/Vh1vH9i0BMznvwG7JkcVHU9fzPfA9S/HBh59g0Or1q+JdY8
mNwGh1b9+1wW1wsd7FEwL1Amr8MRkrky+juu6meYXAZHc69WnVOBPOrkQuAZ
Oq/ZORhoQz3zBXkVjql6LkDu2KrL5FQ4vmq95Eggj/r0eKbJu35NPPfkakbH
m/GscM3Ylzuh6jmCNidWXSa/wilVP5PkRDhT+IyqcxtgT8a+TGww8q5TzzN6
supPqjq/wqlVtyenAu14zsmJcFrVzyex0snHPjOeXfKokw+B548c7DfHs3s2
917V+RLOr/qeJpfBudy3VedIoJ5nkvZdao5bxvio5xkjhwI52G+LZ53c7HfE
c3ZB1XrJkTBJ+LyqcyqAuYeQI+/6nfEMrVhzH9jYT6/67yEnxIVVP0vkUJhc
9b1OroSLqy6TO+GKqu8/chxcUvU9TW4C8quDeZ4urbqOvAWXVf0c8o65vOoy
uQ2+aLAO7tMpVesldwJ54O+O+YCc6o/EfXqJxntxzXkPyKNO/gG+Scnxzhh5
di+q+m8gD8RU7tWq8y6Aue/RdVXV70vav9fs3AlPiO4svZ0E07gvq5Yjz8Et
bXXvVS2zYbNzDvHuJFfh/LiPBtcc/xubYjfRXWu2269Wc5x7bOrkYcMejC2Y
euL9t9j1wcTaJxffguBhY6cdMfK71xynv8U/AEzM/h4194Hdnjx4z0Q9NnZs
7sS2pz9s0MSAJ9cc9njqyY9HO/q5pcG5RHg39mLfuGY5MPHy0YW9GbszMdv7
1BxXHr1ril6jZrs0mJj3yJGzbmG0w87KtSE++io1/z2MFXszdmfixGMTxkZM
XHZysmGjpd3aNceSR478cq9Gu/4111EeWHOsd9oPqfn3oD354rA9o3udmuUo
YwvFpkzc8r41/z38NusJr1uzzXlj4Y1qtm0OqzneOTZX6omdTHvmCdYWXDts
sNQTI508b29HPxvU3B6bLbnU0IcdFMBmSixz8ra9Gzrokxjny+p07y3lzLx+
n01qjkGO7ZM8adhBsX1ib8PuRozwzWuOAUx5RM1l7HIja46rjd2OHGjwaLdl
zXG+W2yNYGJsk8fs0+Bh/6EdMbnJr4XtCvvQNjXrxR6IjQ5bHvGvt605xjbl
7WouY+sjt9gXIYudDbsbsa7H1Bz3mvL2NZexy5G7DIws/WEv49zzjjXHYKa8
Vc1/A2MdW3Md48Mmho2M2NLYbbDjEKOX/EtLoh7bF7Yw4kCTpwv7FjaknaVj
XM1yu9QcKxq5XWsuY0PbveZYztjD9qi5vMw+VnI9utFBfGvGQd42rhPXEtsX
tjDiI+9fc9xfbFTYtbBzESN535pjwFPeq+b4zbQh3xe2NHRMqFkO+xg5vn4J
HQfUrBfbFznEwNi9APohLvLeNetF10h9Z++c0/2h+ok1xzPmepGzCxsY1w+b
FTYs4gAfUnNcYcqH1lzGxkWeLjCy2KmwZxH39/Ca4wRTPqLmMvYucnOBkcVm
hQ2L2L5H1Rz3l/Ipok+u2RZEPqt02IOwFWEzIi7vsTXH6KV8XM1lbErkKAMj
i60JmxTxdE+oObYu5RNrLmOzItdWKuxW9IHtibiz9E9MXMpH1zy+f+Je4fcn
nje2JmxPxK+dVHOsU2w5p4s+rWbbFM9xNuxT2JewNxF39syaY9BSPqvmMvYo
8m7lwiaFjQdbDzFiz6k5jizlc2suYwsi11Yh7EEH1fxb8vvRP7F1Gd/5NY8P
WxP5shrC3oTNDfsgMVAvrDkmK+WLai5jPyR3VjlsiLyH2SNmf5gD4tD/iP6r
3rmdetQ5XxA0+Ybog+tBTFnyqnH9+M2pbxUy5DEin9FfsT5Z5sdXZ9wUNO8O
/Gt+Fr0h+0OiL2MfW/PkDM3DzSrfJnqm6JrogU3mTZDM7eLfKn77nN/R+Ot9
X2d9K4TOOyRzp2Q6qTwEux42vqz9yfB/+40zek2uP0L8QU3Wd0jW7+IOITNb
eu6ruj3vU3zTlnJuSPyHxe+W83sTP7J/61zfJWTWafLYD8x6jG1jnMh2Dfmh
TdZxQtb+Xvh91esarsseoehTxF8fG6foc+Jdia9ZIpm7NYb5GkOPnHmrBf8e
8Z+tug3vSnysiinj1YO+VzILJbOmyg+I/oC9hpzfufhMNab8vsNXqC1xayXz
mmT65vyeXTnGeZf486oe67Am6zs/ax1rhB7exfhAtUlZ39qhc4Mm65ucdX2f
kLlfOt+u+p7g3Y3PUfuU8cCgt1DbbRg787/kP5X8EJU3rdknqLNkHhZ/ifgb
qLxRk/++K7OuHxwyGze53bSsfX3w+elKfBvx1xM9Q/yHpGdx1WX8RfAb6Zvy
e3loyPP+wndmlZR9VvCTWSPldyu+Nj1TxhsFjeywkJ9D/kfp35jxNxnP4v1C
3kPxN6XfJuPbxX+UtYT4I3J+Lw+PvjZp8t96Y9bPX6t4BnkXbxZjhtc6nnd8
UPBFGcDforZbMY9l7bOC78rglN/FW4TMPPWbaevrzrsVP5R1eN7FKwi2y/nd
OiraUj8yZOaq/r+q+9i8yWO/i3VLk9s9xDecZNq19TtsK/G3F54j/hPiNQnG
qvy4cGNb1+GPgl/K0JTfg/iYrJcy3jFo3q34jwxLGY8Leusm63s06/f+6NCD
f/yX4fs9X/10Euyasx8J/iQb8ps2mfc4633VdxXskfNcjZ/IxpJ5Wrxeggk5
83YP/gLxVhXsrfKoJrd7Mmu/EHxINpHMtk2ufyprHwt8LbZO+Z2Lr8dmxDhq
su6needKXx/BATm/1/DpGJEy3j/o0U2uf5ZvEckOEByU83sWX48tU8YTgx7T
5PrneUdLdojg0JzXCXvGOHnnHhxj277J9S+y7hJ9uuh3svaTwK9jG34X8Y8Q
/VLW/hb4XYxOeW1wWMi8oH6GC47O+Z2LT8e24r8o3gjBcTm/W4+JttQfFTLP
q35YW/fBddo3rtXYJrd7Tf2+zH3U1uPbSfwThd/guwpfJ8EpKi8UHtnWdfhz
4NexfcrvXHw3dkwZnxw071b8DnZKGZ8W9Lgm63sr6/f78aGHdd34uJfILUfc
rYXEOCq7DP1bg2nyzYHPCpqccMTjeinlmFzQ5I07oew6+H80mG4K+XODJq8b
MbteTjluFzS5304uuw4++cmItfVayrF/oJflMMs5ltcrKcfzgiZ/22ll18H/
u8F0p5C/KGjyqxHv69WUY35Bk9fszLLr4P/bYLpryF8S9NIGj408dDs2+b54
RdfznLLHyjjJ70Usrzdj/ORZI7caec6IJ/Z6yjHFoMmFNqnsOvj1JdO9Qv7K
oMlDRmyxN1KOLwZNXrELy66DnymZ7tMSRy3n3IEEj7ksxkB8McZGnrKLyx4r
40xKpslHBr42aHKGEbvsrZTjl0GTV+yysuvg50umh4T8dUGT94s4Zm+nPK6r
Y2zENYNPnrApZcshUyyZHhbxzIg/tiynV9m5vN5JOdcXOb/IqwVvZvBLJZeH
B//moK8pu827kmksmaYteFbw7y87z8+nKcdOg08OLfJpET/tvZRzXJHranTw
ybdFPjL4xEx7P+U4a8iTl6tVyXIjI+4aMuTNuqHsNsiTv4o4bB+kHIsNmhxX
bUqWoa8ZZethDJ1LHid5iG4qu/0HoYd8WOTAIjcVOarIP0WMNmK1kS/qlrLr
PpR825JpZMgdRQy3j1KmySdFLidiqsEnR9XtZdch065kGhlyQRHn7WPxm0se
B2Mgphp8ckeRt4n8TRNDnhxSE4JPLLhPUh7LfTG29iXLIUOcOGTIBXVP2W2Q
5xo8Hr8X8eOgydvUsWQZ+rqzbD2Mbb0mr0nPyLrtk3ENe5Wcn4Q8NQ+VnXNp
keRXLJkmzxF5iYgp93nKceiIR0fuKOoXhAw5k4hf95lkupZcPiH4zwZN7Dpk
yLdEHiDyAZED6JGy5WhL3Dr6OiVkiFO3OOUcRcSm+yLl2HLQ5DGaV/b4GBuY
PErkTnqi7DbIr1IyTT4jYt6hk1w7T5XdR4v+l0Jm5ZJ1nRp/4/y4JquVLD8p
nusb4zntWXJOIXIegd8Imrh4xMcjT88zZdd9mfL1Ji7fVynHzIMmJxD8t+O3
IGcPbb/m7yq7Dnli8BGL76Lo67XQubDsNsgTM47YceTIIV4hcQvJ8/JK2fl5
vpHMGiXLkw8I3vvBX6vk8vTgfxj062XntFkimb4l0+QDBX8UfPS9FzrhfxIy
5Mghvt+3Kcfwg54VfHLokDeHfDbE9PtOMh+UnWfme9bPJZ/B5T24dsltkH+3
7DbIEweQtuTIIcYfsf7IWzOgZBny46xTsk5y1pA/hjiBP6jtorLzvfwo+uOy
6+APLpkmhwXtvo62xAuk7YOh59uQQcd3oWdoyeW5wf8haOIRIvNo6Pwy/kbG
uDjGSU4X4gr+lHJsQegngk/OF/LLkKOFeIM/8/1S8tlm1idflV0HnziCyJAz
ZVjJfPK5IE9cUc5CXxSYmKN/5qyH89HgP0In155z0Fz/7hXLIUOOWc6ME3/0
n5zPW3OOe72Sx8o4vyib5m8hFy5nvYljunHJMUwpQ9OWNVIq7/44h75KxXrR
Sf3fIcP9MDz6XrXiNshvVnJsU85db1vymWbe6dm8z2NvHDLQrIs4a82Za9Y5
l0c7YqZSnwmZ1SpuT9tC3m04xz2iZJq20MRO5Yz3NiXHP+Wc9pTgEWO1R8Xt
ads677PdnB/fsuTz56yXwKWg4RNflXPp5bzrOJ/es+Iy9NYlx2blLDo0Olk7
gVsFfXXUE891aujrEffPr3E/rF7xmBhP97zPC3FWiPPhnBNnTdWLc2x5nz0f
XXIs1/bx9zaFDNec+K2cRZ8emDiv/A7t4rfoLT0r5H1WHVwLGt1Nof+auH7E
lL0u+iGOLOfTicXNGmkN6emU9/n07UuOFcvZdXgdgg/mrDprsxuinvi1K+Wt
i3Pua1Zcht6x5HivnJVCZ5foi7+3Q+iZGfXEmkWea8W6a784z8r36U4lx6jl
rPvNgYlH2zvvc+ycYV+r4mvNde6R9zn4raItNOuxnUuOXcu591sCE++W+tVC
hnPlnHlnPdCnYl3ooS19sV7areRYt5yHJ+8oZ+eJg9sn73PznKNHtlfI71Jy
DFzkoJFhnQZeK+g7Qh9xefvnfXacs/b9KtaLzr4V/838veuIHp73+XfGgzxr
trUrbk9bzuFzHp/1D3lEOadPXN5BeddxZn+Pkmlk+ldcB3+vks/oszaDJiYv
Z/jvDkx83HXzluFcP3hoyDOWtWM8AyqWQ4b8mZzZJ3bvBnmf7+e8/z4l06yp
GM/uMVZyVxITgHi61A8LmYEVt6ct12CjuA4TSqb57aD3jf7Qv3foOq7k+4p3
+v4lxwvm3D5n7zmDvzj4nOdnHQjeLOjBnHvLO4bA5nnXcd5/UMVl6ANLji9M
rAFoYgmwzgFvGfTDUU9MYvIoct6f+L7o3iL0H1Ry/GLiCxxSctwB1mOcP+cc
Ouu6Iep3VN7xBx4JWeIZ03ZkyNCW+MXELJgbmDjH6BsdOodKz5i8YxqAtwsa
3SND/4NxnYjHfFjJcY0ZN8/ryvHMris9Y/OOXXBEyTGRiXFAXkfiFRD/mBgE
xCJgDflE1BNHeXz8BsRDWK/iMvRRJcdKpj06x8VvxBh2CD30uUP0u3veMQ+I
jTCMs1Z5x0Y4puTYzcRKWBCY+MroR5713voVt6ct7fb8f22hWSty/xCjmbgJ
zwQmfjP1e4UM+nYLnXzTk2ue73ruuwlx72GfnBfPOzkbibdA3O6JecdaIPbC
SSXHVGAdOFxjOzbvOAknlBw7e/+QJT4D60z4BwR9aN5tic+wYcV60QnvkNB5
SslxoonRQD5D4jAQK/rIvOM0ELcBGWjWmRtVrBedC6MdMaSpPyJkNq64PW0Z
79Ex5tNKpllbQp8a/ZE3kjgSxLHm7z0xysgeE/JnlBxvmhgQxH0g/gNrvE3V
16l5x3x4NeqJXY388SFzYrQhdsQmFZehiQ1BjAjWpeQ5JHYEsavPKjnmNeVz
So6XTcyIt8peJ/M3npl33AjiSBAvgpgVrMc2q7gO/pvRjpjZ55ccz/q8aEfc
Cda06D896PNKjn9N7InNpefcvGNQgM8O+u2oJ6428mdHvxeE7uda+sp7vUoc
HHwesF+MkM4L8o5ZQUwNfHWwT21ZcYwf7DW0Oz/a4sdzYejcouI2yCN7ccjj
AwLNWpfchReFfnwv8MFg7QdvcvAnl9yete7WFcfgwfa0VcVxg7BnXVIyzRoV
2UtDHv8R/ElY61J/RcigY0rouazk8kbBnxo0PinItI+2l0Vf/NYnxz1AvCHG
jD2L6zQpxkx8IvxDsGHhIwLN+vOqkq8v60baErOINe02FbdB/sqSadao+J3w
W7BWHFVxW34X6qeHzBUl60LPyIppxoPs9dHXtSXHImJdN63kuEesM8Ez/x+N
/wk2sm0rLkPTDp8T7GL4nUCzJoQ/K3QSzwi/IOxZ21Vchzy+LOhk3cszd3I8
d/jIIM+6dHTF7Wk7puL4Rti5iKlEbCXWhLtUHO8HOwv+KPilsBZF9vaQJ983
ZdacN5bcnrZgfFqwqVE/O2TwD8b/BHvZ9hXLIbNDxXXwiX+Enwk2LGIn4ZeC
XQyfFdqy/iRfNmPbLnTie8x68qaSy9D4stCW9Sc+K+hkDTmrZL2sFXesmO4c
fT0YfHQ/F/rxu+FvYf1MLmzGx7oOfxb8W1hP7lRxrCNsZ8RawkcF+xc84iCx
Jry95DI08Z54p2B3G1dxGZo89dDbhMzjQePvgk7WhGMrHgPXZ+eK+6MvxvxM
/F7EcsLvpW+M4ZEYG+3mxPhpR2wo1pDkr38yaHxlaMu6ET8YdLKuI488elkf
jq+Y7ht9PR38DSr+HuBbgDhQ+KhgayMuEvGRWCeQn5061oHEe8LXBTsXMZuI
3cR6ZteKZWiLjwt6WIvCezHaEkOKWFKs5fChwZeGNQ98aOx9+FCgn/Ub+dlf
CnlyptM36zf8YPCHYa2FHwz+MKzNdq9YhrHNKPl54XuNOFPIYMuj/rXQs0fF
dfD3rPjvwa4Hj/hUrM3Imf5G0NS/FTLk+/4wrs9uFY+T8ROLCh+eDYMmPhVr
J/xj8JNhnYbfDTL/x9SZx1s1fn/83nPPveeeaY/nHkUyFYWURKJQyBCZZ0kq
pUEpUkhknr7mTIXMRMbIPGeeInMkc2QqUYrfevdZ99Xvj/16Pvt51jOcfaa9
n7XW58N9KXrfn7rNoFC4l19/Ym/w98FLRV/8ZYNDtVFPXA423OMdG8oOm2dK
WivvC3VwW3HfNTSUbxJf3pBQXFn4ttAHX+A2XLMZft2I0SFWh3s5bBe6PXrf
nHP/hjb3d/75ofzWx6f9G7chdod67uXQmkJz6kAv4WWs8Ewaih8LvyFa22Du
qSgXOYYbi1gdfIXDQ/Fg4e8jdod67nPQy8aO+6hhoTD22P7i9sTugLm/Im6G
+BnuT9C8xo77K/iziJPBJ0isDJj7txGh2qhHqxo8wO2XOIaPiRgefIvE8YC5
dxoZqo169KbBx7j9Msesd7GvH+4t1oa/7/hQ5+D6vLha96sR9xbxRfgQiakB
c1+EnjKcW4N9HLi8+E8ZFaoP9mgxg7mnIr6HOB/uf0aH6ov/kfaVboNu9d8+
DtfpN79W2P7nc2XzWh9ry3guL7FA8ys6B1NX47jGbcgDpaxzjC5z1sf5s6gx
8YuNd55a/JicY4POMzFHjEWu6BznZGVPGw3lnB0H1KhsdPxXURi/56nOd4t/
k7q826CbXLDjoBr5OMFVL4tev7woTPvpzrnL8wh1JbdBg7hsxyE18oOmeekD
U1bgieR9LEqzHn/omc6ni9+TutD7olkc2XFYjXyf4PW9jL1+VVGY9rOdZxcf
KHWJ26ATnfq8zMfa0FvmfVzl7/t/Ra2N9V7iPL74Aalr8r7oC1ft6Fcjnyh4
Uy/X8vrakjDtFzrXL75R6lq4DdrBLe3oXyP/KLijl2t7Pe8T7x/62+c51y++
UdrXcRu0gFvZMaBGvlJwFy/X9fr6kjDtlzknMT5T6lq7DTq/69kxsEZ+U3A3
L9f3+rqS5u7k1y/w9yhXkg39KDdw+w2t3MiOwXxMS8L4Uq9zDmP8nvjetstL
b4c2+qDli20b7zvFeZHx4xRtnI3z8rei29vWjiE1qtvEMT7Rdnnp6G7Gtbdj
OLzT1rd9Xu1TnbMZHyuardgfV6OyvWPKTR2jk7uZjxOWNCb+05ucpxn/aV+f
Dx1d1rWxr2cXP0dbmH4dfBw0cLcwPBJaXxuzY16+11uc7xm/KrqxXQyfUCPt
2i0Nj6qRbSfviy+WevRsUxunc151tzsPNL5O6rbyvvhZGRMdWrTbuP7n16hu
a59rhnM24z+lbhuvZ70dfV7Wyjn6vXc5Tza+2qaS+jAPOrNdDY8lri+vMcHU
besY3y3naGCuVVL9Mf652N7X1rIkzOcFn+JeeenQUtfdbfC/9shLCw791p0M
n0wsonNR46tFMw6bcTUqd3BMuaNjfLT0RQ92nZLaGHsD9vHy8o0+6DzZI922
p8+1S1682uNr5H/dOS8dWnRpd/b6dUuyZx7KXt6X9l3cZr2SMGMwX++8NGbR
nAVPMJvHnMMb3+4jzu2Nv/hK5xTf3vvt5vboaG/o3yn0ZPdgzBqVezpua/Pu
ndc1xr9LGxqzG5VkQ93TzgWO7xV9WN6LU2tU7u0Y2z4+JvPv7mt4wjnF8TU/
53zh+HPRWt3f8ESz2cfKfbExvElJGF8wY/f18dF43cdtXnRueHy+2O7n9Yx3
gI/ZviSMT5aDNrRbGZdx0IYlfpo4avbNsD3Q+6KFepDh02tUHux4s5IwfuHX
nAcdv/BhefGpT6pR+yFuj07roV6PvxmMnmqHkvpQ96ZzseOfRSd0gOHJNfIN
H5GXPirlkbwX/A6UhGl/x7nV8QVT189t8DEflZd+Kdqm4DNrVPZ3vGVJGNu5
zrmOX5i6o92G9R7m68c3zNru9PIYX+dIK4/nPa1R3UCvx+87KC/dUbRBh/D9
tfp5zVzsddJOxeasGpWDHVMe6xifMX3RFN26pDbG3qqk+VgXurRH+GvHdqjP
NTwvXvlzauQbHpaX5ifaoMO8vmtJ9sxDeZz3pX2423QrCTMGfmJeMzqf6H6O
9Nf+hXPY43f+zLnt8U3zWeEzhE7v9iVdK8agHOV98SWPzkvDE90N8Hk1Kk9w
3KMkjO03zn+PP5e6MW6DX3ms4Ze9PJHD6ncsCdP+vfPi42eEH+lUPlu1Kk9z
zP0m96av16k82Y43DP9YFuZ+lbbxhpeY/el54aW1Kic4ps8EH4fyFK//2XUA
aH+rTnPDz8QaT/I1f+zc//jf367T2rCdzOfCjmU8Rzv3P+2T8lpH8xpOd3vK
SW7za1kYmzPzum9uvmcGv1OnkrZ3Df9eFsbmHZ/7T+v7lWsRPO3rmujXjT5n
+TiUZ/s6l7ouAe1z+T/Li1MKnijwUbUqz3X8fp3wXC/P8/plzXoFVn+Blef7
+JSTHU/2evpSXuD2f5WFseGe/yI75ln98rIw9/Af8VuZF18U9//YfVCn42LD
f1nfK/LCf7NvnJdmAnil6yfMc9tLvH56XjoJK2vVdomPCc8Vcx1t9Vfn9fzA
veW/ziv/MZ/PvOZjHGwvc3vKyx1f7DasnfJK71v2MT+pU8kcnxr+rywbxsTu
Mu9bcj2HLw3XBrJnPVOtnGLHCrP/3Nquy4t/i7Gu8fEpr3WbrPO70w5nF/bH
8IzsGhHzfYzrvZ5z8Ode3uD10/KamzGZgzUsr1U51e3vsPJmv7Y35fXsxLNP
5PgL73eNj5MLNC6Y9pv89eYDYfoy3nQfk7bpPg4Hbf/Uav5p/lq4D+Vek/vM
r+z81rx4xX7gHsXwf2a/0PBtebVToq0xqFbPZzynfe39bvP6wPU36HdnXq+T
9YSBzsF3e98jfM13+PhV19b43q/PnT4OtvT5pk7cZfcZPtbGucfKGXb8W6u2
Gb6eOJA94z+Qlx02tN/ruOJaH/RjvJk+JnODv6vTQdtqTrU6jbOqVlxtt/rr
xfZ+73uRf+9WP4/b+A/6XA/n9SzKs+SPNs6svK4xa3vQX2/VbainpA+2T+T1
XiAySjnLcctANozJuh7wNT/omHmxffT/9WWsn8zmMStn2zGU3/M6Yepbuc4J
88Lz9pjb0P6449auH/Kzr+1Jx+u5XgFzPelzgZvng9vv6byepXkWbul4cZ1K
2n4x/JKVz9iRyah81vHv1vaC4d/qxP82z/DxteqPXW1Gts+5PWM96+M/n1ff
YWbfxnVafvHxXvT6l/Oam77t0fHI61mbOtqYf5NAGJuNXR/md5//JV8b/eZ4
31aO/6jT8arhOuv7dl44m1E7fZbUiTfveV/Pb77uX73fa26P3Ws+5p92vJEX
Tx58euAR1rejre0dt19mbW/m19i+6TaUbznG9m23f9Ux9pS0McZ7ee07DKzR
tf/Qr/96Xv+X2XRxTZu/63Q+13A9Odquw9O89td9ri0DjTvQ9zTe874f59W3
wWxW1Gk+eP5oez+/Zuz33YbyA8f/1GltK7z8yNeZIY6Rz4mVn+Q1B/ZzHWO/
0o7PDefgw3ENn398PZ847hoI05dntM/sWGX13QJhntcoP3W80Mqv+S5k9TxH
PfNQz1yNNs6CvDR/Rts6u7vmD2P+Z8eXeXENYjvf7Sm/cAy/ypfel3KB4x1c
R4h5mX+h23OODWMzx3xfzxauZbTM51roNg3ETBouZrSH821e17JnIMyeSRZd
urw4Dtk7+cavM8d3hvPW9+e8cCGj9+EHx7u4JlLGbb/3+m99HMbfMdBrYP1w
LTLXGPbM89oPOs5sers+Uj0xoXnNxzjYLnJ7yp8cf+c2rJ1ysfdt52PyuimZ
I2d4t0A2jIndIu+7RyAb1rAsr2tVMpsN0TSyo8pvV166TNTv5RpNjPlXXn2o
5/x3nzdPrGlePJHwT4JP5F40L60ncF/XfSq47VKvbyxIT2l8rdqoz/t7uMzx
Cj7LdgQZ7YGxX1bMqlzOerKy/cvHX+427IPtF+gcXPSxyhn1+cfHoVzp4yMg
vMLxPoHG5PUe5bpPFbM/0LWqGAPey1WGx9n6awvqT9/Q2v5lHC//c5uDXV8r
9LWsts9qr4s9uyirOsbC5pBAmDHrCrIZ6ft7nMdZ9WcN8G4eFqgeG/g5c35t
s1bWM35Gfep9Lvr962srFGSHDe0Njo90/S76MV6jj8m1AKdZHbTB38m4jBOS
a5zV52o9K4sFzcGY69r5OgXxa/YP1EZ9uaC9SO7xqtYWGm7Kql/Rrz/3gSWv
p6QPthWuE2vIqAwdDwhkM8r3Idn3XDur/tjFGdlG/68vY7Ww9pg6O06x19sy
K0z9INciY164OmO3oT11fKzrfbX0tTU5HhIIM1eTzwVunm8tv34Fv7ZrFbRm
9kj5Xvzun8nWrIX+GZUtHbe2Pq0Kusa8TtpSq18nK5u1m0u3h/uU9+K0Wn9P
HI9w7TL6HRdoHayBtazl9avncfsTzGaDgvZdWdt6Ba1lVCDMXMe7bltrX1dr
Xyf91i+s2b9d3z8zHPw2NVnfdgVhfqNoX90n6/P4+Pg3f3C/J5+7Nm5/vJVD
Oc+Ir7Wt4dNrVW7s+GRbW3u3b2fjdjK8CfNnZQdfLLabuP1Gfk47a6MvdeNc
aw68WUH7xezBUnLe1upPc206cBs7Nuea2rydC8ItMtr7pQ/tEwL1ZRzaO7gN
/Tu4DWvtWJA2Dlo54N9q1L6F23P92vma2zvm9WLbye0pt3TMerYq6Hp0t3Ib
Pjdmf7pr6LXztXf2a7WVY+aaFOgc3D6rvi0z2otmz5q6rQvC7EvT3tXH3yDQ
PTb33tRt6/U9CloHGO2PbnYs5dpmZdfe14ldB9aWlQ06PGcHGmdTr9vO+27j
Y2JL3fZe38HPqT/XdQKpOy/Q+KyBPXD2zbew+r4F6QSutL4XmM2OBe1L07YT
35eMdIJ2tuPvGvXDpqO19y7IplVGZU/HF7smITZbZtUXXSDOe/q8+1q5J9+B
jOp6eV9sd/G52GtnX34r7g0Kmq95LjBjd87KHvw/1z/s7GvbzfGlgTB9V+/z
8/5Z/eWB8Oo9/4LawIy3q6/hzEDvN+8162DN62Z0DXbwa3WV6zcy5jZ27F2Q
NhG2vE7q+hRkw+tFC2lvv+aUfR1Pcc3Grma/n/fFvqu/T4zTxcdqXksft8F2
P+/bzY6D+Pxl5Y84oKC66wJh/AXXBLKnL36K/d2e40DD61n94QXh9TMa72DH
U11DspvbHuT1jL2/j8/3Y2v/3G7PPUFB+khoJ4ER5D6ioDnoO93G7FeQn4L9
YHwMu5n9ja4z2d3woQVh+h7ofRkb3wd9dzB8U6Bx1/f1H+F9e9hxlOENMvJv
0Ke5rr8dG1r9MQVpYGZt/Ntc65IxBxVkhw3rOoHPSlb9jvb6HfycMXeyY0BB
ek13uK5mT687xsdHp2mAY9qop9+DgcbHP8JrOtKvCfMPcpshBfmHJrpPB9zL
6u91Hc6dDd8dyA4b2od4PXb8p2yUUXlcQf8vtB3n41AO8/pd7Xx4QbpPg30N
vF40oahvtPXfb3ONcvsRBel8Un9noD7Y02+wX4feWdk1jz3C7We6RijtXIPR
fh1Y5/FuP8pxG/9/HOX2Jwb63+S/lc/NGMNtzWaylWfxXcrqPRvrn6txBWmQ
lmzeiQXXQc2oHzYbGx5f0DmYuhMd9/H+e2Z1nFSQztUjrnfKPI+6xmkfbx/n
czHeeO/L2k7zeU8tyB+GL2mC2zAX35VD/TP/WKC25rVN8PHxQ9F3r6zGm+hj
Ph5o3EnuawPvnV1jt0lGJevYJyu9rZN8nU+5Niz2XLsz3OacgvxJ+JI4n1SQ
1hYlNlGt9LAmOabuTMfPBnovWNtZPi/4GdeMZR78VIy/X1ZzT/TX9XyguZkX
nawLCooZO9fK8+zYNKN+2OyfXfN7we/DxQXZYcO44PYZ2Z3nczHehT7mS4F0
jJvbz/e+B7odGlxnJ9rfZG9zTqAYNuLaiMEkh4c4TOZh7gN9DZe4zSuBMGNe
ZuXldmxu+NKC/JH4Fik5PyQrvyTnB2d10Gczs59SEKbvdQX5RyfXqM/lbv9m
IF1i6g6z48qCNLvQ2wK3qFV5lePDs8KHeXm117/t2ry0X1PQ3Jv7+qe4PeU1
bvNaoPXzWt4JVI89vlHWeYTZ3GPlbXZ0yuj8esMdDN9cEN7C8DQrb7Sjla3h
vUCvk9dI+w1uc2RWmDGOyqoPumFocU7zvrRPdXvmZ5wj/Tpd4Wvrn9VcjIHv
9VY7Bvi6bvZ6yumFNbY3+fjT3YbxPwp0DmYMxjqLZ9tA5+Cjs3rtHTPy7WJD
3YeuY8z43A+jCYlGJLa3+7WivMPx566NzDoH2nFnQTpmaISB169VeZfjQVnh
gV7e7fVfuE4y7TMKem8Y/zbHA/39muE2aJk9aLhNrcqHHONfxp89OKvyPjuO
NfxVIHx2jdpmGt7Sxn+kINw5o/J+x/S538ehfMDrv3GtZtqHZjU3WmpfBlob
a/4g0HvN+3tcVmvDdraVj9vRxWy+c/1n2mcVtI7mNTzi9pSz3Ob7QBibxwry
kZ/jfvDV/vKsStqGG/4xEF5t43NvldH7dLu/16zrYb9u9Hncx6F8wtf5s2s7
0z7SjicL0nNDrw3crlblU46PzwqP9PJpr//Ftaxpf9bKZ3x8ytmOeX/u9fdo
ttswzq+B+mCDT/95O0bz+QyE8dGPsfOXC9Jt+6ggreztMvL/02eU1b9q5Qt2
bJPROXhrw0sD6XKP9roX3QbNOMbc3NY/1trmFDTPGwXFAeDTXxZID5z21wqa
g770m+N9KV9x/ILbjPH1vOZ9iSVgzBOzKpnjJMN/BbJhTNb1kmPW+qK/ruWB
7FkP/d803DWj/m/5mJToim9r9e9bOdfxydb2TkGadSsD2dAPPTvqO+Gvt/N3
C7KlfM/r/w2Ex/ucc90mG+r6n5JV3ftu82FB7w3vC7FkxLpN8L5v+Xqwf9Px
vIJsiCX7L9A41FM3z8c/xd9vxpngc3Qzm9pQNvT9vKB65j3NbD4pSB8PvTxw
l1pp7qLR+7PZT7S2TwuypfzMbYhPI17tdB/jU69vCGVDv/kFzcdcuVDn4C8L
6ks824duw/jrh9Jvn5xV3XwfB1v6TMpqXV/72hZY+ZUd3TNq+8rXs04oe8b/
riA7bGhf6Lh1KEw/xvvGx2Ru8JlZHbShUcy4jLO9f0+f9e8vtt96X75/z/l3
cAO0fXwu9G3QSEbj5oRQ1/dnX9v3/nr7Ve13qiA7tJPBO2Y0P68ZjWRK+qKP
jB028Buzru98zd87Zl76oKODhg7azb8VxF2MxjJayj2t/sRQmDHvS2VP/TC3
Ywy0dOiP5k7/qsbhnP9D/hfZ5+noGE1lNJix2SWj8Rb7mMTLwYFCLNxJofrT
d1YqjZzeGZVLHfNfu9THpPzT69l7Ye8GzdbxoeqxHWBr+6sgfWa0eSjR66Gk
Hu7l5d6X/Rn2N9hPQSOZOtqatWDR9UHT5+lUuE9G5T+OsfvH10C50utPC4Vp
R0sHPWb0dAba2v4t6BzNY3DfjM7B8DyjFc0698jUrNZpZm3se1ByjhYzWsgl
w4fyu5pKH2jfjMqMY3Sc64vikea10YZ+EP2xOcnLOrcfXJU9/dB1Bh9g9WeE
sqHfxFBrYD0TQl0rriGazeyhsGdydijd5mZtaTSE0A96KxU+KKM9FuxpPzNU
f/rSnncb+ufdBv0f9JXRGxpS1Wsvum3B7Rkv5/PyWeEzhNYSdtiv1mYuaL8D
TWhKtKDR4zsnFOaZjjb0h9AempcKH55RGTmmT+TjUMZef34oTDs6RWhUo1V0
HDyHRZ2jG4SGNBpDw61+7aLO0XhmD4L9B/YhwGhGV7wNnegLQmFsaEPHCA2j
+alw/4zKtRzTZy0fh7KF118cCtOO1jVr65eRRhTvP7pdaFGztmO4Z7B1blCU
LjR60uw1sD/AXgEY/el1vA0t6UtCYWxoQz8J7aRvU+FBGZWtHdOntY9DuZ7X
XxYK0877U/b3iOvF2uAYR3+atQ3JaH1guMTRkOb5mWdnnqHB6FZT0oYm9eWh
MDa0obeE1tLiVPi4jMq2junT1sdBW4n50FeibmO3uSoUxhYtJrSu0WmibFcU
X3qzRjXP4OhUo2GNVjUa2NiMyOh5vb3XU9IH2z9T6TYdn1G5ueOrQ9kw5vRQ
msw8B9EfOzSesO3g9teF0qDm+Rr96Y6GT8hIhxoML/q1oeyZ94Sq6mmnXyfv
y/M3GA1sDjSf0HtalQqPzaidPuhiox/FGGhIoSONNhX6S9hu5faUXRyjnb1N
UbzraDJxjj7U2KrqOUeTGzwuIz1snqV5Rka7Gr0otKJ4pqaeOkrs0LeeFgpj
X1+R/fiM1rqVvy7qtvN6rusOfm1vDqWtzThoSqGfjV7V1FDrZwz6be99T7I1
9yjKDj1v8Kn+TM2YXA9K5kAHGTts4KGf4mOxfu5Due/knrNc0TWcaOOcauPv
X5QGNVrKvbz+tlCYMXkORX8bvWrOe/q86DWh1Y2O1ck2zi5FnWNLn+bnVjA6
1+h2Y3NGRs+e6GOjl00f6uG9vz1Uf/qu1uHmO57R3Lv7OJRod0/O6By9K7Su
KHf3+rtC2azu1yCdb3S1KBkTnnzmZx08u02oqp72porGYpyd/LpwTXhOxR7N
71FVfe/4jqKHhfb3eRm9nn3cBu1tnvF4dlu3IjtsaN/X8b2hMP3QJue9uDCj
9wMMVz9aWZyjq8W4jIP21t2hXkMbf35kLrS/0a1C4xntqrYV6W9dnFF5sGNs
WV+zXjht6HNxfrCPQ3mI20+EK7WocdEOB19q9Q+EsqHffaHG5PVihw3c+Gh+
8xzIsxvPdGB0wTnQ6EJfq0NF+PKMtMCPNnxVRvpP6ECjIfVgqLEYB/3vfsU1
Y/TzvpOq6tvf647yes6pn+HfBZ7N0BdHXx2t6SlmMyuUfjjfEdrQ7kK3i7oB
Xk/JOTrlW1dkQ1/KQY5nhxoTG/S90CBHC2ymz8fY6IyxJjTIHgm1Tl7Tmbb+
IUX1QaccfF1Gz0o8a6FHTon2OFrkaH2h7Y3eHG1okqFF9ngom9XPXBXV35BR
n+E+DuUIr38qFKb9LPiAixr3Ajh0i3oPViWqvzEjTfExhm8zfI7ZjC5Kt5w5
h/q8vAbWj9YDmmG0ozvGuIyD/gO65vSdnpF2OWOis4BmF+fodtEPG/QdzqvK
hja0yVnbnRmtDwx/P1pQaFGjFXWR2Y8rSp8cPXLwPVZ/KfzBRemHoxNGO5pi
lNigxYA+GNrkaIRRji9KiwHtL/qh/3VJVfW0o+V9RlHaB+iFU39fRnrkzPVA
Rlrhpxelp4DW+Glch4y0yMHoMjA29mg7XF5VPe3ofdEfza8rqxqHc/S6mBtt
r6urWgPn6Bxj82hGekqMgaYSn4Xh/r6jNY7944Zvtb7/K0rLGs3xyUXx+aNV
hS44ul1c13OL0lNAyxybp/hftr5nF2WHvjj4Wau/oSp7+qFBDn4hIzts0HG4
pqpxmBPNMUq0yVZrfxWl5zXdbC4uSscbXS60wNHwuqkqHRXOpxk+v6g+HGA0
H9AUx+bVjOzA6DWgF86Yb2Q0LhhdBrS8OEfnC21yxnk5I+0srg36WWiBc63e
zijuklhb9JVvtzVcVpSmN9rh4Pcyyv8gFwV9brS4aEe3ixIbtBTQ30IrHc0v
yiuK0mVAn5u+5F/cWVU97W+G0sBG/xpdcOo/yMiWPmh8k3NBDgY63Whsof39
YUZtU3w9T4eyZ/xLKrLDhvZrHD8XCtOP8dAVR//7+VCY3A3Kax1/4vOh54XW
NbHgxIGzDrTE0BFbrSlmx8cZ5T6QL4GGN3VTvf6lUJi50BHHhpwISs7RDUdH
DA3xT83+5VD12Mz3ttX6YhVhbOhzs891eUXrYC7qprsNOmVoi3+eUS4DeQ7o
kVPe6tf8c18rr4k62shreC3UOZg+jIXeGX1u93Eo72gevyIb8Kuh1sAa+Uyh
v40eN3H0XEO0zO+uSIfsm4yfF6XxNK0i/EXG4/+L0i9/K9R7wPWn/R63QUf9
Hh8TW/oQn08sP/hrb5/h9miioXW+0PC7oeoZ471Q/elLPDz652ifM/f9Pg4l
eukLMjpHmw1dNsr7vf6DUDb0a9ZQJ5Z+XqhzMHrqrANdNuLlsaFuekVjMQ7X
6S5f2+0V2bNmvrt8Z9FSQTedOHJiyIkfB6Otjhb6E35tPw6l785roZ0+6KR/
EgrTl/fhcbf/wfszDgdt6MRxzWb5GhjrEV/z56Hmoh+a7Wi3f2c280NpsxNz
jq47+nNoz1H3pNdTco7O+30V2dCX8hnHC0KNiQ2fIz5PxHgv8vkYm1j3Jx2z
18BzPdpiX4Xqgz259nCUk1+PVh0a8T9k9LkE87uHbiXadejWoYuOPvrP3JNU
1Af7b0JpyDf3e8nrvw2lIU88NuXLjmdVNOaijLQx0Z1nHvTh0b1D8+6HUBry
tKPLTtwzccv0e9X7Ur7mmDhnbBiDkj5ouD9e0ZismfItxz+GsmFM1jXH5yKG
/GVfD/3f8jF/DvXaqVscSq+eeGM05onZJd6Vune8npJzdOqJT+YczXsONPPQ
y/stlHb9H16Hrv0vvNcVnYOJp2X8JfW6v+Y+mfvJ30PNzbzEyRKbi849+nof
sc6M+mGz1Or/DKVjT5zt8xXZYbPE+6DHh91HPhfjYb/M8FJ8FsU17R97X9o/
8TGZG01B9AQpP+d1Gc66tjz69dTN9/q/Q2HGR9P2K8bP6Pxzfy1fFhULS+wr
caxg9Ov/8j5oXb5WEaYv7fRB5/7HouIyiatcHqqecWj7ysdB0xDt9WUZxakS
t7q8XuU3RWmyY7vQx6eONmJTV4U6By/3sdBGpM93Pg7l9z7+WxXZgFeGGpO1
8J6/7+91TSR7xni5ouvItfqnXtqK6Cq+VxH+2/Cv9LPjDGLFI71mXi/tP7kN
1x3MGHCvLDb8b0b9Fntf2n92e67Zj/5+EaP6g/dd7HOtcrzE+86rSN9xRUbl
746xZX3/1qsPbeg//leSDXWUf7g9nDKMyRopl/r4jZFsGKc+0pjU/+HXju9T
IZI9Y6DPAB8N3DNwxcAjA28MWhZwuKzmUylJtwA+DbQ1sIG/BA0ONDnO9rq/
i2s0NdCoQEuDA04Z+GTQ3cCGMeAXYXw4YWjHHp4ZNDLQzGB+9CLQjUBvAx4Y
9DDgfqHfSu+LhgJrQy8BTphVbnOZ94E3Bu0M+lKH3gUcLvC3wP0CLwy8K8wB
hh+GknmpR0sBThD4P+DAWe7rZAx0MuB+gTcF/hT4ZCizjuFOQZcCrgb0Lvj/
gKcFHQps0M+Ap6W+tEbzgv8XbNG4oH8z70qutEbbgjFph3Om1teAlgU8LPCs
cC14z+BCgScfTQvamY/1wfGCrgfrn+L9sIGDBW6WvGN0LeBkgeMEvpSyfwao
Q+sCjhd4UIqlNZoX1NOP/0L+79ByhReFawiPCnz+aBvA6Y8eBdwocI2g24B+
A/oTcHLAzQH/BroT6Fg0vw+RjwNPCX3hUYEXhb5woaBZgXZF89iJ26DtAHcJ
vCXksKZuTx1aFHCbwEOC9gNcIvCUwFfSzJHS5DbwNvF9ga8JbQps4DNBP4Jx
HvG6FqU1+hSMiRYFB3PAc4J+BTaMAc9JS58XbhCuD7wfXAvWCd8L16OVXxM4
RtDhgA8E/g24S+DcQHcCG/Qq4B5Z123QpgDDSYL2BH2pQwuCvnCQwEeyns/L
ewOGn4T2DX18xmUd8KWgEQFvCJwh6Dngm4RvA90G9BtoR1OCvnP8N2aZXzf6
YQPHCFwiGzlGUwKOEvhJ4PrYxH2d1KEhAZcIPCFtHaMZQT390DhDQxTdUOLR
iFEjJg2uD/hB4M6i3LS0RicCjH4D+g/wfcDfgIYC2gxoP8DvQT28H+g/oNXR
bLt5aQ0fCBwfcHpQbuEY7go4LOA0QNsBLg94PCjReGjWdwDTjoYDPB1wdMDL
AYajg7JzaY3WAxhbNBzgxYATA24MMDwblF0cw0ELxpbXw/rgIUGrgbXBrUG5
ja8TXQL0CdAdgB8Dvgx4LSi3dQyXBdwW8CGgn0AbfBroKWBDHfoM8Gg0azSg
5UAd2gv0hRMDjg1s4NBAf4E1sC64TTr69cG2u88FZz46CmgqwI+BzgGcGOgb
gNFpQOsBe+aBK6OH29AHXgw4MeCdAMOJgfYCr7lZp6inv3bad3Kb33y+5+vW
aDY0azRwrajj/ww9BfQRKHdxjG4CGJ0F9BLQTWjWmAKj6UDZ2zHaC2Bs0UNA
T6FZVwqMJgLl7o7RSgBjC2c/2gfNukxgdAHQRkAjAa0ENBPA6CKgRYDGQbOe
FRjtA8q9Sms0EcDYomOA3kGzZhQYjQPKvqU12gdgbJmDudG24n3ezt9r1rWv
rw2Of7j+0QZArwD9gmZtKDCaBZT7O0avAIwtugToIDTrQYHRCKA80DG6AWBs
mQOdgmbdJzD6Aiv8vUM3DA0E1sa1RGcAPYJmDSgwvOWUhzqGzxyMLToD6A40
azeB0QigPNwx2gFgbNETQF+gWa8JDP8/6zrY18b9yh7+3tF+pNugDYBGAJpO
6AKgE0AdmgBoDaDjBE8//Phw4/MbBy86HOP0wx4dAWzRA4B7n/+a/o7h1Kcv
PP/w82PD2HD5w+2PLhMlXP9w+PO/AH8+XPrw5sOf36y/BIaHn/+5gW4P/z99
t3PbY90G3n4wYzDeUB8Tnn4w/Py9vA1dJv5rB/g6eZ1g9Kbgnoerv1mXCQwn
Pzz68O03ayiB4djnvwree/jt4dSHi7/ZdoTbwJcPxz4aSpTw5sOZD+c9mHb4
8hkHDSXK0T4m136cX3/48qnHFn56eOrhtYcjH556OOrRCkBXoPl1DPP18z93
gtsc7H3QYoLPnr7UwX3PfOgU8b8Mrz4c+MwBRn+J8kSvh3+etdEPnnt479FE
4jcUPnP4xqmD1x6+erjrwdjCKw+PPBzy/C+e7Dbw3MN736y/BF6toeB9mjWR
TvW+tJ/iNvCyw9+OjhAc+NQzHlz1zMUYcMHDCY/uEBz1cMHDAw/HPBz1aBxx
Dj88WkyU2MBjz38hNnCzU57hmP8exoRDnnKyY/jqsWFs/ncn+jhodvB95HsM
/zz2rIv7zn7+/YIXHn74Zs0iMPzh8LLD346+EHzzcNCf4rbnug2c2WDG4H04
398LOODB8MVP9jZ0jbhmjAOPPf/BZznm/4u5mrnf4V6Hq5z/RHjm4W+nvNgx
the6PTzxtKFltJrvvaQ6uN4ZC7731fzwJdXB787/IxzvF7oNc8E9z5jn+m8R
92GrudpK4nnn/xSedTSK4GznNxkMZzvlFY7hYwdji2YQHOjwn8PXjh4SnO2U
cLvD5c7/6JWOr/c+8MxnHNMXXnM0b+A2h0OdMa/3/y80hOBap7zWMRzsYLjd
4WhH1wee9oJjeNcpr3cMHzsYWzjR0QSCFz1wDAc75VTHcNGzfl4TXOzU0y/x
dcK73qxJA4c2fOro/cCp3qz9A9cxfOHo7sAZDi87XPB3ePvNbgM3Mpgx0PqB
Sx2OdPjSwXCs3+tt8K4z/42+hml+feC3b+1zwbuO5g785nCY87+IZg9c6JR3
OMb2Nrd/yG3gVIc3HRvq4E1nLLjT4UVnTOpm+2uHR71Z44e54HFnTF43WgB8
ri5323v8WsFBjgYPfOlbOIYLnfJex3CVg7GFHx2tHXQ3OjuGC51yZmkNRzoY
W/jR0c6BI30bx/CZUz7gGP5w+MfhE4cjHK0UOMOb9XLgMKd8yDHc5mByceBB
R+cGLvQdHK/mny+Jjx4MBzsYW+ZARwfe8l6O4S2nfNQxnOusjbWv7e81n4He
vja4ytGCgYMb/m14weExZ+3wmqNPA7f5no7hIad8wjH85GBs4SxHewZu876O
m/VonnIMNzkYW7jJmRtedHjjeR9n+7pm+9rgBWdt2MJBjkYOPOQHO4aHnPI5
x/CRg7GFaxxdGfjGD3cM/znlC47hJgdjC2c5+jRwnjdr5HBNjvJ6+MYpX3IM
BzmYfujIwDMOfzhc4mD4x9FzgR8cPvBmvRls4BdHMwaO8Wb9GDjJf/A+8FgO
c0xf2l91G+JP55cUvwqHOfWMR24+czEG/N/ouMABDkc3PONwjsMjjl4LXOKc
o7kCDzklNvB4j3EbuLIp33Y8zseEM5zyXcdwa2PD2Mf7mIzzcdU+u01aK3zj
2LMu/gvRaIE/HL0VeLrh6IZXHJ5x+MfhEacNnvPTHWMDnzf2tMP1DSc4HOIc
6KzAJT7ZcbP2yoeO4YpGNwXO8KW+BnjOz/V6+MA/sDXfbWv+rKT48U9KiiF/
1+pvatI5/eb6+uGghrucsYnp/rSkGPK5Zn9bk86JX/68pBjmD61+ZpPOiWVm
HuKumf9jXwP7KdyDcv9JfO4XJcXoEvfxa0mxH5/bOE/bOF+WFO+5oKSYz2+s
/j2r/7okHxft+Lm+sPoXmmRHHOhXJcWCLrT6N61+YUkxjPQjvnGB1b/SJLs/
DC81vKikWDBsidUkrvCbkuIPfzGbRWbzQ0kxbt+VFOe2yOoXNOn8O8MfNqnP
D4Y/M/xtSfFo35cUq/az1X/bpHPiqn4sKbbqN6v/tUnnxIsxDzFjxAAyBnGA
n5rN7CZdL2KgWC9xUAv9e4cuwDLizM3m55JibRaXFG/zr9UnxO6XFLNDO3E7
f1tdXVV2xOP8UlLczkqrK1f1fhBHQz9iaVZYXWNVdkutXG5z/VRSfBAlMULE
y/xeUoxN41p2r4nmfUnxL0tKio3JWv0GVZ3XGF6rqj4Zw60M/1FSzMvSkmJs
Gqx+46rOiTFZVlJMS8HqO1V1TvwL8xC3Q9wNYxB7Q3zKXyXFqJTMfuuqzolh
+bukGJjI6nfk9ZQUV7KipNiSFlZ/gNWvKikGPSrbb3NGsSTYEpdCvMk/JcWc
JGa/S1X9iQehHzEhFavfoyo74jv+LSkmBL8JPhL8I69yb1dWnkgPfCSGv7di
nXrhH61Y28Y5tKr+v3vff7291m3oD2aMXnbUwZtp9Q9lhRfXqD3j9lUbs6+N
ubIkvzolvnVss25P7geY8XazowEOTXI3ssK/1yjPoWB4r4zyLnLlNbY5t6Fs
dIxdHg5Nctyywn/WqCw4piw65trHdqyCT69O9cz5jPUNvb5kZdmO5YZD9rvL
a9Ze76/lyazssNkvI3xVjWLf6Usd40U+Zmvud8tr2gPve7DbXWN4ozqtjc/I
EXYkhq+vUbzyhoZP9LqU96lWuQFgbKtWrsX68NVmZYcN7RXH7eqE6ddUVh/s
B3j/ozM6aJtm844y3NrwHYZfyqoe+w51mot+61jZiutVq1j2loYHe7k2Ggy1
Om9h+OYalS29vnOdbOg3zMe6tUbx7ow5zMt1ffzXs7IBv5LVWIxTqdPngc9L
1zrZM8amVm4GVzj7bFauz3tvuHudMDHkE+xoY/jeGp1jx+vmWm9g+G6rfzcr
3FSr92Ejxz3rhE9y2w29nmu2ns/1Vlbn4Pezmqsl74WV7XlthntzH19W7Pfp
dmxi+P4a2bZ1e8qNHX+YlQ19Kds57lOnMYnBPstf/0M1OseGsZmDsXjdn2Rl
w/UhHpprRb9+Vh7F98Lqz7fzDoZnkfeXFW5r9Z2s3JLXYHhfm3fzssagfQu3
IUYZzBiXZNRnto3zZVaYvrR3dPudrdzFju3ZA6xTPWMQu8xcjHGNHdsYfsbG
WWjjbGW4Q63KLo6x7ezjX5FR25M1iq/F5govt3b7b7Mac8talV0d96+TDf0O
r9OYrGV8ndZJHDKxvNizrkH4zMqq247XwRzsOVt9N8eU2zme5nZTrTyuTvbU
ERfbw/BNGR3dDb9o65+ZFe5aq7KHY8odHLOWbX39x9epnvF+sr69/NruaOVO
dnSrVUwt+BYrTyprfc/ZXD9kZYcN7T0dj60Tph/j7exjci3At2d00PZKjcZl
nJdrFIPL5+o5K++yY1fDr8EPY+XBduxWq7jb3mW1U+7G67T6yTxflRV/S7/e
Xj+xTjb0m8F/huE3amS3R1l1lPTd0ex/z8oGvMLwfoZ3rVXdHl4/0/r0MfxW
jWJk9zH8oJV78Z3gWpjNeXXCxP0uzcqe+vvdjjHo09fwOzbOX1nhnWs13r6O
L64Tfsht9/F6xtvLx/wlq9fM630kozW/V6Pv6+b+/b3cxjmgrHjgx+w40PD7
ZlNj/8GH8NrMZv+ybHi9q7Ky4ZpTHuR4Sp3eC+KHn8io77wanWPD2MzBWM1r
2d/HxPZQn+tmG+fIsuKEn+b7Y/gjG6euXrhPreJ6sWeeG/AjllVH+xFuQ38w
Yzznv02fELZRL8xvFO1Huj3jHeZreDenXFH2gPnc9Xf7jRPp0LPvmrdxjua6
16oc4Jh44kGG51j5OL66smJ9X8zI7rMa2R7j9sQlc077wLL67mf199TJ5iUf
b7DXv2bnxxr+0sZJbA3H8R7Uqm4I71OtYo7B2N5fp76sK6yXHTa0D3X8SJ0w
/RhvmI/JusFvZnTQ9hX3OfVaK+uZ4+ueXyPb4d73HasfYfhrqx9p5fF2HGL1
L9pcJ5QVn9xULxvqiWPGrrnfSK9/pk59aR9dVt/DrL6F9R3leG5G+FvuLc1+
jP8WBXZvuV1V99nEA421+km10ow6uSx+/qMb7D+7vKZ9jNvk7b2eUJZPk3ps
+L0dV9Y5mN+8kxwfmEiPCh89deO8fozbsJ6xXk8dulKnlMWZX7C+p5Xl92wy
PK0sn9fBiXSkVmtIGZ5Ulq8TvaNzy+LcRldqYlk82GhDnVEWH/shibSjiPM5
NJH+E7E9ZcPnlOUXKxmeXJY/NDF8VVm+P7ShziqL5/ywRBpLxPMcmUgniXib
0PBFZfku0Vy6uCy+u8Dqzy/LB3p4Ip0nYmyOSKQdRWxPZPh/ZfkxY8OXl+Wj
RJvlirI4itFfurQsbme0oS4oi3/7ff8c8J73S6TpQmzPQYm0u4ihQu/o2rL4
bPsn0lUixqZq+Oay/ICp4WvK8hVWDF9fll8SXaMbyuKYRY/oxrL4Vwck0jQi
fuboRDpJxPMclUiHiZgftJiuLouLGA2i6WVxmaLtc09Z/JADE+kPET/TwvAd
ZfkNj0mkb0S8DXpEt5XF+Yl20J1lcVcOSqQnRCzN4ERaRMTJrG343rL8gy0N
312WX28tw7eW5U/h+zHavy9o/txXFifDsYl0gIifQSfn4bJ4Gocl0qQhdgUN
hwVlcQu0svqHyvItDkmk90NczdBEWjvEzKBj83hZnHjo8Dxadn0fs5lVlj9u
PcNPlrUP09rw7LJ8hcMT6egQ04LOzMtlcZeNSKSLQ+wK+jlPlcXRd3IinQni
HNDAebYs3rn1rf6ZsnyIGxh+vizf3/GJNOGIYxmZSCOHOBm0cV4oi2NtQ6t/
qSwf3+aGF5blPzoukbYQcT5o17xaFi8ZujRvlMWvNTqRVg1xLOi3fFAWTxGa
M2+XxVvV1mzeKstnd0IifRpiNtCTea8srqQxifRmiF3ZxPD7ZfnOxibShiFG
ZSPDr5TlG22XSDsZf9y4RDorxAy0N/xJWf64NoZfL8vPOCqRNg9xOCcm0hEh
jgUtkY/K4iZCm+XTsnhgNjObL8vyr21q+POyfGQnJdJxIb4FXZf5ZXHd3F6n
/03u3dBd+bosXhR0G+oD5TWgYfJdWTomaIMsLit/BH2Mf8rSnuhg439blk9t
fCJNF+JSJiTSaCHO5JREWinopMyIpb/Cb/sWVv9DWb65UxPpoKBvgqbKT2Xp
m6Bz8pvXo/vxd1k6IOiQLClLB6RjIk0U7NcxfH9ZPnc0T/4oS6/k3lg6KPye
n5ZIy4T6+2Jph/D7PDGRNgnjo0/yZ1l5Lp0S6Y4w1xmJtDHQxUBDZpG/rtMT
aYegDYIuR00gXY7OifQq0KpA62NVWXkrWybS8OAaTkqkF4L9zFi6HfxHnJlI
bwN9CrQ46nwcND0yvgb0KxrdBs2FFb4GdDAKgbQv0H9InAMNPYpyoDyR+2Np
ZvA/gibYA2XxokxOpCNCX7REioG0Ks5KpGmBDgV6EWkgbQW0KSKv3yqRvgX2
D8TSn+B/kGuFBg/vOxoRTYFySf5bxz5jrey3yf7nH4yl5cD/CHoOawfSX3go
Fmfrar7WRJz+cOaj79AikGbEuYk0G7BHt2Edw836C+sH0mVAq2HdQDkm8L9u
GEj74PxEWghg+Pg38/EvSKRtgK7BNok0D9A7QDNhI8foHrQN1ugmtHP7h2Np
J/D/eGEi3n84/+GV7xAovwOtg029futEuhGs+bxE2hKs+aJEfPRw0aM/0Mnx
xYk0BtABgP9++0Cc8I/E0hLgPxodgK0C8fOjJ9DZ7eHy3zpQ3gf8/NsF4r/f
NhGnP/aXJOL9h+f/f4m4+LGB0+vrQPxalybi1odH//JEvPPwwT8aixOf/3d4
93sEyvWAM353t4HDfifv2y0Rrz3rh+u+VyAO/O0Scc3DM39ZIn586uHI39nr
4bDfNVDuxmOxOOi5N4BXvk8gLuvrE/FNwykNT/zegfIyrkzEHQ+vO7zpBwXK
obgiETc9PPTbJ+JqZxz42vd1ezjaDwjEnX5VIt52ONtnx+KF554EDu+Bgfi3
4Ynf322uTsTVDgd7j0Qc5fCTw61+eCAudDjRj/D67om42pnr8Vg87Ny3TEnE
n449/PH9AuVfwGV+dCA+8ydicZRzr3JNIq556uF9P9TXMCuWZgP3RXCZHxOI
exwu/z39OuyQiFu8mVd8aCC+8R0TcXDDj31dIl5y6p+MxevNfRF83sP8+sPP
PTJQrsQNiTi74euGC3y4jwOv+eBAORrXJuJDZz1wcY92+3wo3mruhaYm4hWF
UxRu7JMC5T48FYs3nPs6OEfHBuKjnpaIRxsO7Z0ScXNTDwf2KYF4r+G0PjVw
fmnD490eXvAxPhd8aPvE4hpDB2Nb/77AXT0xEH8R3LqTA/HrFkNxN3PftVsi
Plb4UeEovjAQ73IhFJcx92PwSZ8ViAsaruszAnFiwxV9TiCOnZsTcU8z/i2J
OJ0ZBw7jKwPxBt+WiPsYTuKdE/Esw7EMl/NFjuFnfSAQR+utiTia4WSGX/mS
QNw+cDNf5vXwH18diJ8HTuYrfPxSKL5m7v3gsT4/EK91r0Tc1ryW6Yk4r6m/
PRGfMnzIcBXfEIgTGL7eWwNx0t6ViOcX7l64i68PxGkMx/A0fkPYp0rEd0x9
EIqnmHtFuHlv8b53JuIphnMUrt/bA3HmRKH4fLlXvCcRPy88uzMScd1yTcqh
eJm5d4WP+Vpf8y6JOJq5zvDm3hU4d24iXl3Wf3cifmHq4eud4e87XL/3+Fxh
KC5g7qXh1r0vEE8O/LoPBeKqhSvx/UB8lY8k4k+EOxH+2lmB+GpmJuKEhZMV
Xs/XA3GK3puI95Zx4L59OBA/7X2JOHDhp4VH9slAXK9w1s72+t0TcdpiD//r
04H4ZOCpfcLn2iMRbyx990zEnUqMOjyvLwTiaL0/EYcs/LE3JeJ55/OchOKN
5d4bvtnn3AY+1xd9HOLeXw3EywqH68uBeGYeSMQDy/gPJuJ4xebGRDz4fJfj
UBy73P/DIfpGIB7RPok4T8GzEnF6wuf5UCI+Vq7bw4k4VeFKhVf1rUCcMPCk
vuv18IDOC8T9Al/pXH9fKqG4UHm+2CsR3yjvXRqKd5XniKZQfKPcz1dD8W9y
P/9oIs5QeCjhKP3Y19YzEfc9v0vwiX4WiEsTvtJP3R5+0PmB+FXgilwYiIdz
70T8m9g/lohLtJlHdIHj2Ym4O7F/PBH/JryaS2LpmqNpDr/mD16/VigOTZ4p
4L37LXDuykS8h/AZ9k3Ey8k9AxyZPwXiqIR3c1Egzsx9EvFXUv9EIj5N6luE
4q/k2Zbf2SWBeB3hcVwRiIMRzsg/A3GGPJ2IaxKuSDj3/gjEAflUot9r8L6J
+CIZB87Iv90eTsd/AnEnPpOI55HxW4bijuT56MlEHJ28Rng6FwfiQoHfcVUg
/pD9EvEwMg78jnWhuA15zub3nd92OBprQl0f+BczoTga1w7Fyciz/3OJOCKp
57mf/zz+755PxKUI/yF8ivWhuDh4puc/hv8X+Eq/DcQbwzM3v1/8dvHsyGeO
zxvPx/z28bvH8zq/3fxu84zI+8p7yvM9v038LvH8zW8rv6s8T/O94jvFMyif
XT63PB/z+eazzfM0322+1zxn833gu8BeBe8r7yn7HGv7653XaP9toWKl4Ghs
FYqDES7GdUPxFvI82ibUM+lGofgceWZ5IRFvI/ZwLq4XikcRzsMNQ/Eo8nyz
kdu/mIhTkvonbN7OoeLoDkjEz8hcV1p921AxnDMNbxEqfuwmw+1DxUzeYnjT
UPGQUwxvHCqec6rhdqHiMG83vFmoGMi7DG8eKs7wQcMdQ8UKPmK4U6gYwhmG
O4SKY7zO8Cah4jzhvGz09/0xq98yVHwgz+58Rvl8zrH6bULF171muGuo2Lkv
DO8QKu7rRcNbh4rZe9PwtqHi5d4x3C1U7NnHhruHigH7zHCPUDFmcw1vFyr+
7TnDXULFCj5teKtQcYZfGd4xVJzYSsO7h4pBWmx451DxUb8Z3iVUbNU3hncK
FRu2yHCvUHFfSwzvGirOapnh3qHijv4zvEeoeKHLDO8ZKhZ3ueHdQsVKfW+4
Z6iYsf0TcYzyHXzafsf6GF7E75XhvQz/Yvg17tsNZ+z78pHhQw23Ngyv4emh
eA5fsfp9Df/L98LwPoZX8F0wvL/hBrOfZ/gQw2uzx274QMMBe/WGDzBcMPwJ
9/CGNzT8vuGDDVcNzzd8hOFNDf9geKDhnQx/bfgow9vwvGb4cMMb14p/cVIo
nsavrL6f4c5W/6XhIw1vYfgbw/0Nb2v4R8OD+Hwa/o7nAj7nhr81fDTXx/D3
ho8xvAPrT8TzyGt/z+oPMpxY/U+Gj+Uzb/gX7vNDaeL8angY36NacZGOCcUV
+rvVj+AzafW/GR7Omg3/YXgknz3DSw2P4vNm+E/Do/ms4l+IxYvKdxku0rGh
+EIXWf1gvl/4OBJxlTLXm4l4NuHYhPvz5FC8oIvNfijfX7P/2fAQvoO14hkd
F4oj9LlY3KPct7+WiD+U+pdicVxyDwy35Sk+/gux+C65D4fX89RQPJ9oWdzs
95lzYnFZcp8M19qtoXjG5ibixISXEs7Fi0JxMM6NxcHHvQ0clmeF4rGEw3Ky
278ai5uS+154Hy8MxdkIx+R5oTgn4UU8NxTn5MeJuB2xeT0WXyT3vXAx/i8U
jyIcgVNCcfq9HYsDkfvJN2PxNnIv+rzhvQ3/YVN/loiHkb5wMV4aipsR3sQr
QvEcwhF4TShewS8ScSBSDw/ilaF4Ed+NxVHI/ST8dreE4p+bl4g3k/XDEXh9
KN48OPluDMV793EsLjnuc+DVuyEUN+AHsfj7uE/7JhHvHn3h27spFOfeokT8
d8z1YSxuRO7fvk/E38f4cNTdEYpf7qtEvIdcn8WJuOeoX5KIHw1uNDjeZoTi
fIOX7s5Q/HIv2vh9DS+rEZfbPaG44D6Nxe/Gf/RviXjiqP8iFg8a9zNwrc30
8T+Pxb/G/QZ8bPeH4m3bNZGeCs9NcEI8FIoXAr6xh0Nxoy1PxFkGPxkcP8+G
4vypScTNwf7MRqk4gOD/gdvssVBcZwtjcY1xjwEv2qM+DlxiT4bimIIT7IlQ
3GJwBL0QijtneSyuHPaT4ct5PRRHzt+xeHzYC/0rFscQe61wb3wXin+jTSpu
IMaBH+jFUBw+cP/MCcWfA7/OG6F4ddqm4tahHn6dV0Lx/MB79Iy/rmWxuJDY
x16ZiBONNW+cimuJtf0Ti++G/clVsbhg2N+DD+bTUFwum6Tix4F/Bj6b90Px
0sCRMzcUvw18MB+F4oRpn4prBm6Ydql4cLCBG+azUNwy8Jd8H4rDBF6WhaF4
VDZPxasCho/nnVBcPfDfvO1rWBGLA4h9XThjvgjFAfNvLK4Z9hs3TcVHw/r/
i8X/wh7gZql4ZLCHS+bLUNwycLd8HYq/pUMqHhbeF/gV8pG4F7ZJxbkA3wKc
KD+F4lSBa+SPUDwhW6U1q/ks4LKAZ2VRKO6U2kTcK+zdbZGKV4X6ukScJs08
Kr+E4njIJOJbYe8O3pElobhHOqbiT8Emm4jfhH2whkTcHOw1bZmKZwROkU6p
eExYG//hZ0bKj4GD5K9QPBur+U7cvj4Rbwj7UfB8/BvqtcDb8U8oPhA4RVaE
4vHonIrXAwyn0Yf+vsPt8Wsofo9cIp4O9qkaE/FZcD1nwGNsuCkn7o1MJP6N
Lqn4U8Dwc9RFa3g/GiLFed5jfYuGE3KgU/FlUA9nRi4St8a9xO4abpETv8h/
oXhIZlp9aPWtrf5Rw2sZ3sbwg8QGG97E8H2GA8PrGH4cjmLDOxp+wHBsuI3h
+w1Hhjcw/BD8xoY3NfyY4RaGuxl+xHCT4U6GHzZcMdzB8CzDVcNbGV4ZixNq
teay1be0+u5W/4ThdQz3MvyM4fUM9zX8suGNDQ/MyYe2V6S89qetvrXhPoaf
Mryu4d0NP2t4fcP7GX7JcFvDRxt+3vCGhg8x/Bz8xoYPNDzH8CaGjzX8ouE2
hvsZftVwe8MjcopH2DISd8gbVr+54ZMMvwKPqOHjcvIr7h0pF/91q9/M8BjD
rxne1PAow28a7mB4fE5xB50j8Yu8DdcunxnGMbyF4VMNv2O4k+Ezc4p/6Rsp
//4Fq9/I8OE5xRF0icRBQlxA10g8Gfj5t43E24Gve6dIfBXEGmwXiZMD/3+3
SBwe+OS3j8S9QRxEj0g8Jfjtd4jEaYFPe8dIfBX4untG4pAgPmKrSBwq+MN7
ReKKwJe7Z6S4HvzPu0biciBOYZtIXCnERGwdie8E//YukTgh8PXtHImLAh91
70g8HPhd+0TiQsDPvHsk/gZ82rtF4m/A57xHJK4F7usnR8qBw5e7TyROggF2
fkKkXFJ8qvtH4gOotfPDIuW1dzM8JFJeMr7c/SLl/ePv3TcSVwG+2QMicQas
suPQSDn0+E4PipTrjx/7wEi5/vU21uGR8uCXk6MdKS+/bOdHRspf72DHoEj5
mi3t6B8pjzxvxxGRcuK57zgjUu5dkx1HRcoFj+3oFymvfV07jo6UU76lHYMj
5V63teOYSLngG9gxIFJee3s7BkbK+e5nx+hI+b74cg+OxGfQw86HRsqH3tuO
EZHyj4+zY2yk/NeenEfKjd7DjuGR8oN3tWNYpNzo/ewYGSkXebAdYyLl6R5m
x6hI+cEHkXsTKf94pB0nRsqp3dqOYyPleZ9kx7hIOa88850eKZfuTDsmRMpJ
PQG7SHm3T9p3p5XhXcmLtfPxkfJZJ9hxcqS82HPI54mUt8p98aRIeZyX2HFa
pLzSC+w4NVKeKM+dEyPllUbr2PXZyH7DEz13nhUpnxJ/SCmWn4Rnx3Mj5TLy
XHhJpJw8nrduiJTzxHPe/yLluvF8eU6knEie1c6LlO/Is+nZkXIueTa9IFI+
Is+d50fKL+T58rJIOXY8V10TKT+M57xrI+V78bx4ZaS8N541L42Uw7cgFq8u
e188R14RKZeO587LI+UF8kx5VaQcOJ69rouUK8bz6JRIuWs8714dKe+NZ9yL
I+Us8qx8UaQ8OZ7LL4yUN8nz3PWR8sCIpbozUowVz5fTIuVmEVd1V6SYKfYv
b46UR8Vz502R8q54Nr0xUp5WxuxuNVyb1zPoLZHynHg2nR4p74qYqXsixT0R
4zMrUgwR8UcPRopLIobo4UixQsRn3R0pLoz4oEcixQ3xrDw1Uo4acVL3RYqx
Iobr3kgxVsRkzYgUw0VM0wORYqCImbo/UiwV8U0zI8U3EaP0UKT4JmJ/Hovk
2yeO4ONI8R3EI3wSKXaAGKInIsUEEefyfKRYGOIj3okUZ0FMzeORYoWIIZod
KRaJOKAnI8X7EFPzXKRYG2J2no4Us0NM0FORYn+Il3khUhwNsS3PRorTIbbl
pUixLcSAvBkp3oS4oVcixTcRU/NipJidZYn4lHnGIY5mTqTYFuJcXo4UF0Mc
yquRYluIDXkrUiwJsSevR4pHID7ltUhxLqvjUyLFnhDTd0ek2D1ikZ6JFOtE
bMi7kWJDiNf4IFJMB7ESn0WKlSBO5L1IsSrEg7wfKV6GGJO5kWI0iPuYFylO
hPiLTyPFaxBX8lGkWA9iQD6MFOtBzMXnkWI3iGF5O1JsC7EVX0SK7yA+4rtI
cQ1rGf4qUnwEsRjzI8VoEEf2aKT4sqrVL4gUi4E+3peRYjqIv1gYKf6CmIjv
I8U7EI/wTaQYCuIsvo4UZ0HMwreR4iyI77s9UuwksZa3RYrlJIbih0ixEvj5
/4zk/8dXuU4sPyTxAssi+f+JX/glUswCsR6LI8U+EAfxc6QYCuIUfo/kdyVO
4bdIcQ3ERPwaKfaBeIS/I8UIEKewNFI8Ar76/yL58FdroMfyhxNf8Fek+AL8
n61i+T/xl64by/9JXMA/keILiDVYEclPTpzC8kgxDvj//43k8yd2YFWk2AFi
DVZGikHA/18TK+4Af2nrWH5U4iyWRIrpwM+fiRUXgA88FyumAF93GMunjR87
iuX3xs/fEMuHj68+H8tXj0++MZZfHV99OZYvHd94EMunja++EMtXjz88juX3
Ji7gj0hxIvhsW8TyP+PHXjuW75r4hfpYcQfEF2RjxSMQm1AXK5YBX18llm8c
v1way8eODz+J5XvHj71WLL83PvBqLP85/q6mWD5wfMgtY/mWiekoxoodwBe6
YywfKX62nrH8Zvhd28Xy9+Jj3CaWTxLfbPtYPlv8txvE8uvii14/ln8bn/l6
sXzp+I3bxPI542feKJa/Gp/whrH80viNN4vl48VfvUksPza+x86x/KX4P7vE
8qPi7900lh+YWKFFkWKCiDP6MVI8EX7pLWL5gYkX6BDLV49fevNYvmJ8s1vG
8tniy+0UyyeMv7djLH8vPuGtYvl48XPuFMtviZ9841h+cvy3W8fyweKT7BXL
r4hPddtYfld8kjvH8j3iI90+lk8Vf+Z2sXzO+H67xfLZ4v/cIZZfFF9rj1i+
U3yq3WP5VPFJ7hrLD8k+VttYe6j42faK5WfDB9g3lk8Pv+UusfycxFX9FClu
Cz9w11h+Y/yWu8fyg+HP3C1W7BL+1d6x/KL4GPvE8kniw9wzlk8SX+Uesfyc
+CT3juXbJAa5eyQuQHyM+8byPba1e8X97Hn7hXr5PA+M5Q/EB3hQLF8fvqYj
Y/mm2H8dFmvvFh/jAbF8j/j6DonlM8QHeHAs3yB+rSNi+cHw+x0ay++Hn6pf
LB8X+9/9Y+2Rs998bKw9Y/awB8TaC2ev+phYe9jsqR8Va5+ePe+jY+2Fs3c+
MNZ+Nnveg2L5QNirHhJrT5q956Gx9pjxDwyO5YvAF3d4LN8d/pbDYvms2Mc9
Ltb+NPvQw2PtebMfPCrWfjD7r+Ni7QGz3zwi1v40+9DHx9pXZr95ZKz9ZvaM
R8fat2a/9qRY+7vsnY+JtWfMfu0Jsfah2es9OdYe/F6Nimkmnpl93Amx9mvZ
Hz0z1t4n+6ynxdp/ZY95fKz9YPYLz4q198l+7amx9n3Zxz0l1v4u+8ETY+3R
sm86Odb+KPcsk2Lty7K/e3qs/Vrunc+ItbfK3uTZsfYs2RM9N9Z+Kns/d8ba
+2Hf9PxY+6Dsd14Qa7+T/ZLLYu05sW96Xqx9U/ZfL4y1/8oe50Wx9k3Z4/xf
rD1L9iMvjbWXyT7ixbH2F9mHuzHWfh77nZfE2oNkL/PyWHuc7OFdH2tvj33E
q2PtI7K/OCXWXiZ7qFfE2kNlP/KqWPuU7GteE2uvkX3oa2PtAbMXeEOsPUX2
/KbG2gtkD/K6WHul7GVeGWsPlf3+E2P5B9gLnBZrv4397HNi7Xmzh3dLrL06
9udujbWHx/7lPbH2NdkjnB5rL5C9w9ti7fmxf3l7rD0z9uruirX3xh7b3bH2
2NjPuyPWvh17kDfH2kdkr/GmWHuW5LUQA71fjXIpiNckVpN8DuJxicUld4TY
WeJmyUEhdpm4ZXJHiA8mNph8C+JliZUlt4MYWeJjyW8gno9YPnIsiMUkDpNc
DWJSiUclH4W4Z2KeiYPYL1YcBH6SsbF8KeRVEMs43GzSnPym+EyJBcMfhi9s
QE5+OHxw6+XkE8UfSi4FsXfE3eGHx4eH/448CeICT6hRfBz+tt+Ie8nJF/sL
sf05+VnxsRLThC8KP9QWOflT8aUSt4UfCx8WMWj42PCvDcrJN4lfsm1OPl38
ucSI4TPDX9YuJ38tvlrimPA/4XvaLCcfLf5ZYq/we+HzapWT/wbfDTF3+Pzw
97XMyR+GL2zLnPyj+EaJA8KfhC+JmBR8Ofhxeufkl8Un2zUnPzE+YuJ08GPh
w9ouJ98zfmfiSvD34OvZOSffMH7hHjn5j/EdE2/CszfP3UNy8mvi0zw0Jz8u
PtyjcvL74vMldgnfGH6xLjn5nvE7E0uF3xGf4145+ZvxNRNXgu8Hv88eOfmY
8S8flJP/GN/x/jn5j/Ed75OTvxlf8xE5+bDxXw/Lyf+K77XUqBwk8o+iRuUp
kaM0NiffMH5h4u7xCeEPIg6U/Xf23kfn5GPGvzwyJ98zfudxOfmY8S+To4CP
B//OaTnFLRGzNCEnfzO+ZmLw8T/he5qck78ZXzNx8fhR8KEQI4y/AV8D8d34
gfABkRuBTwt/FvlDxOMSi0tcOXvW7FcT244PCf8Rsd74YPC/EF+MbwO/BjHR
+N7wuxGLjT8GXwyxzPhF8ImQ50RMM/HMk3LykeMfJ34W3wZ+jZU55aeRm9ai
Ufla5GoRA4uPAf/C3znly5Erh98GfwO+hppG5a2Rs1ZpVN4XOV+NjcpDIwct
26g8NHLQWjUqD40cNGKN8bXgZ2nTqBwt8rN2aVQOEvlHnRqV40R+0/qNyuki
n4vcKeKSR9kSNm9U3hc5X+0alV9Hbl2XRuVfkXu1e6Nyk8hL6t6ofCpyqbZt
VD4VuVQ7NSr3g7yPfRuVv0Tu0qGNyi8it4jYTGIxicM8ulH5OeTmDGpU7g15
N2c0KpeGPBpi6olNJy79yEblHZFzNKJRuabkmQ5tVL4QuUKnNSr3hryb0Y3K
CyIn6OxG5SmRo3Rxo/JeyHkhR4G4f2L+yWUhz4QcE3JryA8hN+T8RuXYkF9D
Tgy5LuS5kAtCbgn5IORnkHdBzgV5CeQqkJtAHgP5EuQykKvRJVG+xvhG5R2R
c3Rio3KTyEsiV4AcAOL/ia8n/p4Ye2LYif8m9pv4XPzN+JqJryc+nth4YtWJ
ZSdenbh4YtaJVyemmxhx4rqJRyZellhZYquJZSSOkbhs4rCJwSbml9hZ4mYP
bFSeGDlixKsSh0oMKjGAxPCtjgMMFMdJDCdxtcRVE1tLzB1xP8T8EENKTCpx
pMS3EqtKnCqxtMRlEpNJ3B9xe8Tskd9AzCLxisRXEjdJzCRxi8QpEqNIPBqx
YsSJXZBTfiO5jT/nlN9FbtelOeV5kuN5RU55nuR43plT3iM5jxfnlEdKDunV
OeVzkst5bU75meRmTs8pl5I8yttyymkkn/GGnPI2ydl8L6d8OXLlbswpF5Q8
0HtyyockF/LlnHLkyI97NKd8RXIVH88pX5FcxftyyqUkj/LhnPIhyYV8Kqdc
RPIQn80pt5C8wldzykUkD/GNnPIDyQ18IaecQ/INH8gpf5LcSeLNiUEn5vzt
nPIGyRk8N6ccXfJz5+eUd0fO3YKccu3Is/szp7wycso+zSmXjzy+r3PKuyPn
7ruc8uXIlfs1p/xDcg//yCk/jdy0H3PKiyMn7qOccu3Is/sgp/xDcg/J6yJv
jdwucpvIfSK/ifwqcr3IsSLHi9wt8rbIUSOHjTw1ctTIJSOPjDwtcsbI1SJP
i5wucrXIxzo7UU4WOUznJMpjImeL/Ctyr8hdI1eNPDXyAIihJ36evCjynch1
IreJfCFyhcjvIS+IHB/yVMhvIVeFWF1ieYnXJX+InCJyiMg9IjeJ/CNyF8j5
IX+BnA9yYMj7IEeHPB/ydMgTIheIPCByWch7IZ+FnB7yf8jrIX+FvBRyUsil
IA6bGGzyRcgPITeEvBNyYMg9If6XeF9ifck7Id+DXA/yV8hXIVeF3BFyeMgf
IQeC2HHixsnDIPeDXAzyQsgnITeEXA1yPMjXIB6ZmF3idckrIo+IHCLyEshD
IAeB3AVyJMhfIK6fnARi+4l/Jz6eGHjiucgfIKaL/APyDcg1ILeA/ATyC4jl
J3+AeH5yKcgfIHeA+H3i74m9J16eGH1i5skLIX+D3A1i3omPJ+6dWGzis4nH
Jn6feHRi0cm9IDeD/AvyRcj3INeDuHhi34l7J9aemHji4YlPJ36dGHViwInt
Jq6bWHLi3YknJ1adXALi1YkfJ+6cGPKdcoo1JM6QGGrip4mdfr7J1mrHR4ni
l4nzJob5Vqu7xY6X6Z9KKxqdaGK0iaUmjpo4a+KzibUm3pn4ZmKb6Te9Sdrm
xPwSy0scL7GuxDoT70osIXF+xPj1S2WLBvqd1u+OJumKP2jlA03S0O6fSjMb
veyjUrWjOU7OH/l+5PoR90ecHzF+dzVprFft/F4rZzSp/0NNGvftRHF/xBcS
+3dfk+zesPOjU82JZjfX5tkm6ScTd0ycMTHGj1rdrCZdlyetfKJJet2DUmkq
o6f8WJPs3uM8VTta3sT9ES9I7N9TTer/QaK4P2L7iOsbmGpO9JqJ+yN+jti5
l7muTZqDOFZiOonnJO6PGD7i94j7I76N2LY3eN3wFtr5nCb1/zRRXiP5kOQ2
0v5akzSWB6cq0Vkm7o84P2L8hqTSD0Y7+B2uX5N0jI9NVaJl/G6T2hYkilUn
Ho5YuA+4Nk3qP69J518nivsjPo/YvG+og8uO30TiQ6rSYyRej/g8YvM+5XXD
v8dvXyptXXR1qfu4SfrAX8KZB7deonJ+k+x+gIevSfq0I1PpoaKF+ofV/d6k
8xGp9FzRch2eyhYd23WqWlNjqlg/YvuI6/uxSeP+aueLWXuT+i9p0rh/Jor1
I6aQeL9fmmT3R6LXurBJ+rrDUpVo7BIvSSwjcYzE/eEbwy82KpW2KLqiDWi4
V6XDmavqvCZVHB9xgcTyrbKxV9rxT+Jlk/pnzLYWTjney1RjoONJrB/xc8TO
jUmlFYpO6LhUWpjoYDYR21OVJudJqd4ftDL/trH/apLvm3JZk/Rgj09Vogk7
NpX2J7qfJeKa7MikKgtVzXdiqrHR+oyJO7Ijm6oMq+pfrWodDYbXIxaoqvUd
bOVBVek3HlLV+froexMzU5VuZ0dibBjX8G5W9q5KZ/LkVO1oeq5f1biFVPvA
9C+l6tehKu3N9sT/VKXVOT5ViV7nKan0NdHWnJDKFo3OLma7FXFXdt7Lyp5V
aVR2s3Jbrmmq9s5V9X/UjtnE4TWovWtV+pynpirR6DwtlTYnupw7VzVuCzvf
wcoexF2lKrtXZTcx1ZxoYvL+11SlDbtpVa8nsLbdq7oua6MvmkovE63MI6zu
8Kr0Kiel0uBEf3Nvq9uLuIpUZZ+q2vazct+q+k9O1Q+NyzNTvT9oa+5flV1r
Oz+yqjk2RPs01XuC7icxp8SMEi9K7CRxk8RMEiNJvCZxksSBEudKLChxhcQO
EjdIXCoxoMR/EltKLClxpMRyEq9JrCZxqcRBEgNJHCjxlMRSEt9HfCcxfsRd
Ek9JLOXoVNcMLV1iHolxJL6RuMjVMYj1iu8jto+4Pn7/t+czUq//0PP8f5R4
Q2IoiTkkxpD4QmILifsjzo8YP/6ntuM7Ua//4q6GhxJLmVeMJvGZ/Hd0N3ya
/391Mzy6Xr/zOxg+239zevNdrtdvb0/Dl9Xrf78H73O9/pvO9/8nfsN3Mnyx
/3fsSJv/9vYyfFW9ft92M3yX/27vYnhqvX57dzZ8rf827mr4Zv8vu8D/z/hf
3tbwCP+N2oPflnr9JuzF575e3/29DT9Rr+/IQYZfr9fv8D6Gn6nX70Bfvmv1
+s7ua/i5en2e9zf8Ur2+7wcYnlOv7+CBfK7q9R052PCb9frt2t3wvfX6Hh3C
Z75e9xvnpLpn4LN6OJ/hev3e9uE7Wq/f0j0NP1Kv78JhhufW63t0KO91vX6L
juC11+u+4txU9xbc85yV6r6Hz/+Rhj+u173N2anub46x+gF2PJ7qvuLCVP/7
R1ndPanul/hfviTVfyu/t1el+s3l9+EW/43gP/riVP/T/L9flOo/fqiV/0v1
v8l/4pWp/gf5P7os1X8S/7OXpvoP5T/o6lT/I/xXXpHq/47/kWtS/Zfwu3dT
qt8+fs+vT/Wbzndnin9/Hkv1G9fb/xeuS/Xbzv/Otan+C/h/uSHVfwy/qzen
+m3kt3paqt9r/pumpvr953f4xlS/xfemuj51DfofvzzVfzm/gbem+h3kt+jO
VL9HM+24L1UeCr8/t6X6DeI38I5Uv2P87t2e6veN37S7Uv2uMc8Mfy+Y727D
mQa9R/2qOv+5oPGzDfoNn57qd/x+n5t5l5jNLF6L2TTCncFrb1A/bOobFL9M
3DMxzEfb2P2rsqP9Abd5xMqHUo0xy68z/yPUPZzqnpm+DzmmfZa/F+RE7h8r
F7PcoM9dycpNKvZbWlFuwhNW92Sq+/DE2p7nfSFWnM91qtyWl6x8IVU7n+En
3P4ZK59OlVPzVKp65qGOttDwioLOgwaN8WKq+/C17Pw1w1Ur37Ty9VR1L1s5
x46K4UFV9cF+qH+ux/F/V5Rd2iBbMDlWr3hf8LFVjXmA48FVzUf7q/9v/IFV
vWbW+5yv+Vk/53Uxxhs+zjwrP7SjdYOuDdeopeGPvJ68nqE23hA73vP2d93m
HT8/yG3mpnp2+CAVbtWgg37rWDnMbI6z4xM739jOv7KyrZXzrfzCjo0aVC5w
zPwf+9pGWL/hVfVpLGqtLXzMT1M9g3yeCm/QoIN51reyWtQcG/r4YPKesP3M
+37pa6CeuRamej7qjE/O8DYNKv+1o6vhdfEdGt7E8PFmvyjV88iffPbt6Gz1
36WyIUeJ8b72MamjrZ3Z/Jyq72Zu/4PXf+829KX9Jx8fux8Nb2plG/yUhjc3
/IeVS1I94/xi5W92dGgQxoa8J/KZyE0iL+nXVG3UL3aM/Wh7LaPs+N1fB6+H
XKqlqebo1KCD9o5u/4fPGxb1eVrXr8nIqtb6l4/FOCutXGHH1g26ljUVXU/a
//brRttyw12sHGNjnFDVOZi+PN/95+8FuVeUqxzT/o/bnGj2Y7lvtzk2K+q1
bGljZu08Y8d2hsdZ+0ncn9t5gx31FeVq0Ua/blZ+k+r94zNLv7qKvrOMn3Hc
rai+25vNjg0abwcrcz4uY9Y77t6gstExn/N5/l3je/O+f49K1l6oaLyqlU0V
5XadwX14Rc8suxVVv6vZhFYGFeX6lR33tPqdijrfyfAudsSGd7ZyvI1zclXn
2EZuv1ZF8zFXYmVa0XNfayvXrSjXjJLzPg2aH/veDVrXVr62bazcuqJ8rj2s
raXh3a08xeacUNU5/Vp437WtXKei51ls1nbcqiLMGH2LmntPwwOLGv8wfy2J
r3M9XxvrPI179oqelw8wu/aG97dycys3raiuTUU2fRv0H9LW/0eo28j7Ut/O
jn3N5nQbc2JVYx1UlP0+Xs+YPLNXKloP15v3a5IdW9p5l4qu0aENmm8Dw3s3
aJ2nVnXO2tf3a3ukjd/B8IGGt6gIk1vHPJv5XNR3Yi1m07Gic2w6OKae+Zj/
kAatd2N/LX1Ze0XPvMfb+X6GR/K7avP2MHyU4fNtXefZsUdFdTvY0b9B7++2
dhxuuGtF57zXWzumvjvfMzv6NejoZvhIKyfbeGdWdc54O/mYO/gc5PcNtvNd
DQ+y8lyehSvaB9jR+2DD96NY0R4L3+WC412s7GXHMQ06ehoeYOXZZnNWVeeM
eU5Vc2C7c0XPTdj0crx7RfOylout/qKqrhGvafuK9jpo383XdiCfr4qu5V58
Tu0Y6n2pZ9/gQsMX8Pzg7X0q2sfgOu/pGJu+/r7sWxEe3qCDfsOs/J/ZXMKz
R0XXcztfz5FceztObFB5REV7I8x/gK+B7zu/CfxWsD7e2yE+5sEV7ZkcWhE+
oUEH84xu0LiHGR5r5WVmf2lV59ge4n2pP9znPbeV9Wujz8oVVn85952Gj+bz
ZcfJNs5VVnclzxJ2fkqDyglWTrG6Yyvao7jazs8xfFWD+vWvaD+EvsdUtL8x
qCLMGEMr6juxQXUD3Ya6IT7mGdZ2nOFJVl5v4xxf0d7FtYaHVbRPQjncMfXX
VNVnREVtZ3jf6/jPs/OzGlRObtB4o3zMqdZ+A/9nXMeK2rBlfYMNn+av9+qq
zs9tkO05XHMrx3jdjdY+jf8tO7+gQeX5/K7y2a9oXwKbcRXtpYyvCGNLebLX
X2znEwxfxO9PRf2pu7kqzDi3GJ7O7x1zMH9F78OlDar7H99lXkdF+zCncy0r
2nthvWMr2v/htY9xzJinu80ZFWHGu83qb+V3wc7vsPL2qt7vsyua44oGHbRf
7vaTfV7sWRv7NpTnOZ5u5S18p8z+WjsuMHwN30crL6yo7n9WXmbH9YbvsnHu
rMoOjA37QpQXOb6koj7YX+qYvGbKSxzfQHtFOcJXF1V/Hetn7RXlFE9hfjtu
9Pqr7JjaoPqrK8ojvr4o+xus/sqK7Oh7U1E20xpUTvFxmPM6n/e2ovBNVn+N
2zDm5T7OVH+vb6rqc3Cdr/lmq5/Jd9eOewxPY2yuo+GbHJMLfIeVt1eUa3x3
UXbTG9R+s9tz7XkPyFO+1d8L8Or3xN+XmUXZ3Op9p/n4rGWqr+fhoua63dd2
X0X5wvdYeXdFucyzi8J3NsiW9d3RoPIux7TT5y7DMxzT9+mixry7QeVMf+20
3+v2d/qYvF6eSVZUdK97v9uznr8qqu8JH46VD1WUy0z5CGOZ/ZvEaBq+n3s/
3k87njH8oNtj8woxmrxOw49WhMnRfqKivuQ7U0fbzAbV0fZAg8qnHH9ITKfh
hw2/R6yn4QcbVD7DfIaf9L6MSR1t5As/6za/eP1zbs94L1TEn/miY3KiKZ93
zLpm+9oe83UucpuXvO8cK1+uKPf5lYrOwZSv0sds3rLybdZneAFxpYYfM/x6
RZg8aErOZ3v9m47pR39yjb8tCj9u9e/4mNQHxLYZXpVR3bs+17yK3hvel/es
nMs1bdB65/jaPivqfJbhRUXZPdkgWzC50u97X/BHPiY50ZTzHNP+gY//W1H1
T/NZrWptzzWo/NTXuZhrbMeONar7zOsp5ztmn+WrivZzPve+zxv+ku+WHd1r
1Aau9foFFe0PUfeV24BpY7/oR97DivZDFng9NtgudIzND3bsYPhbvlt29KhR
yTl7PuCvvf5rt2EfCfyd17MfBGaviX0Wxix6yRwlb//e7fPev6FB3yG+S3zv
Frk963mhqPoZZvNLRdeRa8ieCziycgmfQTt2svqf+E54X9rpwz7Sr47py54L
70Xq5e9eTzt27C+x/8JYza/jJx+T/QvmamrQ78bfFe2TUPenr4F9FnCzLeur
+jqXVrS/RPsyt2cMxuL3Z7mP2dPrOWc/Zl2fb+0GjbHE+/K79Y/br7JypR29
DO/TZPegTbrfo4429lX+dYxNrbVnmrSfU7KyyN56jfZc6LOel/+5Pf3ozz4N
eyj0b9OgfR9s6FfnY+7s42cd56xsbNJeCHX1/6++gb3+GvWjP8/s7dyOedgr
waa9l/TZ1HHe+7IPAsa20W2ax6z1uVhjTZNeC7YFt2F/gde+hZeBX4fYyqRJ
exvUc406+rUqN2lPpez12LMPQl/Gox/9e/s4kWPaQ7enLvV67gNOadK9AXUV
r29hZUv8IizdymqT9je6uh17XOwRrI3f5f+aOvN4q6fv/5c49+peQ+Wcd93z
Pudc7jFPmTJFppJKkSgkmYokJIooQ0SSkDLP48dMZjKUUJEpJMkQlZBIidL3
9ey17q/fH/fxft71Xnu/93s8e6+99loZ2zLQ2ytj3WyUTaIsnM9av33U2Tzk
7EcPOwo2DuT7Rt2UwTbCNs3avrET56q/Tg1sgyhk3Ra2xagfG8EWWds6qKcQ
8lptS8zTNPA++KCM5ZtnPQZHtkXowOzDBrIdz1E2xuIhRwfdumB0ttVfR/FW
POP669DAW/7HLgGXQ14OHWwd8NYhZzy/ljO2F1Bnp9hyjMNj/zah3yHKH5rx
/eXeYxPbPvRpTxrXk+uwc9bXkWvYLa7pkdruru1u1I/vq7Y7Rln2UwZ7SMtg
ymIv4F50i+2uIWc/ethMsB1QV/157BB1YovhWMdouxfPV9bjfWStog3YBeB6
XdrXPdq5R9a2CvbvGfrUQV2dxftEnZ1Dzv/YFXrF8Y7PuI7do2yruHa7xf59
oyy2BphybXgeORfJD+G54JrQTtqov97i/UIHGwK/zfxPnhBklF9rY+C5y9pW
QF//APEpIYePaOB+PPX3yVj3wJC3zfrYHJf++mHi/hm/w+3EZ0Q5dBin0y7a
x9jx0Kx1ukX7qev0KMe+flFfh6xtO8jaZ21LaB86lGU/eseIe3ItOa8Gbjvt
xA6DTsds2De4xlnbBDoH92jgPnpX8fkZ/27w+3FcA+9HD1sCfX3kA7U9Mms9
dNjyPzaGo7Kup2cDb/n/goyP3yHa2S3k6NB37yEemvEY4GjxkIzHJLT17Izb
0CnaeUzWOr0auA7qGhzl2Hdh1Me1ZmyOrHvWtoXuoUNZ9veI52T6Zu6D0i+l
n8E1HKbtuVwn/uLanpC13YAxwEniEdqeyb3ivjfw/p5x/Y8PxkZxIsfkXkh+
ctZl+zSwjH3YHBgz8P9lUTd6V0bZ3lnbHJCdkrU9oS/PS9Z2gFN5frO2J5wS
Zamfd6V1vDvPhN7IjHXh0yXvE2XhM6LOfg287RvMfvSwRTwXxx6l7QDuT9bj
+95xLpwjfWuuyXWhcxbPXgNfS67puNjPtRsT17B/1vaE/iHnejJmoOzYjMcA
lL8p42MOiDrPCsa2MDDqPyfaz/lgGxmk7Xk8tw08fh6S9Tt9ftb7kFOO8jfH
94FvBd+W80IH+wPjBP4fH3VS/pZ4x6mza7x3F2T9fcDWAN8a28EhR/fC0Od9
53efdzlJ7LuCPwDv9MXxvrC9JJjx8OVZv6+3cR7RTsbb6N0d782weF8Yz8O8
T5fyfGX9ziIbHjq8p9TJ+8iYeUTW7yLP8NXxPCO7Mt4dxthXZf3uUu6KKMs7
OCJ0eLeuiveL7chg6rsm6mScOSrrZ5/xM/sei2/MpdHOB6Ld98f7MSqeMbbX
Bo/mWYtnnrHumKyf9xt5XuJZQnZ9POc8+2OCGdOOzfq5ZntDPPMvRPn6Z/nG
qIcx6risn807tb2D5yCew3HxTE6Ke/N6PLPj45nkvR4d7WScD/MtYeyKzstR
981RD7IJUZbn8bb/75m8JZ5bxp/wq7G9NeR3Zd0+2lZMzIxJyalMbuX3xfdk
na8Z/x9yNsOTM/azvT/klKMuxqGbVbgMcnRhYojhy0sZfE4+zpnRgckJjc9u
jfT+l7UfEXrIyB2N/xHHog78avHjwYeHvNAPZh3f7NOcc0U/FLIHQiep8P8w
fi3sJ7/0e1EXMnyCqBMZx3802kCdD0dZ8k9T5zvxbRsbzwB5p9F/N2N/W/yu
8LmaHr6/+PDMypmp84ucc1c/HfvwDSZ/NfufCB18qWDqKBCXKmtfLO4JnA/Z
kyGnfvJtPxZt5xyIyYavD8chb/bsnPOI4zeMbxc+XvghT8w6tzht/jD8nj+I
7bNRP3nH0Zmuc6ytcBn08SejPvKo42fM+SNDFx3iv3G+z0Q9tOGFKItvGteK
couzznmNn1idyryctV8ZOahh4r9NyjpPNz5j5KVm3wdqz5yc81XX+0CzJdc3
fs2vRT34qcH4OX8WPtPo4i+Mzxn+ZtTzauiT65tjzVT9k7PO940/Gz5k+GOT
DxyfdfyzkW0V7aNtc3POKY4e/GbI2b4VTO5w6vxY9W9b4WNQPz5x6FA3x6dO
4uDhE0c78W2mHPrE0MMfC39s8pa/l3Wecfzl5uXsaz0ifLanBuOXB+ODTT5y
9D/N2B8LH2zyme9Q4bqoh/0wMfe+yzmXOXr4c+O3TTmORU502oHOtPo2NLWf
NnnOP8g6NzrXmZzn8KyM20H7OA98/aZH3TtXuAz66MLE9Ps27hl1/5AzowOT
f53jcfzp0QZym/NcfadjfZJ1Pnf8DxfnnE/9+5Cxj/iBP+ac9x1/cXKrk2N9
tsruWmEdyuLrxv61Od6b2p8cGb6N+Dgi+yLrsvgrUudnURY/NnzCybWObFbI
96hwmbX61c7nPidjX3P8y/ElWpAzo0Pd6BPbkH34n5NDnv1fhQ7+kjB17CW9
r7P2jaRuuFXI5oSc+skrT13krue6fKE2LMo5x/zceBdfincEX0t8LvF1/y7r
3PR3xLX9IRgf+HlRP3nr0ZmrOvetcJm1+k19H8h1/0v4piNDFx1iPNKGb6Ke
et/6haE7P+r5NWd/eHw+92dNcfCPWTPxHvEVRZ/jLKj2vnkZl/0lt85Hn23H
Kte3KOrBnxTG335J+PSjS90/hg79sq7RNzuwwt81vmn4geIPiu83Pov46net
si8+PvnIlmj7e9axKP/M2Zcdv9Al4t9yLoPub1En8l+DD6lwWXxi8bdFh7qX
Suf3nNcYsB6AdQH4WC7j/6zj0SH7M8riV/tn6KJHuWOrXM8foUO5ZdG2n6vN
P2bc5j9y6/zv2fZW2UMrXAb9RdU+zx8ybu+SqLPed39FbP8O/Q4q+0/WPrr4
6uKzy5oCfGbRodxi8n2KF2SsuzL02fI/8TlZg7A65PiPsh6hL35Dau+ynP9f
o7//svanpa89NOv+9uEV3od8fek2ytn/Fl9S/NgH8NxWu+wixsUV1kNnBdcj
Z73/4hjEDmX9A37w1PFrtetcnLEMv96JUbZhMH6+yCmHLvUTpxSfV9ZinFPl
dQn4JeOTvDLndRm0gW1FML6trHcYSAyKZt5HHfgUo4NsQ20rc/aFZsv/xDX9
V9t/ci7/W7X3/ZqxrzQ+06yVOKrC+pStX1/BMfGvZQ3FIB13Y203ytm/ekm1
eUnG9VdFWXyx8cmmjmMqXAZ9dGFiqNavzaDu1TkzOvCqnI9HfdVRJ/d6VTwD
6DYJfa7V3zlfx6b6a5ZzvNY1XO+c15wsVTsTbf/EPlNhHa4zvsXsv6DKa0K4
B8jwDedeIGuec1n8xqkzG2V/r/bxlmZcX9OQ96xwGfT/kE4q/ivj9T+sA8In
uWFiRoe60ScuK/tYuzSkyvvzoYPfOkwdJ0qvkLO/OnXDJ4QsDTn1N0hcV/0a
Ht6bRpKtl6xb98L2Ih1rC203zzlm0QaJ163A+BmzfmRElX3k8ZVnbQtrXGrj
WH9Wu+yKjNe6UBb/amTUSxzdkyvM1Mn+LYPRY33Nxap/a223ytn3njUl2wUj
Yx+xfImrRFmOw7oX1rfQxtMqrIP+smqXWan2VOhcMonX2+DXT52sVeGPY+Dv
zR/7h1VZf9uoZ6PE9U+La7J+4rb+pfq357qq/g0lq0zWre1he6nqaantLjnH
+EWH9T+sI+D3Y6fQZbtzyNGlDOsLllebV2MzqfA+5FWqp3HidT475NwGyuLX
juxyfO60bZVz/GHWBO0eZbePMsQrPr3CPDXq3C10WF8EUx9rHSiLjOtQnfg5
WFHtY6zJ+Dh7xPUZUOH/Yfpr/G4SC5rrt3fIL9L/HXJe40COZ3I9N6zwOiPW
VLCeYrD+b5vz2od9c9ZBzhoO6uGen1vhfcg3SVy+nskh3TrKoUP8ZNZqUD9r
murXNbGuYaXa0EbcqMLrNli/wRqoJqpj08TrrA7IWYc1HfXPPe9Nm9hHrOZB
FWZ0WBtAuaurfB6HxLlQ50GhwzHgJLYHh/xftecwvg8Vbh/ncVWV66AuYkc3
S7zGijqz4s0Sr5tC3jTxmjTWX6HDGgT+kI2qsqx9lOU43IshcU8Oi/vCupP2
UQdrFah7tMr+U+12bFDh43YKfdY2sFZrjHS6aNs5575T/Zou6uCbU4pvBWtc
WOtSv//wqGdVtctuWOE1XfTDqBsZ9RLX+pIKM/VjQ8slPjZ2YXzWsD+zzob+
G3X00f7TEn+fLyWeQM7raI7KmYmbfay2PXJeO8NaCNZELNFYe3W19aoqvMaD
tYFjdY4tVF/zxP+zLof1OawT5I81g+j+V+06N6rwlmMQi5u1HKzpWNjYaz9Y
E3djldetsX4N2RXRJtqT5zcisR58fMjZ9gzGtkKdrB9h2yuY9UDobBHt6h7n
TvuPCWbtCfq0C3sK586aDmwZrBtizQVrGFjLsH6V9/cOHdZ2oLO8sdeCIH8m
ZCdHWdZSsOaB9Q78sfZhdWOv20CHOrA7UD/rHfhmEEee7wbrIFhHwfFZC8Ba
AtYMsNaB9Qz4YFOuT5Rl/MwaBHz4sR30DZ2Po0xVlf23KYuMtQrot6iyLYC1
D6w14Bhw05D1Czm6/aN+/Obxn6+tct8af2N8fZHhW89aANYFwOjiI7/WV349
j8/PCh389PHn37rKY2wYX/2VUWanKo9Rz42y7D8ndPDPxk+7Q5V9/JFTHz72
HIs68B3Hh/zgKvvC4xOP3zz+7/jVt67y//jh71HlLTr4zDO+RQd/XbYXBDPG
o058udkOCca3Fx3qbhV1UQ/3nGeANTX4XKNPu/DZ53pyH/Crxr/6yCqPqWD8
uvGJxjf7xCr7mON33iJ0Lw4d/MBh6uA+DIt7gQ82jB/4trGvR5WvGfXgu94x
/ocZ53AsfOPxQcbPGB9jxhj4QuO7y/byYHQvDX38pNnXp8p+vuggw4+Zus6q
ss8ydSLDpxnf5rOrPPa4Io6F7zl1ct744uJHiw8ttr9T4hpSDt9o/JnxR8Yv
Gf9gfJ/xY8Z/GH9B/AavqbJfMXL8ovETRx8fZvyU8XM+r8pjiZEhR4Z/M77N
9PWvCaY/ij8z/sN8a/ETHlrlfhtMO/Ezxt/4wir7I6M/uMq/PbQHn1X8kPFj
rt8/JuqkD0pZfJKp78aoEz9l/JXr6x4bOvTXr43zPTLO//wq+2LTfs6vV1xH
2ovPLr67w6vs/4s/8BVV7tfC+ADjh4y/8kmhi7/vWj/kKv8P41+Mn3G97zGM
vzF+y+ifFnXfFnVy3vfEudMnwDcY/158ffEDxj8Y32qOi/8zfdCbgk+KfZdU
uR+AfzI+uvgdw1dW2U+ZY3FO1EX9I6vsz4tfb73uHVGW/XdFG/Ajpm08L9gj
ye2BTZL8HjB2TfyL8QnGH5jfP/x+8d0lZwi5Q7D30z+4N3TwO4avrbLvMGWR
4StM2eur3FfAlxjfYPyF4eui7oeifnyH8SFmP/6++P3eUOV5AHKiMF+A3y9+
wOzHr5iyHAeff96RtlEOHXyD+a19OJj5Dnz4mCshvwp1JjHvQd6UpuF7iA5z
IuRRQc7cCGP1K+MdpO0PxLlgzycnSj7s3+Q+we5NzhNyn2CXJV8KOswJkF+F
PCv19ngYezv5UihbF3ZcymK/JacKuVXqbdVwOeys5E3ZMeZeuC/Nw95JbpWW
YUsjbwo2NHKqkFsFmyW5ViiLvfaw+EacW2XbJDrYJ8nNQj27hr2RfDDYHsnB
Qp37hy2QnC7Y+sgVgw42S3K8IMdeSH4Yft+xq5Gzhdwt2L0YNzNOZ+xMjgVy
LRwadiNytGD/ITcLOVqwT5B3hfwrp4ddCv22YeMhvwv2GfK6ULZD2DMoiw2E
3C/oHB42CXK6dAt7ALlesBuQ+4UcMCfHOJ68KYzNyZ0CM74nDwxlsW2QH4ay
x8YYnHwwjMfJCQOfGGNTctIwhiUvDXxajIk5FmNkcteQw6be/gR3rh+r5Tx2
YyxI/pgzYgxEnhjGOOSHIU8MYyxyy6DD2JFcNOSkqR+fwYwNyS1D2XOj/09Z
xgLknyEPTf2YBh4Y/W5yzAwNOyX37qDoU5OHhr4083LM3zHPRv4Z8tDQnyUv
DWXpv7OfOTnm4+jnokPfmDw21EM/nTlD5hNnx3zdJ6GPjLnG+nnJj4KZh0RO
Oeb6qJ+2MI/GnBrzccwJYMfHVs88HfNtzLUxt8ZcHvOlzGsxv/V8lJsVZZ8M
Hea/2H4RzBwZ83HMhbGdHcxcGTrUzfwLcy7MZTwf+szFMcfFnNc3MY/E/Avz
O8w5MfdUP38FM9/0Uuhjt2eOi7muV2L/3Ny6+Sn4jahvXm7d/BHM/M6U2Mf8
FfXNiTrJTUSOIsbf70ebmV96LK7FnJjzYY5m7RxQznM2o2Mug3kH5iw+DB3m
iJjbQQfZ2vmYnOclmDfhXiD7MsrOj/mK+XGPmANiLur/tSWuIboL4lhr5xly
nntgfoM5hltizgJmvoP5FPQ5zpzQQ4cyzB/Vz2nAzEEwb7B2HiHmFmDmBdi/
OHTmRj3M8zAu57oxNkf319BnbgGmPmzw2PCxnWMbx86ObR0bFbYpbE3MAzAf
wBwBcwXw2jmCKIuNHds8ZbGrr407lFtX99LQwQ6OPXxx2PX/CH1k2E+xnWIr
xWaKPRmbNvbtiWFvXxY6tKsi2obtGx1s5NgRqeffKLciymaizg3ij2NgF28Y
OtTRKOQvhH2vIuxyy6OdP4dNGhs19l7sv9iB623M8CthL8W2OSnswNiL63VX
hw42XX5TsNGyxW7L70s2mP0toh5sw2wbRp2Now3YyLHBNgw7KnbLDcIGiA0V
uwY2DWzU2L7ry/0b7U9DD51iMPZgbCGNwga7TTwDy8KGio0Ru2hdMLZVthuE
HBsffVD6n9gasT1ij8QmwdiecT12xQ3DJondDvsd9jdsOdiLsDNRDp2pYRus
DMaOiI1xedj5qqMsMmyF2Albhg6MfW+jsA3uGforwraHLQ67HHYjbFPYnbCN
YVvD9tY6dLAF1j/3zPdin9skWbd/k6inTZTFVkZ9zaJObGhNknV1NwmddnHc
f8KW0zyuDzbOqrCjHhbXBBsUtiZsStiXsLlge8GWw/5s6BwROtirsF9lw/6G
LImy2FdahI3o6Dgu9iRsWknYrHpE/dhwsMs1C9sdtp182HzGELc2cZxt/I8K
4jcyLpePsj/HdeNbwf40dJpUmFfR7028j74u9dVGnfSB8Rmqr7sYOpND7+2M
xzY8b5fpuds8yrKf39/Ng8u8E4n9avjN3TqxLw3+AftwTbTdKrGcfukWof9b
A/++l6PsDZXeh5zyW/JMZqyLDn3+CcSnTRx/e3ttd0gcY3zHYPxb+L3eLrHv
E3/ov0fbKt0eYoazf9tk3f5to0627KMPz+/7jlHnbZU+3tr8zhnztIzPaatk
XXvhP6QzrtL/w7SLeujb8zveMrHfC74ju/MMa3t/pZk45OzfOXTwX9mF5zlj
GfsYU9A32C3x/l0TM2OBeyqtT5xz6tsj6uS8941z31vbvRL7jbDlf8YXO8Vx
ibV+Z6X/h2kHPCPj+lolHifSb4E5j1ZxLHjPqJ/Y6Q9V+n/409j3Scb9or2j
Da2jbTwv+Hl0En+LH2almZiT+DHsx/ur7VOSH5A4Vnl7bQ9NwichcV2Mg+ir
tI46H690WeKx4wtC2S+1baPt/sm6uvcPHfYfGPUjQ48xFP2cgxLXwfHaib/W
9lnVf3Di+O0HRVl0sGVfLa6ssC8IOl9lvB89xlbIDomyz1e6TuK901dpm7hc
29CB2fI/4y/u+a7xDNB3ahPnQn+mfVyTw7TtkDg+fGdtD098jblm6DBee6nS
eujMizLfaNsxys6Le3J43Atk7GMsSR+pY+jwLeoc9beL+8K54CvQRfy9tl21
PSpx3PsjtT0i8X7qpiy2X/Z3Szym6xI6xLqfVOn/YfpFR0bZblEnPgw/xjHm
Z1wOHcYpb1VaznF3ievGO0IfqVuUxf/gaPFPGfeFuieWHavtcYnHlV+TKy5x
jgP2H5OsKwcTD58t+xi30r+iLH4F75KvLnEsff6HF2bsN3C8+OeMdY8NfWQ9
E8fPp1/UO/F8PbITEo8Np1VaDx3aNSDaRl8LHeo+IeqBKd9L/Iu2Jyauk3Ex
Mv4nbv8Hlf4f7h1yyp0d9a+Ith8b5/IRuQATx/+nn3ZKYn+AkxMz4+vPyfOX
OP7/p+T5S5yPgLkZ+PfYnhZybALM37AfGczYnPl76vkjtqdHnRyPNvzGb1bI
0T1T2/6Jx+PMwfcTL8u4XScn68qdHO2nHOUZ79PPPCPqmV3psuRN4Py51ssz
rptj1Nd9ZujQ9+sf8hWV/g6Qd4A+3tlxDYdre2niHAfzpHNO4lwV52k7KHHu
BvpgQxPPtzKfjc7fGd8H6sFugOzcKPt9pctTlvHFwMTlBoYOfH7Uz/w1f+j/
k7GMfdgZFpLbMol8CtoOTpyvgb7i+VH2Km1HJrYb/FhpPXSYt4ZXaTskyiKj
vouiTmTsw45Bf3JI6KwJvf+0/a3S14jrQ9s5B+wn1ME1wY4xTNtLEs8j0z+8
LPF8Lv9fLG4QW3TIE7G40v/D9FGHRdnL4l5Qlj+Ou16Fy6GDjYX96GEPGRrn
QnuXqs7LE+eb4HpwXZjDpd87IvGcKX/orK/tlEp/L/hWsP+KZN3+K6Ietuxj
XEkfdWTUuYw8o4nzVvA/nIntVSHHJkN/l74uz9018ex1baH+W8mxopGNSmzP
YZ5yjLgam1VzHbPgOPSrKy0nFwZ9Y/T5TWNO9Fpx4wrLrgk5stGJc1L8U+n/
4bHaXp/4OKnqP6/g+O6ta/StFd9U6bXeNyTuf44JfY5Lv5A+4ZSMZdSFvYj+
89j6OhOXpa9bq/oHFRyDnz4tfd/6/TdG/bTxusQ2K64TzDldF+2H91fbFqie
8Wpba9U5tOA4+tuILyg4ln8n6fwmfkw6h4h/Ft9NbgfpDC44xv9Bki8S30H/
TvILC47l307yxeL7JG8p+ZCC4/13lnyJ+El+KyS/vOC4+0eILy04Hn838WUF
x9E/QHxxwTkBeqjsMvHr9I/EC8W3ittLZ1jBeQaOkPx38TO0WfJLCs4h0E3y
P8Qv0ueSfHjBuQK6Sr5UPJH8sOI/xa+QZ1Y6VxScN+BiyTNF7ZP8HsnHFRxT
v5fkK8RT+bZJfnXBOQdGi68vOGZ/b/GIgnMO9JT+cvFkfh8kv7LgPAOnSv6P
eCY5XiW/quCcA70l/1v8Pnlpxf+KPyF/q3RGFiLngOSrxLNoQw2LJNQ/4Rsg
nWsLzjkwSHxNwbkLGN8wrsH+30/6qyX/UvpDpDOq4JwG/SX/TzyH77rkYwrO
GzBA8jXibyS/VPLRBedhGCG+ruB8Ah2k86v4EXLgileKZ4gHiddT2xZwLPH6
4l/FD6jszQXnkRgrHltwPoRx4hsKzodwgfQbSf9n6d8i+Y0F50AYJnmF5Msl
v0PymwrOh3CR5BtI/jvtFFeKV4oHihuK5/M9E28oXiV+hXtXdP6Bp8W3FJx7
4RHx+ILzKhwn/b/Eb5JjV9xY+mvEj0tnQsH5FvaR/EfxWMnfo6x0yJnwLM92
0TkWXuL+Fp0/4U2ubdH5E/YSX1Rwjov2qucX8YOq522uSdF5GBro+/Zh0bkL
bhH3KTnm/T/Sea/ofAhfiR8pOt/Ct+Ini8638In4nqLzLfwunlR0jPPvxU8X
nWNhofiFonMsrKf6Pyo6B8Ifkr9ZdP6EbSRfXnS+gpbi/4rOdVAp/rzo/Ak3
inuXHMv/HvGAkmPwNxf/VHSuhsbiL4vOUbCp+Jui8yrUiBcWnW+hVvxb0fkT
moq/LTpXwxbi34vOvXCb+PSS4/r/rXZOLTrnw3aS/110joX24lzJuRROF7cq
Ob/ByeKWJec32EdcWXKOhSPExZJzJhwk3rTk3A69xTuVnDPhOPE2JedS6CBu
XnJ+g3PE+5ece+dnteelomPwXy75ESXnQxgl7lFy7oIDxBuXnMNhV3GDkvM/
7CXOlJznYaD4gJLzLQwRtys530I/8V4l52S4WnxMyXkVLhK3LzkPw6XiziXn
dhgr7lVy/oQe4q1KzrHwkZ63HnVeu/Cl+Lg6rxF4WzpjS85p0DXVeZQdf/Mj
ye8qOV/B0+JhJefcuE98Tsl5FR4RX1BybodnxZeWnPviJfFVJeep+J94SMm5
Gn4WP1RyDoH3xOPF5FvooOPmyo4l2lmclh1vdJp0bik5r8I03tmic498JL6r
6NwjB0m/cdmxX6/WebWr8/qs+Sp7T8m5F26RvEOd1zG1k/6mZccWHyt5+zqv
t7pH3KnOa4/6SOeAsuNFvqJ6ri45X8Qj0ulc57VC/aTTTjrElzxGvE3ZsUS/
lU7POq93eFPcrc7rS46Tzk5lxx59SfKudV5fc7Lk+5QdT/M9yY+p89qTXpLv
Xna8zoWS96rzmoM31Z4xJeedGCadU8uOG3i5uF/ZcfoGiDuVHf/xS12rh4rO
9/K06jmizmuPLpBOj7JjI/4uee86r0cYKHnXsmM1Nsir/jr78F8kea+y4wb+
Lf2T67z+oFI6fersq0++F3Iwk/OlueT96uy3O0plLyg7Bt/2av/KovMv7Sj+
t+h8aLuJG5acW2k/cVXJ+b4K4sVF5xnbUvxn0Xm66sRLi87RlBcvKjpH08Hi
JiXnYtpXvGHJuZj2EDcqOc/Yc/Q9is49ta24RdG5CncUp0XnKtxFXCo6J2FB
vGnReQs3FzcrOt/gluJc0TkMn6API/6JvOj0kcQ/iP/TuW+Qev69rdrQrOQ8
gYeL8yXn3ztTvHfJeaLOEu9bcj7Ad/i9Kzq323TxrUXnyJolvr/o3G6T+Q0t
Or/W8/Rnis4X9yr9gaJzcDVTnd8VndtqjuSPFp0763X6D0XnpvtUfG/Rebf2
E29TdC7HD8S3F50jLqt6fig6j9wp4l1Kzp11mni3knMSnic+sOS8VSeIty85
n+FR4s1LzpV0tLiu5LyLV+k56Vnr2PMdJW9Rcl6g48XblpxfayPxnKLzyO2t
9mxZdO7HPcRbFJ0rsoV4o6JzUZ4kPlj8hPhccRfxy+KzxJ3EL4iPFe9XdP7G
E8QHFJ3j8UjxnkXnwbtQfLT4DfH54q7i18RHi/cpOufbGeLDxM+RH0ncQ/y2
+DRxO/HTPEt6X+YWnIftDvXLkoLj4dwjblFwjJcnxbUFxwO5S9y84Dg5t4lz
Bcf8GS/erOB4RLupznkF52EbJ/lWBcdHukWcLTj+z87SmVNwDre5as9jRefx
u1V8lvgLte1exjLiueLxuhf9ax3X/zbxObXOJ3CXeFCtY/yPEveudU6AMXwf
ap2X4Ebx6bXOJ/Cs+Opax/J/kLGG6v+WPJ+Sj6h1foD/iS+tdR6AO6VzjnS+
Ike95BfXOifAgZJvX3T+z+vEp4o/FN8g7iv+WHyzuJ/4M/Fl4uPF74ivFPcS
vye+RnySeLq4rXinovOIHibepeichIeLdy86R+h9asOQWsca/1Hy54rOhdhI
z+HHRefQ20D8adE5D5+l/1nrHDWviKtrncfmE3HzWuei+R/94VrnvbmRPn/J
uXpuo29fch6eUYx9Ss4L9JU4rXVM5fvo89c618008Wa1zkvzvbi21jlk3hZv
WuscODX63nyQdyygU7W9pM6+vaeLh9XZn/Y16bxUdnzA3lzzOvsbdxNfWGf/
7h7ii+rsR32+zvfgkvOIdpJ8cJ392HuKh9bZF7qoOj/OO97OS+Lny445+Ifa
tk2t89gM1P72tc5HsY105uQdj2U78dy8Y63sJP4u7xgjW4ln5x0Tplb8ad7x
drYQz8o7Ns5+4t/zjoews/j7vGOPlMVf5B17Z0fxt3nHThlAHbXOrbGD5PPy
jq+yv3hp3nESarRtXeucMP3EB9Q6z8YF4k61zq3RVLxXrXPO/KNz3KHWuXHW
k7xlrfPepKpzZt5xin6WTrnW+W0aS7Z7rfPbtJbOkrxjUzyr93eLgmPdTJT8
2bJjR7bX/gvqvJbhW65D2TH45os/Lzt23u+cS9nx6b4Wf1R2jLyPxO+WHWfw
M/G0smMvzhBPKTt24TKuW9nx6b7k+Sk7nuAv4q/Ljpf3t/jHsmPJLeS+lB1r
b5ja1q3WeUX+1fvyftF5F1eLpxedC7RKz8/sonMw/iX55KLziC4Wv1x0jsdf
xa8WnZv0cp6LWuch+UHyZ4rOLfmn+K2i80BeJJ0jap0L5Qje2TqvjXhJXF10
npDNOPe843S15JtW5/VQu4vPrfNapAP4vtV5Pc0O4rPrvK6rlu9hnde7lcVn
1Xlt2hTVOansGJSHSH5+ndfEbCMeUOf1Yq3F59V5jU9T6b+TdyyyvbQdWOd1
GO/RLyg7TuXGcN7x1jYVT847llpO/H7esciqxW/kHfMtI34573h6leJX8459
11w8Pe94X6vEC8uO/9hY/HresfXeRL/s2JdPYysoOB7URHFdwbGYXhJvWXA8
lrlq7yl554uYIz4+71wQX4m7550v4htx37zzQnwtPjHv3BGL6SMXHCNwlviH
1HEfvxQvSB3fcY54ceoYjZ+q7L5557j4RvIlqWPefCL5nnnnu/hM3CbvfBcz
xdvnnUPjQ/HWeefQ+EBcl3dejo/EO+edi+MLcce8c1B8Ke6Sd56QWeKD887d
8bn40LxzbswWH5V33oyPxbvlnZdjKv3fGucJ+U7t/DN13Mf54hWp4zJeLB6T
OsbzcN7j1DGbzxZfmTqm9YXi0anjSd/Js5A6Fu9k8fTUMUFfEb+ROubr6+LJ
qeOkvil+N3Xc07PEI1LH/14g/jd1PMjzxdekjml9ufjG1PGer+XbnzqW8xjx
banjJX8inpc6ZufV4vGp4zRfybc8dfzp28T3pY4xfAPPUeq4yOPEd6WOizyB
9yN1DOPzxFenjtU9UzwndczOd3QNF9Q4v8q74hU1zlXSXTrnp44Tv6e4d+o8
BlnxYalzTRwtHpQ6Dvrx4iGp47ifIL4wdYz2k8QXp46/for4ktR5PPqKL00d
o72ZuH3qXBxHis9NHec+Lz48dX6MTcRtU+ds2UXcM3XM/s3FR6bOU1ESH5E6
L8du4hNS51jYXtwjde6IHcXHps4FUcF4KHWelg3FB6bOhbKR+JDUOUxaiDul
ziUyRddnXo1zerSR/LTUeQ/2Fp+UOt/C29KZWeNcN2+J361xrpuXxSNrnG9n
MuPOGufMmSbeJO+cOdPFSd75bd4Tr6lxfpv3xRV558aZIS7lncfmVfGEGucI
2k9tODV1DodXJL++xjl83hS/UeO8PR2lc1bqfAVtxWekzrHQRXxO6lwEh4n7
p86fcLD49NT5HM4QX5Y69vwbqvPFGudTmiR+qsa5m14XP1zjHFOvie+uca6h
lir3Q97xxGaoni9Sx82dKp6ZOkbv3tp/fMG539uKTyo4v/eB4hMLzkO+h/jY
gnOP7yLuXnA+8C3FRxacM/ww8SkF5/HeUXx0wXnLt6X/UnCO8f3o4xSc1/0K
6tTv1xf6/RqOvvhT8fPia2ud1/puvjfiPyW/n++TeIX4KfGV4kbSuZ3vnHiJ
5NfTxxH/IL5JfIZ4gfhazks8T/yc+BpxhcpO4N6KF0s+kraJ54gf43svXiM+
nDoLzlV+Hn0uyd+lT6vfiGLB8Rj30PX+ruDczm10XTNl5wR6RDqFguNDPsQ8
RsHxJB8Q5wuOafmCuFxwPL37xDUFx8B8XFwqOPbgwTwjZefvOZrzKjhH+qGS
Ny07H8+easMPBeejPls6bdXOyWrnUO6ReKZ4sPhw8XTxmeIDxW+IT+MaFpw7
/Vj6jwXnVz9S3LfgXO4n8X4UnLf8BK5bwfnYO6oNzcvO0/O+tp+mjtn8ML8b
qv9f1V/guAXnop+udmYlv0nyT8UtxBPo54g3F98t/kC8t/R3kv5kcRPJr5f8
HfGekm8v+a/iA8X7iBeLt5TO/YxZxG0k31PyueL9xLsz58WYQDrPkSdT8oL4
9k2cQzvZ2Hm076c/mDpe+0Pi/6WOof4i1zh1nO97xA+ljvv+KP3K1DHUHxc/
mTqO+1P0MVPHQX+G+5Y6lvlE8YupY43PUhv2Vdt2Uds2V9u6iLswl8czxjPD
nKP4UJ4H8Z3S31Gciu/Hzq/2D1f7nxDvIvkWkt/OfAf2H8mvE28reU7ym5in
kHyw5HnVuZ/Kviq+UvKtpdNMOjeLtxe3ED/G/IJ0rpBOM+nvLX5R/KDkO0un
JJ2s5B0ZszOnz7Gk87B0VovbFpxvtpF0dpH8Kcn/kvxgxu+S/8u5SP6Y5K+L
95B8G8mfY85C8pF8B8S7Sb6l5K+KN5L8Wt5l5imwa5EDUNfz6NT5lHalf553
bMN9xL/mHVOuGXNTieNxvSJZRer4zbxbjyV+v+j3PZe479eUOaLEsbk2ZW4q
cYyvJuJpiWN83ao6ris7R8IE8aiy80Awdnkm8fiFfuVTScQsFT+f+B3HPjEh
sY0Ce8bNiW0a2EVuT2wbweZxa2K7B9+PhxN/Q/jePJr4m0P/9MXEfVTsHzcl
toFgR3kisS3ldrVtbNm5GW4Wjyw7h8RNPLNl56u4QXxZ2XlKRooHlp17417x
rWXnV3hU/GDZuQeuoF9Tdh6aU+jXlJ0bqa/4oLLzAx0vbll2Tqbu4u3KzgV1
orhV2fmWHhbfV3ZOBew9dya2+TxI/67sPApP8BtVdr6B68XDys7ncZ14aNl5
Qa7lXSw7v8idvFtl55+4Wzy+7NwS94vvKDtfwlPiJ8vON/C8eL2C4/s9I25Y
cNy/x8SPlJ13ARvV3YntVHy/H0z8Def7fX/ib/gpGm9dq7HZBxvp2omPET8o
boONFpujeAS2N/Fv2GfEL4qXiC8XTxT/Ih6JrU68VDxc/Ix4EfnJxU+JF4r3
Z16IOTBsbuInxQvEB4p7YefCzoONWfyUeDdsn+I7sRmKO4vvZj6OOSjxfeKW
4kPFt4l3ZQ5KfId4b+zK2FvFhzDXxHybuLW4O7Z18aHiPoxRxQeJTxQ/Lj6T
vn/Z+ZxGYTuUfJnk14vfEq8UDxLfJ/4GG6P4fvE88RBsk+LvsWFilxLPEQ8U
3y3+Wnw2tivx7I38m3lv4t/NXtj/8l6b0xv7Yt7rjAZL/yHpfyf9G8VTxKvE
A8S3ib8U98G2Kv5IfLJ4lHgG9jfsoOIV4tHiSeLl5JPHbiqez/mKx4tnifuL
J4g/xxYqHiOeKT4du7L4E2yn4pvEn5JnXvyY+EfOS9etc9l5d4aL+5Sdi2go
Y5SycyZ9qXPaMnWc4K/F26aO+/uVeOvUMYY/F9eljos8Vdwsdfzv98TZ1HG7
3xZvkjoO+puMj1PHXJ8ibpI6D8M3jL9Tx/Sdxhg9dQzv1rq2n9d4TdkBzEvX
eL1YK/GkGq893F38Qo3Xux0iXl7jtWa7ip+s8fq4ncR31Xg9XUvxQzVeT3eQ
+Lcarzvbh3n+Gq9x20s8tcZr8fZnrr7G6+Daif+r8dq0GWpni9Rxvj8Rl1LH
vf5P/H3q2JOrxd+kju+4XPx26hicDbT9OXVcyRn4NKWOzbi+tv+kjhnZSNvl
qWM6rqftH6ljQzbU9rfUsSf/Up2TUsf7/Az7R+oY28vEr6SOI/63eFrqWKGT
xFWp49l/KM6njh3+kbiQOs73n+IXUsdG/UP8bOrYpf+IP0kd73Ol+MPU8UFX
ib9KHb/zX/HnqeN3rhBPTR2zs5WevS7MnevZO4Y+V97r4I4Tt8p77dvG4ncT
x1rciOufOCZnRvxG4vifm4jfSxx7s1r8TuL4mVXiKYnjf1aK30ocd7QCX4PE
8UgbiycnjjW6vvj1xDFUNxS/nTge6dLUv8H8/v6V+nd6bVxNtXHD1DkNztO2
W9k51QbzTpSd8+xlcaOCY0m9nvoY1L+Ge112boeVqfsK9BP4TXg18e8Cvwmv
JP5doI7XEtfTQ7xr3msJN+CZTxyj9f3U58Z5HUG/LO/1gJ3FxbzXLe4gHl/j
tbed6KPlvc6xvTiT95rKDuKN815H2ZN+bt7rGbuJt8t73WJX8VZ5r6ncTjym
xmtgP0h9rbnO22h7VY3Xvc5Kfa25zh+nvr5c27dSnwPtfyf1feWe/pq6D0T/
58fUzwHPwKLU95t7PTf1/eZez059v7nX36V+VnhOjhKXy869117PW189b8/q
eestHimexpyUeBi2UfF8ldtLbb5OY5lVku+EL4j66Jdo21F9v+fx6+D5lM41
0vmWPr74SvFH4jJjf/E0rrn4WPEMcS12APGH3BfGy+LnVOdlqnMxPiRcT2wy
kk+W/AbJ/5X8VfE14j/F14mPF78jvlZ8rHiy+ErxUeLXxY+JLxT/IH5CPFT8
o/h58RXiX5nfFN8kXi2eLr5V3Iixj/h28Qb0jcXXiv+Szk3ik8TTxV+rnS3V
zkvUzq94Z8UXiut0rVrpGl6na7iVeB98a8RbM2/DXKm4LN5TPIb5XGzVzIOK
32NsoXqOVj2bYG9mHlfypuIS87vizcRbiIeJtxO3EY8Tf8O7oLKXqey2ku/P
3K3kWWzb4uHiz+jjS+cs6Xwp3kF8vvhznmfxueIC91r6I6VfFO8svlqcx+Yt
vlLcXLy1+HJxIt6K+Wz6AOLtxCPEteJdxaPETcRF8VDmy3QNT9E1/EDX8EHx
eeK52Od1/Bd5htSGjcQv8/yJm4nfEB8i3lD8PNdd3Ej8FM+ZeAPxM5ybuKH4
CZ4zcVb8lri9uEL8HOcsbiJ+nfGROBFPFnfimotfFbcWD1XbDlPbnlPb9uQb
lXdc8b3Ei/OOK74vvzV5x+JuJV6Ud8zz3cQ/5R1TZ3fxgrxjqnfh97zs3LS7
iOfnHSt+D/HCvGPdX6HjHqnjvqrj3i4+Q/wpPgZq27t8P1lDI/5CPEi8VDp3
Fviw690Q3y1eX7xS/KB4U/ESnmfxKsbsPOfiv8ULxPer/hK2HfG54jk61p3i
M8WzxD+K7xUXpLMCfZWt5hlTG2bxWyD+Cx1xpfhf8cPizVi7I52P+f6ItxZ/
yvdKvKN4tngI74t4Jt8rnj3x+3wDxSXxdL7h4jWq8zHeDXELyd9hjCDeXPwB
30/xauk8Km4u3lvX85e8Y7BvrGevRs/eED17O4gPEo8XrxBvy/usc/xHvIP4
VPES8eZ8U5gn4jkXn4h/mrgs7ilexjOPn5N4prgh/hN8u8Tri1uLJ4jf17Ea
iueLc/hIiWeI/5O8FX4q4hbcb3yTxKm4G98r8bzmtok8Lv6muf1aHhB/Lt4Y
vybx1+LNeI+YSxdvIn5YPFvchPksvhuqs7v4F95B/LfE08SrmG/m/ooTybvg
W8U8tuTV4g/Ea/BF4Dsv3kw6ncTdxIMln6RreJT4AvHr4o7iM8XP04cRXyR+
E98G8RXid8Uniq9ifk7cXTyUuTTxceLh4ininuLLxVPFHcT9xBP5dokz+L3h
uyIeIPmL+EuIz2PeTjxP3IT3VjpfiDfEFwR/FXGFuI14rngT8aF8w8Ub4+sm
/kpcLT5EfIR4oOp8RXWOE08V/8e3S/yueI24s/hs8UviKsaSet7W21D7xSuZ
11c9d4g/FGfEb9PH0PN6mJ7PJ8XrYWsTv8T7RP9ZPIXnV3y4+E3eIew44td4
j7GjiaeKa8RH4lNK/wQ7nXiSuCl9b/HTfAOwx+HvIf5d57Va7/uz9G0YF0j+
grgxdiv8fsWd845j0I9+Wd5r2E8Xd807jsHJ4nZ5x0M4Vdwh73gI/emn5B0z
4Rz6NXnHHxhIfyTv2AUD6AflHbtgIt8JbE867m26PjN0fdbX9bmNsQa+WdJ5
nO8Z4xGuiXSW4zOBv5B4iXhr8Wvi38Rb8TsuXiHemessXibeQfyGeKl4W75p
4pniCvHd4o/FG4qfEn8nboEfhXi+OBXfpTb8gU+Y2vC85AskL0n+ivgXcVn8
kHT+wd9LOv9j7IP/kPgRvrXirPg+8XL8wPBD5rsr3ggfb/Ey8QbiF1XnItW5
uercWdxOfKueqx3FB4sniCeKfxIX8UPTb0i31HnIV/MbrXr6St5G3+lz+Q6K
D60V65q/o+92O/E54inig8T9xW+KjxJfIv5YfLJ4tPhb8Sni68TfiU8UXyOe
Kz5YfJb4LXylxOeL3xd3FV8s/gj/CvEd4t/F54nvFC8VXyR+QPw39nDxg+KV
+DOI7xEvE/cV3yD+UZzVuRyqcxmucxks+b2S/yV5H/FY8XxxL/HV4q/F3cWX
iWeJS+Lv9PzcKS6KvxbfId5OvEz8iHh78Urxo+I9xU1U9nlss+LZkt8q3lfc
QvKXxfuINxO/JO4ivlD8Ab4u4s+kf4t4C/F88T3iY8SXSucz8XHiEeIvxceL
rxTPFrcRnyF+XVwnXqSy94r3F6eSv4Z9VbxU8gfFW4l/ET8g7iweIp0Z+K+K
B4nfEyfij6Vzs/g7XcOTmCNjbkXyZ6SzwaZqo+R9mbfCVi8+g/ks8U/4PzJf
hm+P+BTmsMQLxWeL+4gX8YyJ+4oX4M9IP198uep/PI/BVu+8+AlxQ2KWSGdv
6XSUzsfiA8VdxB+J24g746ckPlh8hPgqlX1aZddX2R8kP40xguTzxCcwdhD/
jO1ZfDq+MdIfJ/2F4tHiF8SNVfYb6RwvnZ6SfyE+nH61+EtxF/Ex4tniI8Xd
xV+Lu4uPY25CfDRjFvFnPIfiruKc6p8hHod/lORHiXuIvxWfKO7FnI50blYb
FokHiG8R/yIeJZ4orlTbhosfFa+WfJj4EfEq5mJUT1u+7eK54mPFx4tniQ8T
HyU+W/q3Sv9X8eeSd5S8m/hD8b7iTuJW0qmWzkTmFyR/Ue/REvymxMPEL4hT
cWf8pMXdxdeI3xJ3EV8mfllcI+4kHiHuKh4hfo3fX/Fw8YviAtdTPFJ8snic
eIb4RPEN4vfF+4j7ix/AV1M8QTxTfKp4vPhDcU/xGPFUcYn7wngPX03xSPEb
+HOKrxe/Kz5OPFo8hT6J+CrxJPEW4m7i0eJdxaeK7xCv0XdyF/rT4vUk313c
X1wWH4NPs3h9cSvxAHEFzy19YvHW3AvGovjdifcUn823mveL/jRjBN4j+sHi
7cQ9xePEm4nbiYeJG4tbiwfxDed5E18v3oh3QTxYXC3eX3yBeBPeF8ax4qbi
Q8QXi3fkeRNPEO8g7iUeL95d3Ed8l3gP3nHGA+LW4gHih8Rnie8WfyE+W3wv
flHi/uK7xJ+L+4nvEH8m7iu+Fb9Dxv7ip8QLxBeLnxT/JL5I/Lh4Pt9q8aPi
78TDxc+IFzFmF78hXiEeIX5B/Jv4cvFE8S/iUeLXxMvEo8WTxMvF48RTxf+J
rxe/RT9BfKN4iniV+Gbxu+I14pHil8VLxYPED4m/EQ8UPyD+mr6Z+ENxRu/I
3dgJxHnxIeILxE9Kp614sPgpfk/FF4qfER8kHiR+XNxBfLF4ong/vpOMf8Tn
ix8Wz6NvI54hXl/176p3c329m0+LJ0j+Pn0M8U6Sr9L7+7h4Z3FD6TzBfJ90
Fklnc/F94p/ERfGd4pniCvFu0t9Q+s+IH5B8oeS14pni/ehP8rvAN0Tyy9Se
5bw7kg+SfBOVfQs7j/gPya8QnyP+lfMVnyneWDqviUeLq8QvY/MR/8L1EfcT
/843QTxAvJRviPhscYbfBfEI8RLJL8H+IG7ENxB7hfgfvhviIeI1PJPYVcT/
8RyKLxYvFp+PXUj8m3iouD9jUr4z2DHEFfzGYYMSN+Z7K75a3FQ8RTxW/Cff
Omwd4maSvy++Qbwe/RPxpeJ/eeax54j/D0UT9l0=
               "]], PolygonBox[CompressedData["
1:eJwtnXmcVfMbx0dqGtXcbW5m5t5zl5op0b5pX5BERSrK0qKNhEIqKpV2WrWL
7KHFViJFFCkRFUm2hOx7Ugq/9+f38ce85rzP8z3LPffc8/2e5/k8z7dKv6Fd
byiTk5NzKC8npyz/f6uak9MvnZPzVn5OzrBYTs5XcAv4Ubg/fBBuAN8L94WP
wDfA++Dh8CG4Nfw4PAD+Gj4LXgkPhL+AG8P3w1fB38EXwGvha+Cf4cvgLfD1
8OiinJwd2Zyc8yM5Oa+y7nfsA7G/w/KN2L+HO8PPw4PhH+Au8IvwtfCf8I3w
R/At8E/wpfAr8HXwl3BT+CG4H3wYvgbeDd8EH4NHwp/DI+GJnM/bnE9HzucN
1v2BfQj291m+GftI7G9i74D9Zdb9gv1K7FtZvgH7t8mcnEWlHDuekzM+Fzu8
Cp4GL4DzquTkdEpwvfg+prCPMHw5/Ao8Ey4PXwA/Dk+GL+R4DVn3TMTXNJfl
DtgfxT6Jdf9wLk3gGfAYOIL9SngLPAsOwT3hl+AZ8A+czwOczyjOZzrnE8Xe
G/tW7LOxf4/9PuzDsU/Bno/9UuwvYr8LeyW4O/w8fCecA7eE58G3w/9yPs3h
OfBY+CTsreGF8Dj4G/Y/n/1fw/7Hsv9r+XzNafNCxPfIt1zP87iez7B8te5P
2t9F+ytpP5z2P2Lvhv0l7EOwXxzk5GSx7yzgnuHva9rPhQfQ/jbaX4K9OrwX
2wf8leNY7TmfhzifiRyzLNwOvh++Az4ZPhu+F54Af8f+7mH7YexvIvsrg70t
9iXYx2P/lfPpw/ls53yGcj4P8PlTbNOpfE5OGvsB7LWwL8TeG/tReDj8KTwC
Li3me2afJ0f5jCHOFZ4Cl4V7w6fBU+FycB+4CjwJLgNfBr8Hn5bhM7NcKcx9
zPUcgP0gxy5m3V7sTbA/yHII+6fY+2E/gP1U1t0Bt4Vfjvge3kX7MO1vxXYK
7adgPwv7pog/421wa3hjxL+x92lfl/ZLaJ9P+9uxt8H+UsS/8ZvglvCLEf9m
P+XzV+fzz2H5Sj5/hu0nYj+Jz9ODfXyAPYp9NPZLsH+AvQ37fwJbWJ8Png0f
g4vh/XAP+FU4Bn8IXwSvh6PwPvg8+Bk4Ah+EF8EnsZzgLw3fwfFzOP6ltPmI
46c4/lSOfxnH/xjOwnfCl8N74RA8Cu6u5xPb38/+kuyrhL/dcCE8gX1V0PFp
H6f97bS/lPb74QQ8Ce4JfwKXwDPhK+AP4UJ4AtwD/gZuBz8JD4L3sP8M+5/O
/iuy/1lc33M4/1cjfmZGS7gnaN8a+2zaR+DdcEt4FhyG34LPhGfCefCzcABP
gXPhFXAcngSH4DfhRvAM+DjnMxb+mmPdCudjfw2ug/0u+BR4LZyGp8J/0f42
+Evaj5Kdc72Q38+T/H6m6nlH+1Vp34uTsVeEN8LV4elwBfhFuBSeBleCN8O1
4DvhcvAjcAieCP/D8e6ED3O8MfDf8CT4J3g0fAPXqwXnsD7iPmUE3AreEPEz
5W64Hbw54j5iIXwuvCXiPuAeuD38WsR94kNwB3hrxL/pzzje6RxvHsu9ON7n
cF14CdwHLsP53gOX5XzHwyew3wH/oN8W/C88Az4Cj4XvZP9ns/9XIu6zc9j+
buwnWL4de1n4IbiSfsvwyfC9cC48AT4Jng//Q/tx6n95Nj3B82wSz7O79TyF
H4bHwDPgihyrK9/PWr6f6RyzHffbAtYV8PsYo+cPy7djP4L9fuyl8CT4X/gh
uJqe5ezz5FPYL1wC34H9BPYH4fbsbyHr4uzvdvb3C8/LJPbu2G/A/jNcDHeB
r9czBu7CNVjN87Q1/BrcF14Pn61nDHwlvA4+C94M94TXwG01poC7w0/DbeDq
HLsYHsn1eER9uPpy+DHsLeGNLF9Mm3civodOYznFuttYfpR1CXgY5/c557dY
z1j4BvhTeBGchG+Cv4SXwCl4BPwdvBROw6PgH+F79QyGr4Hfh+fDhfC18D54
AVwEXwd/BC+EN3Eu3Vi3i+U/OaeqLI/Hfgz7A6zLwmPg3+FlcA24CtuMpe1y
OAPfhv0X7Pfp82Pryrp3I77nApaHY/8a+z06HtenE21WcH1a6TcCt4MfgVvo
mcP3+RHbXMb3WZ7n0Srsnfn+h2E/A/tq+GL4Zrgm/CR8CTwCrqUxFtt/wPaX
sP2/3A874f0as8C57G+lxoa0v572p+s3gP1D7D2wl8X+HPZSzmcG9obYD2H/
BPsV2NPYv4A/1hgr6mf0LtrPp/0B2l9E+6fgy9j/rXBt+Dz1D7SvTPtxnM9G
7G1p/yD25thfgOvBC+Az1afBTeGlcFN4JzwN/gDupOsDz4D3w531eeHr4M3w
ufDr8AB4I3yO+mD4GngT3A5+F54DfwJfGPHYdBL8XnmPUd+Cx8O74AvgDXBL
eBncLOKx6iiNsct7zLodHg5vg8+Dt8HD4Nfh9hGPxcfAO8t7TL4ebgQvhpvA
Fbg2Xbg/nuH+mCY7ti6s26mxEPfPOvhC+K2In7kxlvvSfjvt5+geY3+nwdfB
w+F+tG9Km3UR93G/Yc9gvxL7MNZ9wXczmedTd55PN/B8+hP76diHYb8Fe2+2
b8L2z0X8DnIce33s47HfyrqPsV+F/bOI+7Rj2GtjH4V9JOuWYz8f+xsRvwP8
hb0u9jHYR7FuGfbzsL8e8TvGh5zP1ZxPLc6nG+dzlPY1aT+c9iNoM4j2zWj/
fMRj2C9pP432PWl/I+3bY6+P/amI+4QTbN+Q7Sex/W2s+xtuDE+DR8MX0L4B
7Z+O+J3sJ/a3nP2NZ3+z2d9h2pfQfgDtb9I5cv/2YXywnc9awP3ele0bsf2z
Eb8DXQ6fCa+N+B3ud7avwvZ92f5G1l2KvTH2NRG/Ex7ieLM4Xl+ON5Lj/UH7
arS/hvY36zvXeBfuCQ9Vn8r2F7H923qWs/1W+FL4vch/fVCR71ndq6/Bb8A9
sL+vdwf4NfgSeE/EfVxtlhvr983yStbVSfg71Hd3K8fci603bT6OeAxQj+Wz
9Puk/ZOsqwu3gu+GV8MrWL6AddsiHpM8CXeEt0c8pqnDcjPWzWZ5lb5Dljux
7k2Wv2XdWrgzvCPiPvtVuDu8Gz4GfwD3gT+Bw3qewZfD+yLuk2uxXJ9102m7
gnXvsdyLdR9F3IcvhffomQl/SJvK2AbxmXfzWefp+9WzkO+jEd9HT76PAuz9
sL+Ffa7ucXgA/A58N1wTrs0+p7CvJ/S8YPky1n0Q8RhkO9wT3gufBJ/OcjXW
jaf9Y6w7Az4dngg/Du9i+UrW7Wf5FNp/omc759OS8+nF+byD/QrsH2psh/1D
uC/8KRyFP+b+vJr7cxfLce7PFox3fk77XWY9z9wDet/B/itchP1wit823DDs
d9jf4bVwg7DfSX+Fn4XrhT1m+Rl+Gq4T9hjzF/gZuG7Yz6zf4DVw/bDfYb+H
V8FnhP1O+C28Aq4R9jvgp5z71xpzw1dyfkHCYxaNVS7Bvr+Q68vn/4x3yz5l
GK+z/RNsf1rY74jqi75i+1TYfdIP2Fdjrxn2O/yvXL+n2H4G12+xxmPYn8Re
K2wfwHfwSvj0sN9RP+Z4DWn/NccbwPE+gl9hjDcA7lfGfefbHK9c2H3oJWm/
o+ndbJOeX7TfRPv+tO9Vxn33u9jzwu7Dz0/7HVDvfmto3zXtd0y9W26EN9F+
Mfwu30+rqPvWL+Eg7D72nLTfsfRutZr2ndJ+J9K70Dr4orTfYfTusl7PMz7f
U3y+2mH7RD5jf99hrwr3Uh+e8DNGz5bLsLdP+51L71pPazyM/aDGhBprYd/M
9vdhf5/za8v2u7i+F3G9KnF923B9X8W+FPse7G2wvwLfA++GW8Pv0/4K2ge0
P5/2W7A/gH0f9rOw/8Py5xyvj8Z+8pkUuY9W3/wu5/OWnrW0+Y72F9D+BMsH
sPfGXpn2O/QsZ9032M/HvofjXcLx4hyvHcd7DftDGgNhPzvqsdE2OCfsMdLr
8MMac2E/B94KP6oxD9wO3qdnFVyG9pdGPVbaAZ8c9phpjN414FL4kJ7vXP/H
uP7VwvbhfA0/DlcP22ezg/Nrxfkd5n6px/nt4/45rdS+lMu5f97Bfj5clvNv
jj2bcB+uvrsX27/J8VdzvK84vw4cvwz2L7Bfhb0K9u3YV2L/Avt52LfBK+CD
cHv4bfZ/Dvs/wfEas/83sD+ua4r9XF0/vRvBR+GL4Z5p+zzk69gsnx38md7J
4U/gIo7/k8ZgHL+zxsgae2KfyfYB25+qsTn2IdjPl89UY3m4n95t4Fz4K7g/
fLreAdj+AvkQ2P5Utk8k/A6jd5eLsddIeMyjsc71cGnCfbb66oEaY7N9Z/mA
9Lxj++oJ97HqWwdjr5XwGENji1vgMxIeA2nscyO8i+9jA7/nPlyf8/k+3oXD
XK/n4fZwBY3laT+Q9vVpnwcf0pgTrg3H4R/ga+Fz4XIBvy+2/5jv81Wudwz7
99gHYz8Lewj+Fr4abgZH9G6jMSvcCq4EfwMPghvD73A+L3J+vTmfdpzPAxqL
83nv5vOm+bwPwb30jgln9X3Tfj3te9G+De0f1Fge+zzsGez3690AngOn4J20
P4XzfYr2Z9H+YY03sS/Wuyr2JXBH+ZjgQng37SvTfhPtO9K+asJjII19rtLz
Hnsz7D9jH4x9D7yR8+kLXwhfz/30CfurzP30AffTAextaP8ndjnar027j1Pf
9h72T7C/yvYDsV+NfS9cpdS+ykvgYfIF0v5U+bI0fsD+Mu37Ye+J/T04Sfs3
4C7wiLT7SPWNB+R/w/4S7a/C3g37rWn7yOQb+0I++LR9YvKF7ZDPPm2fmXxl
O+Gv2X4r21/L9uPZ/uq0x5AaO+7Cfh/Xrxt8F9cvyfVbqvE/PE3+N/gg25/L
+f3L9jez/Rfwa+zvGngE/Bm8GR4EXwd/Dm+Br4ZvhHun7aOTb26bxsvYO7K/
8tx/o7B/Bb9O+8G0Hw1fkbZPUL7A12n/MuezAH6b82nJ+XxD+x5sX8j2d9D+
W/gNth/C9pPhQ/DF2MPyP8P3yt/B9neyfSLq73Yoz78PQ/99xzx/rqJ9Ke0v
5PfwvnxBtDmOvRvtf+L5fy3rvonYZ3UYvh7+PmIf1Q/wYI0hIvZhfQkPhL+I
2Of2LXwNfEjPQ/hX+Dr1gXq+wD/DQ+Bv4dPkA+XYo+FjeleFG+nZBVfkXK6D
z4RnwZXgG+A6+mxwHjwI/oz99Yc/Z/tCjcGwj4WPw53gQ9gHqU+P2IdXH/sM
uALbD4a/xn61xjTYM/KxYh8D/6XnpfzXXOszuH7zWX4kRj8NB/AU+EH4NLgW
vBB+FK4Jt4SXw0/ANeAG8L3wcvnH4arwDPghuBpcCs+CH4arwPGMfUn3Kx7E
+Q3lfH7U2J91J+Ab4Z8j9mHWZbw5O+2x+mo+Ux14atrvrqvg2vC4tMf6K+Ej
bH8D2/8QsY+zifzPcD62oXAzPYvgEHyj7kF4LhyGh+s3Ao+H/1F/oDET+/83
7Wu5QeNJ7BOw/4u9u/oQ+Hb4BHyhxuP6rcG5tL1KYxS2L5/xsTayrhD7OOx/
0/4i1q3jWVZD7y+8rzeKuO8bR/tvQ+4D9awZCX8e8jMnxvXbz/m0g+dw/Qrg
j+H28Fw4Dh9M+964G67F9tM5XnmOPUDXU88G+BT4an1+zu/PtM/1RdY1h79O
+7O/ADeB34Gbwc/BZ8JvwPXhtXAbPevZX5TlkRpzwfPhWNQxicqcz5dpX5t5
nE9Ttv8APkufnTZnYG/O53sEfhx7Y+yb0v4trcHeEH4q7djIM3Br9UXsP8Ly
CH2f2D9L+15+nnUN4MfSfnd5Gq4P35/2u89TcD14UdrvTk/CjeDn0/4tPwu/
x743c4y/4K7w6ZxfI85vGfwY55eFYxn7VpfJ/8t3dzPb/Mp314R1/8A3wb9E
7LM/iX0Nh3+L+BoO5vuO0OY7nmVf830eY3kY9p8ivqZlaX8L/HvEMYBceAR8
OOIYQXndD/AfcBs9P9QXcD7v6fvQ9dO7BbxT10/+e9qPov2RiK95JfhW+M+I
76EQfBt8NOJ7KMn1mJf0uS3R98/+rmN/e/X9s78E9ruxH8K+GPu7bPsi+/gN
+4XwXvle4L/h7vAiPt9u+YTZ/169f7NthufzWzzfC3k+b4ebwD/ANeF5Rfb5
yde3h/a72d9L7O8P9teF/W2hfTXav0f7gPZ3FdlnJ1/d24qH0X4D7X+n/UW0
n1pkH598e29i3ynfE/YfsXfS+Jz91dT4if1VYX9vy5eC/XvsHbG/A78A/wJ3
hptyPW7ienys+5fr0Uh9P/yW7h+4AXw5/JruPzgFl8342b4UTsMVMn7W3AsH
cJmM+4J74NpwO/hJeKV+v/DZ8Cp4BZyET6TdNyzR9wH/lfZvezFcDB9OOxa5
CD5X8Ra2z/J9bVH8Dq6U8W/nPrgI/i3tWOZCuBD+Ie3Y2gL4VPi7tJ918+E3
uF71uV5fcr2qc73qYL+A/a3Fvgp7XbgTvA5eDbeG74QP6/kHN4dvg7/U8wVu
Bg+HP9XvF64Pd4df1u8Vrgd3hTfq9wo3hK+Et+p5ALeAx8CH4PVwVTgBT4If
gM9W/CZj3/MrcDvFXzL2NW+GW8GT4J/0fIdbwnfAP+h5CLeBZ8BH4Jfgtorn
wCfgl+GzFK+B/4E3weconpOxL/xV+HnuvVryZ/F8b8w9uBbOyp8EN4DXwIH8
PXB9+CmNXXmnuwbuxjVeCfeEr5T/G76H9j8yBm4OF8kHq7E69oFwV+xHuVc/
VYwFWz7j47/gz+Be8ufAh+Vfhy+Hyylmw3KU4//A8+h7znku/Cj7z7C/MG1+
07urfO7yN8nnyHKM9j/R/mfaL4Bfp31N2hfI5wn/DbeFE/BqfV+cXz/4Ys7v
af1e4CFwd/gZPa/gG+BL4Gc19oRvhC+Fn9D9AF8qfzz8GMfeqxgR+z6omJDu
P+znyV+uMTt8Jva1nNsRrv/DcAfs7eQ/x/48PAweD18BZ3ieLU36s9yn9w+2
/Yrzb4K9kGOs0u+Z9n3gLrRfiv0P7K3gYuzP6fmI/Tb4Muxr9TyGR8I94TUa
W8PD4R7wEb37s48r5I/jeq7Afin2yxQv0DuM+kPsL6hv0POC87uH8/tJ/i3O
byy2ylyDw1z/46yriX0N9vLs7wn1fwn71OVLn6AYFDwbzocTHGOZtB5wSP4X
+FH53+VDYblE/kP29yycK38z+3tE/ne4J/aqGpMl7AOX73uyfPoJx8wUKxvM
+SyXP5z2vWlfqjE2+1sB/4PtEfb3PO+ra3h+3M34fB5/p2Ffif1f+dewP6x4
gXwsbF+F7ZcnfE/qXsyybhY8C66k8TD8I+8H27lm13PtZnNN5mF7jjbVsEU1
pmf/z7G/U+RLZv8rFetRTAv+SvFjllfTvirtI6z7Rb4cxSRZ/pt1T9F+H3wp
/A3tq2l8kfS1f5j9zcf2EtvXoG2MNtPhIrb5q4y/kzV83qf5vLPk/+evXsIx
C8UqxnL9Hqbt+3A3jf3Y/xTsM+GK8g2zz58UP4N7yF8NT2d/w9lfa/nH+FuE
7X22qY+tMm3uV6yJdV1Z/lgxUD2Pub8uUHyIazQPrpHyvpvA58FH1B/xebZy
v93KtnH28Rvn/yfrHlR/RPvWin/RvoTP/3DyP5s+v94fUv4ummIvxb4c+1/y
z2L/nOVxnG8nzvUa+ovv+b626TdD2zs5xpMJfwe69iXs4zvsvWifof1U7FU0
fmMfv8ufKn8zy2Owd8A+kP1Vxf4Q645gfwD7LeyrgPP/pYy3OYjtDtp3of0Q
+btov4x1v2FbRvsrOJc029wLf8nnv0/vN3yeBopPc46XqT/BvlhaFuzL4NbY
GyueLZ+s3newP4D9a+wL4Top/7aaY+8vxr4K+y/YO8L/aPwIvwWfr/4bHgVv
h9clfA/r3q3OPl5O+B7TvXU6vDXhZ66etbXg04r8DqF3hzv4vmsWuc9RXzMZ
XqD3t5R/+804n4fg9vBZih/CA/X+RvunOf7vHH+K+hP4Y/gM/abUH8I57K8h
PAu+HT6BvQG8kOW3Oac67C9Om5nq31l3FHt97HPgKXBZPTvguzR+gn/BXhee
q/EBnCf/k8Z0fD8L+X6+w34P38867DdwvmPZ/+XYh+j6034j9hOc7+MaH2Dv
pvit+ge4C9xF8VZ4MW0/4fwawafqeYL9QuydFX/F/oLOB54IXwk/TvtWHH8A
XJ32d6v/Z10Fjeexb8CWz/20luU87qeJOj72dzmf01g3Sc9z+D24hnwY6j/g
ffDp8DT1b/CXcC14qvpD+ICe5fLp6PuBX4NL4R/4PfTneKdJ78E9PUH9HfZt
2Kthn67+Bv4Grg2n9H6TdF++lOu3Xn0D26/CdjLnO4P2I2h/GHs9/QZ1feEf
4DrwOI034Vekj4Lv0PWC34Krw/fDbbleTRX/hidgO5V77kgZP8NHJqyZkFbi
WnhswhoUaU+uD/vZPZN1p5b3M1zPuslwQXk/8zS2eF/+vrjHGPot74O3xP2b
/oHlioxHy5zC9xr3s/Zr+bfjfuYWwl/Ce+CjcC78TKmfvXv1TIbXlrrv2VfG
5/65/Htxfwb1rZ/CO+LuY/Us/Ej+vLifiRor7YY3xD1mOgV+EV4Kfwzn6fcH
L4L3wxXhV+CH4QPwGUWO0Sk2J01ZnSLH/BTrk4btI57vO2m/jvbP89egyDFI
xR6lafsM+y7sL8Z9DhMS1uxIqzOU61tO56/fLN/NexzvJb7/AtpvhPOlD8W+
FV7Jtl/K3wy/BN8PfwpXgrfAj8EHy/hd9Z1Sn4veWcOKB8Nr4G/gELxd/lz4
ELyJ4xXDr3G8GMerXuQYpWKT0siVlTaC85uAfRft/+D+3qnfIPwIPDRhzY60
OoP0zNd4RzEL7o8U65ZpLAO3hwP4ONu/x/aj2H4d25+A34dvhdfDf8N79UyC
N8LH4N36DWgsWsZjowUcs7i8x0hDEtbwSLszQH0c9iqKSWHP6B5OWEMk7dDA
sMdS97EuKO8x1eiENT3S8lyH/R+O9wHHG83xNnG8GxPWHElrdDX2f7Hv0zsM
9s3Yc7g+H8Jj4dfhn7AP5nrW5frOhX+Fd2Afin0J/Bt8S6nHAkvV58FvaYyL
fRl8BH4HvlnPRo3Z4Tf1m4fnw4fht+Eb4QfhX+Ch7K8J+1so/3LCmidpnfpx
vidzfh/Tfjztd2Ivo98HPA7eAZ8k7Yz6CHgb/Bf72wOP1FgYPgrvgm+BV2uM
Ab+rd0B4hfzR3N/vcfyX434GVC2yJkpaKGkyv8b+AfbNcT8TboEvhU+N24d8
PXwBnBu3T7pbwhpoaZ97cv4dE9Z0S8vdHb6R9l1oH4rbx3xxwpo6ael6YL8o
YQ2NtDOXKqaXsMZa2urL4ONsf0h65bifQX/Dzapx7StzbnydfRLW1EhL01sx
24Q15NKOX6EYX8Kab2m9L4dvZfsr2V867jHQmUXWVEhLIc3pBOzXYK8T9z0x
tMiaIGmBXpCGEXsD7IcKHHO+OWGNmLRh12j/CWvKpCUbAj/Gts3kM+f+raaY
Cts3ZfufChxTmZz1M1XP0pOx90pYgy7teS+9M2Evp5gf2yc1RpG/Lum2j+l9
hf31Y3/V4+7Dri6yZkpaqWc53xq0f5L2ZdQ3034y7W+g/Zlx34OD4XbwPwWO
WVwG14I/LXAM/3f4gPTkcT/Dr0hYUy8t/ZWc35/Yv8C+O+4+YVzCGjxp727A
/gb2TdgfivsZfXORNVfSWm3g/N7B/jr2FXE/MwcmrPGQtuMqxeixr8d+T9x9
wA54M7w87mdoosgaRmkXpUF+iH1X4/N25XplWZcusmZRWkVpqD9g+x1s/2zc
z9g98Db4ybifsRMT1nBKuzlMmoikNZzSbqpP3EL7jbRfFvczfSDcGj5S4JjX
9/B+eGvcfdoGeB28MO4+q1nCOQHKBejI/s9LOIdBuQtd4f4Ja1akVekLn59w
DoRyH7rBnRPWDEsrfAncNOGcB+U6zJTeg+N9wvHejLuPPTNhDZW0U9Oxt0o4
B0G5B53Z/qqENTPSyvSBz0pY8y+t/0XwOQnnBCgXoAt8bsI5A8oVuBhuk3AO
gLT/F8ItYOVAKPehk/av9xeO/zjLPyofQOMfxjctpOeTRgSujv0R7N/FrMXZ
wXd2csianPWKx7LuWu7d6WFrc97EXiZkjc5GxadZNwT7jLC1RW9jLxeyxkha
oj1wxZA1RU8VW3MgrcHX8nkVOyavWLx8XFfDj8HVFFuVPxl+HK4edc7AVfAj
cNWoNf7KHfiE/VcOOYdgVbFj+Irdywf3quLr8HXwzLC1QrtpXyFkzdBaxZNZ
Nxj7NOyfSXvJ99eO765frmMtf+gZFXLMRbGco3C9kGM6jyiezbqBbD+e7Z9Q
vBkeBE+AX1P8Hb4enqP+VvFueICeHWFrAT9ifwUhawIVq/tdY6aQY3arFN9m
3dW0nxR2rOwA9qKQY2bPKN7Numv0bAn/l2uBPRFyzsX/Y3twMuQYn2J5v2mM
FnJMT7G8X9QHhRzTu1d6Atb1j/odTlqp/dhjIWumpCXbB0dC1pRdVOwYrGKv
U0PODanBur4h54j0LnZMXbF0xdgUOzqDdf1CjiEpdlMT7h9yDOfCYmsQpD1Q
jK5TsWPmipXL56lclGqs6xVyTopihQVwx5BjhopVVYY7hxyz6l7smLFixYrZ
KVelKusuDzln5eJix1wVa1UOg3JfSlh3Rcg5ME8UWwMi7YdiVH2KHdNXLH9R
yLkiWdb1DDln5AaWV+gaRB1DVKzvONerYcgxP8VC/oIbhBwTkVbwfTg/ZM3g
dWz/BOtOizpmpFyQFOsuYVk5IYNYXs660qhjNkPhlfDp8GPwcHi1rmnUPvUB
8KP6TFHHMBWbK2Jdl5BjdDeyvErfSdQ5LYoNJljXNeQYoWKBSbhbyDHBESw/
ybpaUfvwFWv+kfOvFnLMWbHar+BUyDHb7dKnse4G2s/lflpX7BiFYhPySUv7
UkibTnnWwEi7EYZb5lnD8VqxY9yKbcsnLa1HPvamedZ8rC12TEOxDPm0pZWp
jL1DnjUzzxRbAyXtk2KOG4sdQ1HsRD779cWO8Si2I42ftCVR+XfzrDF5vtgx
EsVGfg5Zm1KAvV2eNSrzpR/CflXUPg5pccrJX5ZnTc7WYseMFCuSD13anZPV
x+VZw/O0fNfy+fA8rqMxAzxQPh24HjyDtp+zfZ+ofVjPYL9KPifsdeWzK7Ym
UFpAxUAUi1rM9f+ivGNSrxY75qdYn3KUpOW8F/uh8tZ0SotzCseol2dNzvZi
a7ak1VJOkrQ55bHXyrNG59tia+KkhasStramovwPedbYTGf5APbeij+H7at7
gON9W94+O2mtTtI7RJ41Vwfhf9lnkGfNnHyTP8MnyttH+aX0Rezvlqh9UJ9L
vwQPh+/T/qWXgW+M2oel2MCfbF8pzzGCD6Vvwn6T+ouwtc7ncj6L8615Vuzg
mPQeeY4hfCt9E21GqL8JWwvxHe2rhqyJ2CU9GeuGYV+A/Qf4GDwy6j5UWoRv
aJ8NWZPwq/yhrBuF/dGwtRffYy8JWYNxWP5s1t0adR+t2OjJnE+LkGOkH0t/
xbqbo/bhvQX/Cg+VbzJs3+3T7O+P8vbhypf6o/Rn5e1TfbnYMUbFFhXjUazj
V9bl5DnmsanYmjVp1f4M2Vf7iOIl5e2zPQAfl34oz5pBxSYex/5zecco5nI+
B9m+r3yTYWsR/5YeKM+axPOLrUmTFk05aIoN/MG6vDzHCBSr+R0um+eYzRLp
22jfT/H1sH3Zq+SvLW+f9qXF1shJGyfNhWLH5VjXKuQYsmLRZeDmIceklZvy
isb3+c5RUW7JS7pe+c4xGVLkHAjlPjyXb23466z7O98acWmpN8vfnW9NdYsi
5zQol2Eu6zoWOSdFuSj35TtXZwPrfs93zs5FRc4ZUq7QA/nO3VpQZC2WcrjO
KXIOi3JXFuVb+726yFpIacDPK3JOkHKB7tH5JZ2zolwVxWCkTd9Cm+P51qhf
mHTOi3JdFGNSLsSLun75zok4lHAMSLEf+bh2JuzjlG+zLrw3YZ+7fO3yESvX
a3qRtVrK+Vqha8UxrsVWI2Jt/QvyR+dbY9+tyDlOym16ON+5F8+x7sd852BI
q74G/j7fmvV/Eo6pKZYmn21u0u9cetdSTEta92elJ8i35j2UtI9EvhHFxI4k
HLNSrEo+/J8SjiEqdqgxbo8i52Ap92o5++hf5BwX5bY8le/curlF1pYpx+4e
xddS9kW3loYNDmU9tt3H+HgJ3Chl33Ur7HWLnIOj3Jtp0rSzfJZyMuS71jsC
7WNZj/0+kv6oyDlCyg0ap/sFe4Wsx57vY18sf3XKsYKW7P9exctS/m7awj3g
U7P+7X9K+6Vw05R95W2wL4LrpRxLagF3hstkPTZ9h/YXwblZjyV3w58m7EOW
71g+/0yRY7iK3Y7h/JJFjuEqdnsr3KbIOUjKPZqf79zDJUXWHioH8Yoi58Ap
9+0J5RgWOUdOuXGr8p0bOrPIWj/liDYp+i9nieVZ+c5dfLDI2ljlMCrX5b4i
axGV89KwyDlAyv25i3W9k+5D1XfKh94v6T5SfaNioIOS7lPVl8oHrtyaR4us
VVSOjXIvniiyNlE5GJcnnYOl3CvFPAcnnAOn3Lf+XLNTk/bZyVenmJNyVy5j
+8fyncPyYLE109JKS7P3WLE1wtIGfwbfX2wNt7TbH4SsdcljXduQNS/KPdnG
/nJCzkFZXmxNtbTU0hAoN/SWImvflSOqXOYbi6xdV06zckmvL7K2XTmlc9l+
I+uaR52DMx9+CW4RtaZjYbE1i9IqSlPzSLE13dJySwOyrNgadmnXpZGRtqYi
684JWWMj7U0F+OyQNTjS2uTD54asuelRbI2stLGzWXdZsTW30toqR1xaor85
38Yha4qkNcqhTdOQNUdXFltzK62tNHwj4afg2vBT8AR4Ldwg6hzrW+Gn4TpR
51jfDj8L14tas7Go2DkDyhV4RxqTYmvupbVXDoi0gzHWXRCyhvDeYmv0pc2X
BklaxwjrOoSseRzD8jOsqxu1RkS1AwYXOVdBNQTGYV/DuvqKDev9BV4HN4pa
A9I8aR+VfFPSEJyZdIxZsWXF5JVrdT77W5rvnKszko4hK3YszUCdpGPYil0r
xt466RiPYjvSTKhWQ2e2X5bvmg3KpboEfiTfOVXKdbuqyLkRynlT7loveEW+
c9jSSdcQUO0AxZSqJ+3jkW9HMamzk37m6VknTUf7pPsI9Q3SQFyQdM6kciWl
geiadA6mci+lGWiQdIxesXlpQJQbdjHHfzDfOWKqBTCh6D9tLTyb67eBdc24
fm/ofRN+Hm4Mbwq5NsDkImt3VSNgEvbnWNcwao3NLPhFuGnUGpuqSfvA5ftW
TG0G9vXYm0StcZoOvwCfGXVOf/Mi52QpF0s1A5RbN7DIuR/KsWtd5Bwv5XYp
5/rsIueAKfdLNRdUq+DWIue+qGaBahOMLXJugGoUKFfpXTgv5JylstIOqE3U
MUxpaRtzTteHrKldqtoEVbkXo/a5DJEWA/4t6hzSq+Gb4F+iznl9Bl4EV475
HWWgtCjwz1HnyD7M/sbAf0X9TtoD+7XwN1FrKFZiHwsfj9rnchd8qzSWUY+p
BtP+ZvjXqHNqb5RWBP4j6neaofAI+HDU7zDXw7fAv0f9DjRRtQzgI1GPGebB
t8FHox6TraH9YvjUmN9JLoEHS9MZtYbjMmlv4G+j1mg8DM+BQzG/EzwIz4bz
Yx6D3g/PgivFPAZ9FJ4Lh2N+J3gMvhuOxDwG3qFaCNLMRv3M6iYtE3woak3H
Fuzj4X+i9hmtUa0F+ETU78RX0P46+LuofdK94Ovh76OOyfaHh8E/RZ1jfBU8
FP4x6jFXH2mJ4B+iHmNsYP/j4L+jfgd/DvsSuDDmd7rn4Xvgopjf0XbRfgPc
LOZ3jLnwGrh+zGPIi2l/NfxV1D7cY6pdA7eO2UdTLO0ffHbMOQxReAt8Fjxa
z2PVSoHrxjzGOwX7ZrgtfDP219n/g3Am5pz67fDDcJWYczY3wPfCiZh9AOvh
pXBxzO/8m+BlcBDzO/ir8P1wKuZ3/i3wA3A6Zp/CG/BDcDbmnP4qnM/r8Dkx
5xCcLq0d3C7mnI768BvwuRpbyT/A53kBPjPmd7ZX4fVwk5h9dNtV+wduGrOP
53PVgoFbxOyT+hDeCDePuc98EH4ObhizT/QJeB3cKGYf4DOqLQQ3jtln9y38
MtwyZh/M+Zzfm3AHeI2ed8qthc+DV2p/fN55cDTmd7Bm2LfB7aUVU5/K/jbB
rWL2cS2B18INYvb5nqTaJXAbeAj8Evu7D07G7BN5Cl4Ix2P2YayE58OxmN/h
N5TyW1efkcv3GHfs4JXAy4ohyHf/GvxA3D78l+W7V5+S63WvKndFfRr8SNyx
hrdo/3jcMQfFMrYFtimm8Rp8VH1mrtu8DR/XOxC8Nu7YwnvSKMUdY3gDPqY+
Evsq+E34L/VZuW6j2MS+wNsqRqFY9cfwC3HHrBUreTfwtoqZVM46R0e5OfMU
zy11jFOxzZHKUYbvov05LJ8dt7bpTrht3Bqn60ods1SssmHcsaEpilHFHSMa
puNzfpfnet2N8FTsLVhurniJYv1wN5a78nd5iTU+0vZ8wXcyQrEktu+T62OO
h+fS/iLlj/A3utQxUsVGz4Nvg2cGXm7P31hpC+COLF/A3+2ljmkrlq11E0od
g1XsVfscVeoYrWKz+szL4EcDX4sR/L2g4+kdjvNZrBiSYvXYJ7J8B38VVUuG
+6k8536LfLDwNDg35j7vuGrhwOXggXD3Er+z6V1tP+suLfE7kd6FPtFvnO/n
TtrnxayR61nidyq9Sx1g3e/sbwr2sjH7lL+HJ8Mnx+xzvY/7eyZcMWafyVJ4
BlwhZh/VEvgu+JSYfS4fsf1E+KSYx8B74DvgnJh9FF+o1g5cJmYf9cpSawak
FZjK5w9hu43rs5N7aYZ8rKXWPEjrcBf2B6Vd4HqN1nfFX+esNRrSZuyQBhH7
E9jH6bvi79FSx7AVu9a6x0sd41ZsW9f8oVLHtBXL1j7zOf7IpPd1V9Sxs42B
vyvF0FbAqwOf6xT+VksbEfjc7oxbC7gWnhO3JnA112cB+yyI2ef3LPbfVMMq
122klXyB9vPj1kxWou0I7G9y/Ds5/nO6n+B7c91mB/t7hDZVY67JMJ3r+Sxc
L2afy9vYH4VLYq4hUCftnAzlYsjnVz/tnArlUmhM3TztHBHlhmhM3CTtHHDl
fmsM2ijtnBHlimgMXTPtnBHliiinvyH35wXwNvkjNZ5MO+dCuRaqEVAj7ZwS
5ZIo57+utLzw61FrkB9m+7bwy1HndLdNO6dGuTQagzekfUd4e9Saz1Zp5+wo
V0fvnNXSzilRLolqBNRkfx3grVHnMLaAO8Fvyv+o/kJaXPiDqDXWN2O/HN4X
dc7uELgnvDfqnOXG0pLBO6LWgLaBe8DvR60h7kj7LvBOfVfqn7BfBX8W/U/D
knbOinJVlPM/j/b94ANR51DcBfeFP406B+Jctu8FfxS1xno09ivh/VHn7J6D
/Qr4w6g1yhOx94Y/jjrn4TxpmeFPoo7Zd4T7w59HrbGpD58PvxG1JraE7dvD
r0Wdc1sb+7nwlqg1Lz/yrDiqGB7301yeGfWy1hRKS/gk39dPLOdIbwnfjb1W
1ppIaSFXKKbK8gHF/OBZ2GtkHZNVLHY59iBrjaa0mffIn6xtFXOF5yieDX+j
GCA8G87J2qcjX87ttP+C5cex74KnYi+btY9Hvp07pPlk+Wns78HTpF/NOuar
WO9D2LNZazyl7VwGf8vyvoT7jpm0/wp+Af4Ani5NYNY+K/mqpkgTyPVqw/V6
KWqNW034HPjVqDVHBVzfs+FX4LEab0mbCW+KWiOXxN4O3hx1zvFJ0lLzjjMG
Xi09iXJPsF/A8bZgH6zcH7hTzDnzX3Mu2xL/Pes5v0PwKwn3BXfClbL24cl3
dyf7a8LxL2L7t6PW9Eey9tHJNzdL8QyW3024b5jB9vGsfW7ytd2NvShrzay0
sgsVn+d8LmR/b+l8OZ9m7P9i+J2oNaPdsHeF34Vfkn8laY2xtMXSkC5IWhMq
Lei38Pykc5SUmyTN49ykc5KUi/QVvDhpDaS0j9I0zpEeDV4UteZySdKaemnp
f4QfTVqzLK3yMTg/7ZxC5RKq5tQzSWvipYUvR/+4NmnNvbT20qyuS1pjLm25
NKIFaecsKldRNZwiaecsKldRNameSFoTLy383xzv3qRzEJR7IE3sg0lrmqVl
/gN+IPmfBjpqzeYnqkcB14y5Zs4Xqp8B14m5puTnqs8A1465Js1nqk8B14q5
Zs0u1Q+Aq8VcE+Yj1dOAz4i5hs6Hql8Bnx5zzZ09qi8AV4+5BtD7qpcBnxZz
TZ/7kv9pqjm/X6U55fscAB+MuqbFqqQ1/tL2S0PcWbkq8BdR11x8B14Ol8Zc
E+cD1fOAa8Rco+cieBD8ZdQavJtKrYGT9k1jvNVJa4ikHTqJ/T+etEZf2nxp
lG9NesygscLb8Kik+3D13dK0joUj8Cz5t+DxcBSeHbWGdwIcg+foeQ+PgcPw
zKg1v9PgyvC8qDXTw+GK8PSoNbrFaecgKvdQNVlaSKsM74pas9+f63Up/F7U
OdGtsF8C74las3wF9u7wbvh17Jm0cyKVC6maNBdj3wGfz/XagH0yx4/Dd2P/
kONPkv4Tnhu1BvmWpMcQGjtsh6+TPhieHLXmd7ByP+BJ+j3C0+FT4fnq/+CZ
cBG8EP5c/t60cyqVS6kaNNdjz4OnyB+k5zdcDp4YtWa7GC4L3wGvh+PSisET
os55uRGuAE/T59UYDy6EF0StkX46aY2ZtGXSlA9Tbgc8NWrNdCX4JHhc1DlA
p8A58O3wM3BUWjN4vPpjeErGOWDK/VKO36RSaxKlRdQ7wwJpYxl/DWH5Wv5O
ybqmhmppTA1bW/Jsws96aUykbVmRcN8ijYu0KSvhiWFrVMplXVNAtQS0Ttqa
NQnvSxobaYleTPhZLE3R2BLnLClXKcvf6BLnHCnXKOBvUIlznJTb9Id+oyXW
uEvb/g98bYlzQJT7cVy/+RLnTClX6ih8W4lzlpSrlOBvTIk199Lap/kbUPJf
zkCB+/DbS6yZl1a+aoG1C28m/OyXhkFaos0J9xXSFEn7tAG+K2wNVGeu51Cu
Z0WuZQX+Oul9ke+kpWrtxq3dvCHwsjScHUpdo0C1CU7W+DvrGj6q3aN9Sht4
Le1z4tYIngcPCdy2TNyx4B0Jv3sqJhzNuiaPavHMDlt7tCXhZWmQrtD9o3ey
Amta++v+1DtFgTXL7aU1ZF2TXB+zX4lzZJQbozHQlSXOEVFuiMY0vUusmZdW
XmOUrxMes2isohoJ/yY8RtLYSDkx5dn3z/C8Auc0heFf4PkF1uyWKBcGXlRg
ze7PCY+JNBZSTYiMxlrwwgJrgP9MeIymsZlqKnyW8JhLYy3VfOih3wef6ZEC
a3a7yZ+qe6rAGuSLNN7QPVBgjXJD+E+9QxZYw1sT/gNeUmCN8WnwYXhxgTXd
hfCv8IICa5bzeF5s5zd3Xtg1EMvCr8PnhF1jcWSJcwKVCxjXZyhxjpxy43J1
DUqc86FcjzK6RiXO+VCuRw5/fUus4ZN2T2PEUSXOKVQu4an83VrinDzl4hXx
N6LEOYnKRYzpM5U4B1O5lxFdP57HL3B+Z4Zdc3loiXMSlYtYlr+zS10jQ7Ux
jusalDjnUbmOlfQdlTiHU7mbefwNL3HOpnI1Q7pGJc4xVG5hBf46cr3+1j1V
YM34Wez/6sD7/qvA2tx+8C8F1uhKC3AP3+ltYWsCKpW6hotqt6zBXhE+J/Dy
s/qNwxdKU8ryVj1D5H9Sn5HrdRWUW6Bntvw9cAq+SJpUlt/UZ4DPDmx7kr9y
0p7DK1leoc8Et5c/iOV1/DWSP0p9NPv7psDavocSHptL4/d3xjVeVNtlNOty
S11TRrVktE9p7ZYmbJPmLor9PPa/AduLekaVuqaKaqnoHI9lXFNHtXRGss0J
6UvZx+ioc7CqSjuuMSHn826Ba1F3DbysmtQlcDd4D8u7C1yL+lJ4X4FrUqt2
Qr1ifjsh11CQFvlyaZALrEmuIf+dxpi53uaMUtfw+n/tLriOtLca4+Z6m7rw
FdIos3yQv3qlrhGm2mBaJy137+C/a1dgLcndfKYRYWtKTsfeI/C+9+ueLnUN
HNW+2aLfH9wx8PJm/QakrdcYhuO/Al+t/ph1jxc4Z0Ta89tUoztuDXrfUufs
KVevBO4Djw68XDVubfftcI24Nd5/ZFzjR7V9btZ3LH8hx+iS6zYXlrpGjGrD
qA+QNnkQ2x8tsEZZWtGH+XzjwtaMtsDeH/vv6n/4a1nqGjWqTaN10lLdSfub
wtZUtZU/lOM1yPU+pQ27K+FzkUZsUKlzRpUrWlP6aHhc4OUz+OsN72X7jrm+
Bo3hPqqxxL6+0zNB/h6NUXJ9j0vbNi/he00at1ipazyptpPu0Th8QeBr/TJ/
Z5a6xpBqC2mfJ2VdM0i1gvSZe8ofy/7bs/8ijn8ZPJLtk9KSx52rcBMciTtn
oXupawKpFlCBfJ7SVrN97Vw/I7rBNwe2xeLOlRgReN/Kmbi81DV3VGtHx+gK
72b7s3J9jPNYPqFnaoFzaM6Bj6tPK3COTRP4qHyGBc6paVCNa64cBR7HsyvT
X8BfwdfCc+FG8LfwdfA8uAn8B3wTvAQ+E/4VHgYvguvC7yuHAJ4ON4Z/VI4A
vACuB38ID4DvgmvDb8O94clwGK4RuPZiYzgEr+XzdsLeAE7DTQLXiu8LZ+Fm
gWvtD4L3cD3+loYC3sj1qI/9E+yD2H4m9gi8jv11hpvAdeBd2PvCU+EqcPPA
tZoHwzXg9XB37KPh8nA2cC25KnAuvIr9dcCehsvB6cC18AL4M/kj9XyF3+J8
Tsf+knJgaD8Wey14u3JI4InwGfCr+vzwOLg6/IxyXuCRcE34dfhyeAJcCrcK
PPfBTXAJ3DJw7emhcFW4ReBaptfB1eDWgWsh3gKfBj8Hd2V/t8L5cPXAtVfr
wZXgZ/W8x14brgiXBq7VVBOewudbAPfQvcrfdHgRfIXuVflQS53DpdwtrZtZ
6hwj5Rb1gWfASwIv9+ZvaqlzjpRrpH2+C5+QRizXMYvZ8FLa99ezTD5W+D74
apYH8Tev1DllyiXTuoWlzilTLpneCRbDD9J+qGIT/C2FH4ZvZvkm/paUOgdM
uV9qM6fUOWvKVdMxlct3IPC9pZy+Aq5HrcDa+jZcj0K4XuBauh3hDNw08FwP
/eEofEbgWp7N4Qrw0+z/Aq5vDfgUuGrg2ojV4Tz4ST2fsJfAMfgF9RdwSzgO
1w6cW302nIQbBZ6boQccwI0DzwVxOXwqXDdwbnUHuDJcJ3Cu97nwQfnX4RfV
3/L5irDXD1xb90LsCbhh4Fq13eEUfGbguTh6wcVwg8BzSVxc2bk+hwPvSzk/
yu05Cr8Xd47PV/Lf63rmet1s+ap4Pk0qcE27qfBn8MQC16w7zvhuI31W87Br
ti6Snhj75ALX6Ltf+k14SoFryv1F+w20bxZ2zdbHEvYxyreomm7KzbqD49eL
O0drCDwxcOyqAX+/w5UC50b+DP8JRwLXsjkGH4Hv5ftoy/dxRP0pHApcK+cw
fBi+R+Mj7L/qnRTez/18Sa6PuSlhH598e6ox+nzCPkr5JlVD9KmEfZ7ydapm
3QcJ+zTly1SNtz56P2afywuc41cXPqIYUoFz9NrAf+kdp8A5ly3gY4qpFTjH
742EfY7yNaqGXnnG99vkQw67Bn0u/AZ8btg1z0+B35RPPuya82XgLfBZYdc0
fydhn6N8japJ9yvnViFwLut3fN6Taf+afKhh12z/iu/nLcUcwp7TpAL2HfD5
Yde8LwdvlU817Jrq95Y6B1O5l/rN/gYvhltzfX+Af4EXwq3gr+POTfxS/Xnc
OYr/cLxN8iGEXfP9b/hluGXYNeGVq/gN7V+LO2fxQx2Pa7Y21+v26vkgDV6u
9/kxnEP7dRqPwydxvpsVAwm7Rr1yp34J/OxXDtW/HO8V7K3Drmn/rfav8SC2
/fx9A5eFX9Z4NO5cxROBl5WzmMP+X2X7NmHXyC/L720Fn/c8ycwqO1fsh8Dn
opyxExzvJdq3CLsG/jH4Rbhp2DWNy7D94xp/6/WY7U+CE4Frgcbgv9jfA9jP
xp4DH4NjgWsv/cP+j8LLNH7EfFzfL9sHgWuVFtI+B16uGoYshuF/aV8UuNZp
PvyP3mX1/oO9AvxdqXPGlSuua/Ijy7mBc+EPwD/DeYFz+b+Cf4Lns31Ltj+o
zws/BJ8Dl2N/x+F44NpHJ8N/w6cGrl2VV9m15pryfjAs5Jpz0zKugaTaR6qR
NT7jGkOqLaSas28UeoygsYHGSP+PzWScG6oYzdZCj0k0FtGYalOhn4l6FqrP
frnQz1Q9S9XHby90n62+WmOklwrdh6jv0BhBsYd3Ms6tUwxCsZx3M86NU0xn
R6H7dPXlGpO9WegxgcYCGpMpFvd7xrkLiskpVrEz41w6xSwUy/gzY627YhqK
XRzPWKuuGIZiIW9nnFuomMgrhe4D9OzXmGVzofsY9S0aQ8k3msn+l8sQdWxu
f8a5vIrRKTZ3Wta5A4rRKfb1Uca5uYqBKfZVN+tYiWJgis19mHFur2J0rxa6
j1PfpjGjYnslWec2KManWOHJWeeqKWb4eqH7YPW9GgO+VugxpMaOGoNuKXQf
pr5LY1bFzv7NOJdNMTTFNndlnLuoGKdibbszzl1UzG1bocdYGltpjKzYX8Os
fZeKASp2+GnGua2KIW4sdB+svldjSmkBxmUdW5Am4KzA7+x6V1fN1cZZ55Qr
l3xN2LH/qVnHNqQBkFauY9a+YWnmzg38Tq93edWolZbtnKx9u9K0Sfv2Vcba
X2ngFEv8LOPcYMUU5bv/POPcTfnwpZ06mHHuqDRU0oZ9kXEurTRi0qYdyjj3
Xho1ade+zDj3XBo2+Y4TPC9fDNuH3DmwT0O+DNVcla85iX1D2D5naQuuzjo2
JI2BtAs3Zx2rkIZBWoOhWceCpDmQNmFI1rEmaRQUi22Sta9YMVlp2/pn7fuW
xk1atj5Z+8alaZP2r1vWsQRpAKVt65F17EAat/MDvxPqXVA1baXlmJh17EKa
DsV2P844F1wxXmk5Rmcdm5KmQ1qMkVnHhqTJkLbtiqx9/dK4SZt4UdaxDmkU
FYtpkbWvXTEZxYprwk+EHTNWbCGZde6PYgyK7QxOu/aeYjzqW99LuRay+ljF
ggalXTtbMSH1PW+lXDtafZD6wjdTrv2tPlF9+e6UayOrT5c2rUPaud/SqCkW
1T/t2n2KSUmb0CvtudykUVivWnAp1zJuEnZs6Lq0awkqRiStw+Vpz00gzYNi
SX3TrvWnmJL6tp0p1wpWH6e+9N2UazmrT5Vvb2PKtZDl45PWrkfac9tJcyft
XMe0c1+koZNWMp12LoM0k9IKvp92LUZpBqUd+yPtub+kIZM27ce058qSRk3a
t6/Srv0pDZxq2T+Scq021bTX2HJzyrWsNcaU1rJK2lp+aS6l1eue9lx20uyp
730l5VrQ6oOl7bsw7VoA0vhpbPtayrWzNcaVtvDitHPbpTHUWGVbyrXxNWZR
37415VrY6uNVm39VyrXaVaNfWpXaaefiSLOiWv1PplwbXDX7FTt+P+NccMWQ
rwzs45JvSzUDCwKPAdT3ywfWM7APS74r1WCU9rZh2rlC0uBKO1GQdW6kNBTS
bjZLO3dGGk7FkvdmXMtBMWXFmsNZ5zIr5qxY2wcZ56Ir5iatyJ6Mc8OlGZE2
pXzWucHSqEjL8V7Gue7SdEgbUjHr3G5pRBSrLsw6t00xa81tsDbl2tya40Da
2zPTzmWSBldzIaxLuZa35kSQVrY07VwOaWY1t8DylGvzaY4BaRNPSzt3ShpF
1dpfkXLtetXcl5bwjLRzS6Qp1NwDj6dcq15zEEh7WC/tXChpEKVNPDftXB5p
FDX3wtMp10bXHAzSvrZMO/dHGth12F9IuRZ4o7Bjkfsyrn2hmKS0p2ennasi
Daq0p23SzmWRBlVzNTybcq31/8/ZAL+Ycu3xxmHHfg9kXAtDMWBpfb/OuJaK
NL/SMp+XdexPmuZPA/tc5GuRD2Z/YJ+PfD16hz8U2Mck35LG1N8F9jHJt6Qx
9E+BfUbyFclncjCwj0q+KY25/4Kbwksre4yck/IYWmNn1VSfV+gxo8aKGhMq
F/gm5TCHnBO8tNDvaHo30zubcotvLrbWVDnG9xX6HU/vdhrTLij0mFNjTb1T
KDd5mHL4Q85RXlLod0S9G+od70hgH5l8Y3qnvb/QY2aNlTWGfr7QPgC9++sd
/qlCv/PrXV8+gNWF9jHJt6R3fsVCK+h9I+yYqLTzJyunJ2wN/XOF9pnJVyaf
1m+BfXLyxekdvn7WNalUi0rbHE35Ga1ns+YMerDQY2SNjTVm3h3YJyZfmDSk
x3ifO8Exb4u6DzqS8j2ie0NzYD5TaJ+QfEHyEa0ptA9JviP57JRbfUuxtSTK
sV5U6HdCvQvqnU25LbcppyXkHBfVJm4Ljwq5RvEfKd/jurc1h6dqJfRTTn3I
NROUezK52FoU5aAoN2JisWPrypFQbeOz4dtCrnGs3Jo7lDMRco6N5l47p9ha
b83BplrFrYqt1VTNYtXmbgBfG3KNbtUCb1hsLbFqgqs2dXP4ppBrVGtuqw7w
+JDnuFKt6hbF1oqrZrXmZju32NohzdGmXJrxyskI/ZdTA09TDk/IOSDK3bir
2Foh5XCodsS1qkEQcg0J1Za4RjlIIdeYUC79wGJr95RTX1rqmveqda8YiXKN
RimnKOScI+X2X19sLZ1y/JWrP6TY2mrl7CsXaHSxtdnKCVLu0dhia+OUg6Rc
rLvhN0POyVIu1jx4R8g5WY8W+p1P73p6B1SuyxzVIAg550W5KHcqJyvknBTl
9vcvtlZdOf7KbZlZbC2FclweLvQ7nN7d9M4obVWZpLVr0lg9Vuh3WL276p12
YWAfpXyTmiNqfmCNsbTFmvPq7sAaYmmHVXNwcWAfpnyXmhP1nsA+SvkmNUfT
I4F9hvIVag7XewP7JOWL1JyocwJrjKUtVg3FFYE1rNKuak6pdYF9rvK1SgP6
YmAfs3zL0hBvDezjlW9XmvHNgX3C8gVLU/5yYB+yfMfSpC8PrEmWFllzzj4U
2Mcp36bmVH0gsCZCWgjNmbsssM9UvlLNEavclDZZa0eUo6Lclt8yrlWjHBfl
tvyaca0y5bgod+O7jGsTKYdDuR7fZFz7Szkfyn35JeNaPcqBUe7OzxnXklMO
j3Jpfsq41pZyapQb8n3GtUiVI7K+0D5V+VIv4vt7sdA+Tvk25QN/NrBPXL5w
aW43FNqHKd+lfNjKDfox41pJyhFSLtAPGde2U06Qck2+zbiWl3JOlAvyd9q1
1ZUTsiqwhlvabc3h+HRgTbC0wJpDaFTgGI9iO5rDplpgH7l844qZjQ8co1Js
SnOYnRY4hqHYhXx+0wJr3qV115xOJYF9wPL9KoZ1euAYhWIT0siPCRzDU+xO
cyRIK1Mx6XdBaWZqZ12DU7U3V7JuZaFjEIo9KCbxRKF9MvLFyEe0N3CMRrEZ
5RTsDByDUexFOQTDA8egFHvSnDmTAvtE5QvVnFhVAvuk5YtWzCsTOAai2Idi
UMnAPiX5kqS5qBnYZy1ftTT7swJr8qXFV03QNwPHQBT7+H/OQ2BNuLTgmjPz
usAaEWlDNAdOKrDPS74uaVCuCRxzV6xdc9gUB/Y5ydekmOKMwDkLylVQDZxh
gTUt0rJozqInA2vApf3WHNKFgX1S8kUpJlc5sE9JviTFxAcEjnEqtqk5e/oG
jjkq1qia6LMyrkGt2tOaM0e5J+UynstAOSjK1amWce6ocnYWpDxnseYqVo2C
+SnPua25tlVjYl7Kc4T/f25weGHqvzm1Y65ZsCjlOWA196tqCsxNeQ5uzb2t
ORgXpzynrOaSVU2FWWnPgaq5T1VD4I6U5yjX3OSa03Mu57ZH7xwxz8GxRO+T
cNeY5zganvIcwpo7WDWxb055zl7N1aua2A/S/n29U8c8J9eklOcw19zlmlN0
ut4v4S4x13yflvacsppLVjn949Oes1VztSpH/q6U5xzXXOOaM3FWynNCay5o
zQE5M+U5wjU3uOZsnJHyHOia+1xzNvbOuAa5ao+rz7kz5TmuNbe15myckvYc
tpq7Vjn/01OeA11zn2sOx6kpz7GuudU1p+TdKc9ZrrnKVZNkTspzqmsudc0h
OTnlOYU1l7DmnJyd8pzwmgtec1ROS3nOdc21rjkhp6Q8J7fm4taclDdyvu/A
nWOeg+pWvf/qHTHmOZwmwLvkM4i55n1uxjXrVatePsxIxnMeaK4DjXlOzXgO
D83doTFJUcY111VrXXMqVc94zg/N9aE5f/IyrnmvWvca02QzniNEc4NoDpdQ
xjXpVYteY7ScjGviqxa+xkg9M66pr1r66tMvzbhGvGrDa0zTJeMa8aoNrzHY
mRnP2aC5GjSGqZPxHCaau0RzDNXIeM4TzXXy/zmNMp7zRHOdaI6cxWnP+au5
flXDa0465/9z+GruXtW4GMf1PSgfQ8xzrI5KeQ5qzT2tOUZHpDwntOaC1pwe
E+FD8ICY57y9JeU5pjW3tOZAHQ9/AV8V85y5E+Av4X4xz4F7e8pzEmsuYs15
OzblOco1N7nmdL2K839bPoqYx0gjU56zWnNVq+Z834znKNDcBBpTjU55Tm/N
5a05R29Nec5szZWtOUPHpDwnsuZC1hyqt6U857XmutacqRdmXONftf01xhyU
8ZwTmmtCc8xJO9Y9aW2VNGTXZV1jVrVlVdO3adY1zlXbfF3Y2rZI0lpEadwa
ZV3DXbXb9Y6yOOMa/qrdrznShmVdQ1i1g1UTXbG8abxTvB5zTG941jVuVdtW
NZ4HZF1zV7V2D8Kjsq5RrNrEqhl9ZdY1j1XreD/cM+uavarVuxfunnVNX9Xy
3Q33zbpmr2r1fgpfk3UNXtXe1ZwYXbKuCaxawMpRWp7xHAyae0Fz5B3OuOa2
am1LszIi4zkQNPeB5kgblvEcE5pbQnPK3ZDxHByae0Nz2o3KeA4FzZ2gOddu
z3gOBM19oDnq5mQ8R4HmJtAcJg9kPOeB5jrQnH/SFuYlrRWVxnBZxnMWaK4C
zSmoWOkcrue2mGOmRzOuUa3a1NIcKRb6APadMcdET2Rc01q1rKVBU+x0MfYd
McdQF2Y8R4LmRtCceGOyriGt2tGqET4p6xrRqg2tGpAXlrhGh2pzKGdDsca2
SWvlFHPskHUNZNU+3hp27LFl0lo7xSClfcwmrX2VBrJl1jWjVStaPmNpWTok
rfWTpkXaxKKktbHSKErrOSBpra00n22zromsWsgvh62F7JK0llCaSGn1OiWt
VZRmT1rKnklraaWplJb0yqS1utKUKrbaN2ltrWKs0l5dk7SWVhosaTtLpcks
sMZTWsoaSWsdpamU1rJW0tpDaS47lLgGu2qv6zu7oMQ1v1XrW99BpxLXJFct
cn1nXUtco0W1WZSz0qXENVVUS+X/OTBZ1+RWLW7NAVAp7RrYqn2tOcLbl7iG
vGrH6zc3Pusa4aoNrhr/0gI1TVrLKE2QtKKNktY+SjMq7VC7pLWV0hAptlwv
aW2nYsydsq45rVrTynG7JuM5bjS3jeZ8bJd1jWzVxt6MvUPGc5Bo7hG987fP
eA4VzZ2id9KmGc8xpLmF9I4rLeDxhMe20gTKF/FXwrlI8kmksp4jTXOjLQ27
ttRHCS+rxpRqZe1POBdJNbOkXS/g/J8PW8OuWlt7VCMo7Jpb0prHkn7WSXMe
DRzjVGxTGkH1vZMzrp2mPlh989iMaz+qj1bffUvGtVHUh0sruzfluQSlmVUs
e1/Kcw0qpt0s6xq+qt2rc9LYaGbGtas0RirOeg48zX2nc1TtsC843/vDriGW
H1hjIG2BNKHdA2sipYXUnDvhwBoFaROkoewSWCMqbajm9CkfOIaq2Kk0pJ0C
axClPVRNaNUmO5hwLpVqlFUMHHNXrF2axFMCx9wVa5fGTrXBfks4F0w1wlQL
7Hf4sbBrgilXZWjac+8qZ6VtYE2qtKiqed4hsGZUWlHVwG4XWBMrLaxquCtX
6vqMa80oZ0q5VL0yrp2hnCr1rQMzroWiPla1ABakPfexagIoN/y+tOfOVY64
ctcfTXsuYeWwKzf+pbTnglOOvHLXn0t7LjblsLfKuoazajcrZqVc99Vpz/Wm
nHfVCpic9tzMqhmg3PrX054rTTn2qjWQyri2pGoOqNZA5YznQlfNAeXWf5L2
3HPKsVcu/ttpz1WlnHzNVftQynORaM5a5YrOTHuueuWMKve/dsa1HFUDQLn/
jTOuPaoaAMqdb5VxbUXl0Gus/mjGte80ZtdY/76M55rXmF/vAgsynjte7wTK
Xbkk49okymFR7n7njGvBKIdftSeK0p7bQDUoNNfvAynPXaM5f1WrIpn2XAeq
WaG5fJelPFeN5vRV7v+5GdfCUQ0A5SbH0q7dpBzl07Oeg1BzD+qe0tyq96Q8
14bmWNXcqvemPBeI5lhVrnPltGtTKedZuc3htGs/Kce5WtZzFmquwofDrpX3
XcK5hKqZp1p43ydsU028A2nP2aa52lRT51Dac6ZprjTVoPwl7TmaNDeTanL+
lPYcTZqbSTU1v0l7jibNzaSalJ+mPSec5oJTDZ6duhel74m5ZtC7cASeFXMN
uH1pzymnueRUo0i5TaN5Xr0Tdo7TxVnXiFdteK3T3IS1i51brjkK5Ts/Fti3
Ih/6NvYXkl4n5hqee+EoPDvmGk5b4Xzpg2KuEXs07TmsNHeVap6+AleSfinm
Gqz/pD3nlea6kuZ6IXwSPE7jCfkMM56DUHMPyofbNuM5szRXlnz0rTOes1Bz
FcrHfiTtObI0N5ZqsK6DT4GnxlyT8AW4gsaUMdc0fBmuCE+PuQbscrgcPDHm
Gq8PwGXhO2KumXt+1nMAqPb/G4p3Yj8Z+4SYa9Y8qWcFPDnmGrVPw3nwlJhr
0j4O58KTYq4pq9og+RnPracaIcpVuz3psahy1s7Keo4DzW2wSfGarOcc0FwD
e8LO3boz6bGqcrgGZl3DX7X7vwhbK/VlyrWZpZlSLuHtac91o5zCXlnPGaC5
Aj4KW8v1ccpz10jTpdy4O5IeKytH7rKs5xDQ3AEfsK5K1nOEam5Q9THKLbs2
6bGUcsyUezYk6XNXDppy16YkPRZXDpty66YmfWzl2CmXbWLS+1ZOm3IXb0p7
rhvlMEpbtj/luealMVOu5C1pz62jnEnl9o1L+toox0+5ZjclPZZUztm5Wc8R
obkhtoSdWzY06WXlmCm37Yakxx7KcVOty90J57qq5uVVWc+JoLkQPgs7d+2u
pJeVw6bcuVlJv4soh065MJ+mPFeTcmKUqzkq7bmtlLOpXMKbk76XlFMoLdvB
lGtlS9Mm7dyBlOdikoZOua6zk/5ulfOqXNDRac91pJxQ1ab/J/BcwapR/z9K
kwkM
               "]]}]}, {}, {}, {}, {}}, 
          {GrayLevel[0], Opacity[0.4], LineBox[CompressedData["
1:eJwd23f8l9P/x/F3KpWWtKS9kxbSIKIoMrJ3dvYuK7Izo7S1iAaloShpS4MS
lUqyty9CUhL63Z+/P67b4zyf1+tzrnO93tf7XOe83lX3sptOv7FIoVD4tGyh
sATTrla8UKiKDxDLihYKvUoVCr3pBuULhZ+rFQr31CoUpu5fKJxYt1CYhn3p
3fUKhRE1C4UZ9Ed1CoXpeC9/Bv9rftsDCoX/+O3wG3p17ULhWzyc3sNvj+/x
OopvzO9HP8V/BJvQg+sXCl0cj9Gf46M4F98z0L0b+LsahUJxPBpL4NzqfO1f
tAeLaaSPIbiVLsF/0/l9tDtpl8RjsBSuEfOncTyp/y/dX3/cQXd1re34BP0F
/3H8gz7aeF/E7+XlM/4POJ4+TvxE/B/9Of9HnEBvED8u905/yv8OX6CPFf88
fkN/wv8an6N/wi7y2FM+2/OvxK70j/p5xD1dTS+Xp6vweP5Y/iJ+ReP7mV8J
F9Nv6msXXkZX1M+luT/eleK78+vKxzjx9fBUepLx3OBoQP+B9fG95EB+7pan
p+SrDz6N9+AXzjfXrtTQtcQU0cerdCN6Jm5zfqa417Rn4Cx8Ffc27mNc9zrn
SxjL9diJvs+1jsZr8znyr8GO9J3aD7nP1/3dKe5jNj5M/5t84Bt0d/4c7Ee/
yn8AZ9En81/DB+l/+PfjTPok/qt4H92cXxar0Y34B2A5eiO/l3uqQc8yjupY
nv8k/1n+Lz6nzfytODL5k9vvsIM8F/RzBK7hHSP+QP5T9NPin8ameTbd7/GO
gXm+cAC+ie/LZRl56ixfpfFYLIvz5KOk9q/aQ8VU0scw/I0uxZ/v/L7aXbTL
4XFYHj8Qs8s4Buv/a+Magn/TJ7jWXziI/or/DO6kOxlvxTzP7msYvwtWouuK
r4LH08P5XbEyvVR8BexMD+Ufi/vRdcTvm/7oIfxjsDy9Fk+Qx2vk83D+tdiN
/p9+HnVP19Mr8nxkvuE/x1/Cr2x8v/Cr4Fv0PH39jVfQlfRzee6Dd5X40/gN
5eMF8Y3wdPol47nR0YTejo1xDf4pP/fK0wD56osD8T780vkW2pU9z/PE7KWP
1+nG9Gz8w/nXxb2hPQvn4GuZa4z7ONe9yflSxnIzdqHvd61j8cZ8jvwbsDN9
l/aT7nOBvzvdfSzE/vQe/tO4mD6DvwifyvPLfxzn0afx5+MT9H/8x/BN+lT+
XHyUbsHfF2vSjfm1sAK9id/bPdWhXzOO2rgfvz9/FP9Xn9PH/N9wdPKXOQ+P
kuci+jkS38/nLv4g/lB6gPhh2Cza/XZzjMi8g8NxHq6Vy/3kqat8VcDjsSIu
yPys/bv2cDGV9TECt9Gl+Qudr6LdLXMOnpDPBteJ+dc4Run/W+ManfcOfaJr
/YMj8/7hP4u7M+8ab3U8Od9b/ilYg64vvhaeSo/id8ea9Nviq6U/+ln+SXgA
XU/8/tiNHsE/AavS6/AkebxBPo/g35h5iP4pn497uplemecj8xn/ef5SflXj
28rfH9+m5+trN15JV9ZPz3x/eVeLP4N/oHy8KL4pnkm/bDw3OZrRf+JB+D7u
kJ8H5OkZ+bofB+GD+JXzLbWreJ7niymqj7l0k8znuN35N8TN156d+QfnYEnj
PsF1ezlfOs8QdqMfyHyGt+Zz5N+CXek+2oPd5zJ/d7b7WI5D6CLih+FK+hz+
ChyaeVv8M7iUPov/Ng6iC5kr8S36TP4SHEC3zHyFdekm/HpYif6If5t7akC/
bhz1sTL/Kf4Y/u8+py38bTg2+ZPbH/Boed5LPx3xg8yD4pvzx9ADxY/FFpl7
jeekvMMz7+BzOB/Xy+X+8nSifFXFk7AaLpKPMpk3tJ8VU0UfI3E7XZa/2Pka
2qdoH4AnY3X8MO9W131R/98b1/iMjz7ZtQr4Av0df1zWVcbbxXjr41m5L/7Z
2IBuKL4Rnpt1Bv8cbEgvE18Xz6DH8M/EenQD8XXw9Hz/+adhbXo9dpfHW+Sz
A//WzDf0z5mX3FNv+p08H5mf+OP4y/jVjO9X/gG4nF6gr3+ynqGr6OeqfE95
14g/i99cPsaLb4Fn05ON52ZHK3oHtsQPcKf8PJw1n3w9hEOwH37tfKt8Bp7n
BWKK5Zr0gfRC/NP5eeIWa8/N55M1Yt6l+b667h3OlzWWO/EU+sF83nh7Psc8
W3gifXfmS/f5nr87332swdF0UfFj8QP6Av77OIZ+LesHXEWfx1+NI+m9Mlfi
u/S5/HdwON1KfBVsSB/Ib4RV6c38291TE3q2cTTG/flP85/j/5F1JX87Pp/8
ye2P2Emei+Z9jGuzzhXfkj+Bfkb8RGxFDzeeUxwvZd7BSbgAN8hlLXnqLl81
8VSsjUvko1zyqj1KTFV9jMYddHn+W87X0z5duw6ehnVxo5jirjtF/z8a1yu4
N93dtYrhZPoH/ssZN3183jfG3SPraP5F2IxuLL4FXkK/yL8Ym9PLs/7CC+hx
/AuxKd0oawE8P/nhn4eN6Q/xdHm8TT6P5N+e9y/9i36ecE930u/m+cg8xH+B
v4Jf3fh+49fAlfRCff2L19JV9XNN3k+8a8Wfwz9YPiaIPwTPpacYzy2O1vRO
PBTXZo0mP49mzSdfj+AwfAy/cf5g7f3zPCeH+lhCN6Xfwh3OLxT3dtaGuBQX
4D75Xua5db68sdyT9RH9kGudmvk6nyP/LuxO35P9jvvc4O8uch8bcTxdPPud
zLP0xfxNOCHr9Ox3cD3dg/8hvkAXy1yJ6+gL+WvxOfrgvF/xQLopvykeQH/M
v8M9NaPnGMdBWJ0/IP3z/8x+ir8jz0Hyl70XHivPxfTTGddlnSv+YP5UepD4
aXhI1ha5X8eMzDs4HRfiJrlsIE9nyFd9PBMbJn9ZX2vv1B6TOV4fY/EvugL/
beebaJ+dPRCelbUifiSmlOvO0v9P2Y/gPvRprlUSZ9L/y34ES9DdjPdQ4+7p
viZm/4et6QPFt8n7n56U+RIPo1fk/vDy7Df5V+AhdJPMlXhZ9qfZ/2HL7Efx
LHm8Sz6P4vfJe5nemnWoe7qHXpXnI+9l/ov8d/g1je93fi18l16kr/+yXqf3
1891eQ/xrhN/Hv8w+Zgovg2eT79iPLc62tF/YVtch7vk54ms+eTrcRyBT+K3
zh+Sd6fneVH2/PpYRh9EL8/n4PwScSu1F+GKvEOzVsy6IftJ5ytkz5f3B/2w
a52J9+Zz5PfFM+i+2lPc56f+7jL38Rm+QpcQPw2/oC/nf45T6dniX8Yt9KX8
T3AyvXfmyjy39CX8zTiJPkR8jewz6YP4LbBm/j7vFvfUin7DOFpiLf7AfN/4
O1Nf4P+Vzy/5S20Au8hzcf0ch+uzLs3zkr0JPVj8bGxNP2s8pzveyLyDc3AR
bpbLpvJ0Tt6FeG5yisvkYz/tXdrPiammj+fxb7oif3n2Q9rnazfD87A5fiym
rOvOy/4s+xEsR5/hWmXwzdQlsh/B0vRJxnuEcd/gviZnfYwd6IPEH4U301P4
N+GR9Erx7fNc0S/zr8fD6aZ5ljKf0i9lfsW29EY8Vx77ymdH/r15z9K/6qe/
e7qfXp3nI+9r/nj+Kn5t49vGr4Or6cX62oM30tX0c0PWX7zrxV/Aby8fk8Qf
jhdmfjGeXo4O9C48Atfj3/LzVNZ88tUfR+LT+J3zh2at53leLKaEPt5Jbul3
8S/n3xa3Ou9OXIVLsUzuJ/O18xWN5eF8v+h+rnVu1in5HFMDwXPyvGvPcp/f
+rsrU3/Kfo8uJX42/kBfxf8+62R6jvhX8Wu6J/8bnEmXzFyJX9FX8L/E6fSh
4mtnHqeb8Q/BOvQneYe4p9b0XOM4FOvyn+FP4O9KnYz/d+a55E9uf8bj8/5P
fQE/zD5N/GFZu9FDxC/ENlk75/vsWJx5Bxel7oVb5LKVPF0gXy3xQjw484N8
VNLerT1OzAH6eAH/oSvzVzrfWvsi7UOwBx6Kn4ip4LpLs37NfgT3o89KfQPf
yr4t+xEsT59ivJ2N+zb3NS3rBzyWbp56Jt5JT+ffgcfR74g/BnvRU/m9sRPd
LPUwvJV+hX8LdqQ34QXy+IB8Hs1/MO9T+jf9POWeHqbfy/OR9y9/Av+91PtS
v0y9L3WprBX0VXD+ZvqAfN+yzsr3UnwP54+Uj5fEH4UX0dOMp3fGRP+NHfFD
3C0/A7Pmk68BOBqfwe+Tz+xhPM9LxJTUx3uZM+g1mWecX5H6lPYyfD9zTPZC
GbfrPup85eyZc/3UhV3rwjCfI78fXpDvsfa8rM/83bXuYyvOp0uLX5i80Nfx
f8UFqReKn5v9OH0N/2d8k94nc2XqUPTVqd9m3UG3Fl8PD6Ob89tg/bwv+H3c
U7v8vXG0xQb8QfxJ/N0+py/4/2R+Sv7k9hfslvd86gW4gdddfNu82+ih4pdj
O3qU8ZztWJl5B1fgEvxULtvI08XydRhegm3xndRHtP/VflFMdX2Mx//oqvx3
nT9c+zLtdngptsfPUmtx3VV5v2c/kv0YfY5rVcJ3s67NfiR1ZPpU4z3RuPu6
r5mZX1PvoFtmv4D307P49+HJ9LviT8C76Vf592A3ukXqBdiHnsG/C7vSH+FF
8thPPo/hP5L1Jf176mHu6TF6TZ6PvGf5E/nv8+sb33Z+g+zb6bf0VcT5W+nq
+f5kf8G7UfzFzh8jHy+L74SX0NON57bU6Ojd2Bk3pIYkP4Oz5pOvQTgWh+AP
zh+mXSPr7azx9LGWbkGvw7+dfzf798wtuB7fwXJZN7juk85XzTsJL8v9uNYl
+EQ+x+yl8eLUDVMfch9/+rsb3ccOfJsuK345/kXfxN+Jy+i5qZfiH/QN/O34
Fl0mcyVuo6/n/46L8lyLb4jt6Rb8w7ER/Rn/7tSz6XnGcUTqh/zBWf/w//U5
fcn/L+/x5E9ut+JJ8lxSPyfiRt5peX/nu08PE78GD8/eMO8rxweZd1L3Tl0X
P5fLDvJ0uXwdgVfgkXn/ycf+2nu0J4ipoY+J+dFKvqvxVzt/tHNXah+FPbFj
fqfIWsZ112f+y34k8x19Xup3uC7v/exHsk+jT099zbj7ua/Zef7wTPrgfB/x
MXoO/9Gso+lVqTfjQ/Tr/Iezf6RbZX+BD9Kv8R9I3YTejJfK4+Py2Yn/RNad
+Vz0M8A99affz/ORdSd/En9t6tnG92fq2dnX0Ev1tZfzveka+umVfQTvJvGX
On+cfEwW3yXPFz3DeG7Pd47+B7viRvxXfoZlzSdfQ/F5HI4/Ot8me3z5XSpm
H31syDuV3pj3aH4fyv5GexVuymeQvX7WDa47wPlqxjIQr6Qfc60r8vtHPse8
q/Dy1A2z/nIf//q7W93Hf1mf0eXFr0ndT7568ffkvZb6dvYjuJu+hf9P9uN0
ucyV+Dd9M38XrqDbiG+CR9It+UeljkJ/nr1v6n15XxhHx+w/+UOyH+Dvcd2v
+AV5fSX5k9tf8RS6lH5Oxk2pm2U9m9zQw8VvxA6pFxrP+Y6PMu9kX4lL8Uu5
7CRPV8nXMXg1dsb35OMA7SLyO0lMzdTc87sDXZ2/Jr8jiLtW+1i8Bo9LHTex
rrslz0f2I1iLvsC1auDHmRezH8k8SJ+Z9atxP+X+3uQ/jRfSh4q/CAfS8/gD
sAe9Ovs5fJKey++P59OH5PuLT9Bv8B/Hc+iP8YrUWeWzc/rP85D5KM+CexpI
f5DnI+tR/kv89fzGxreD3yTrPvptfRV1/na6pn5uy/45+wPxlzt/gnxMyX4Z
r6BfNZ47UqOj/8UTcRP+Jz/PZs0nXyPwBRyJ/3O+rXYt+X1bTGl9bKZb0R/j
P6kvZv2X3OMWfB/3zbrBdQc7X91YhuC19OOudTUOyueYGjZelfV47i/1Enm5
3X3sjR/SFcRvzLqavoNfAjfQ8/J9T/2Qvo1fDNfR+2auTJ2Q7s0vgu/TbVMP
w2OMqxW/U9bh2bdmj5t6SNY9xtE56xf+UP5UfpHU9fh74bTkT25/w1NTn8jv
H/hR6sjij+R/So8Q/xkeldpH1mOOLzLvZN7O7xb4tVweL0/XyVdXvB5PyPou
9W3tovL7cmqIqUmmLkvX5H/g/EnibtTuhjfgialzianrul/rf2f2I1iP7pH6
NH6V5yb7EaxNn53nw7iHys9C/rA8j/Rh4q/EEfQi/nDsSb+X+RIH0wv4Q/Ay
unXexziIns9/Bi+mt+BV2cfI57H8QVkv0tvzmbunIfTaPB95Tvgv8zfk95qM
n98078Ws9/RVzPk7833NfiD7ZN4t4ns6f7J8vJL9ROZPeqbx3Jl3Cv0fdseP
cI/8jM6aT75G4Xgcgz853y61Wfldlt+U8xlmL0R/lnVi9qd5P2qvxc9xXWpZ
WTe47nDnaxrLCLwx6xLXuh6H5XPkD8Xrss/Q3pL1iLz0cR/lUnemK4r/LM8t
fTe/fOp19Hzxm7M+p+/il8nvjPR+mSuzDqfv5JfCTXQ78S3wOOM6mN8l8zj9
Jf/e7BfphcbRNc8/fxh/Or9o6nr8Yjgj+ZPb3/H01CHyewZu5p0jviP/W/pZ
8d/h0fRzmQ8dP2Tewe9xGX4rl6fI003ydTLejN1xrXzU0i4uv1PE1E7NJnUr
unZymzqruFu1T8Vb8LTUAcQ0dN2f9L8r+xFsRF/sWg3wf/Rf2Y9gffpc473O
uMfIz1v8sXg93Vb8jfg8vZT/HN5ArxF/DY6il/BH47V0m8xXOJJezH82zzX9
Sc5nnpDP4/L9yf4p60/9DErdlF6X5yPrSP5k/ib+QRknv1nmDXq5voo73yff
y6zvUx/Kflb8Vc6fJh9Ts97Cq+lZxnNX9vT0HjwDN2MhdeKs+eRrLE7E5/Fn
59vnt4TUA1OD0seX2bvTX+F/Wd9k/tD+ML8H4QbcL+sG1x3lfG1jGY23Zr3l
WjfjyHyO+Y0Gb0rdUPtr91FZXu51H1Xwm2jx3+H+9H38qvgtvUD8l3n+6b78
SllH0JUyV+Y5p+/hV0j9I+vu1G/xBOM6hN8tTJ2Ff1/W01mnG8eJeCh/eOoz
/OKp6/H3xpnJn9xuwzPpMvo5Az/mnZf6Av8XeqT4rdgptb3Mb47fMu/gr7g8
z7lcnilPveTrDOyNZ2X/Ih91tEvI71QxdbKnzb6erpsc53cMcbdrn4234TnZ
J4k50HX/0P/u7EewKX1pfn/BbfTf2Y9gY/p84+1l3BPkZzl/Yt53dPusX/El
egV/Ut6P9Pvib8EX6WX88Xgr3S6fJ75Av80fhzfRn+Z7IY/PymcX/sjsq+gd
+hmcfQm9Ps9H9lX8KZmv+M3z/eS3SF7pFfra2/l76Dr6uTt1oNRx8n1z/iz5
mJb3UdYH9GvG0ydrJrqQ+it+TBfJ7yP0JPkahy/hi/hL9uv5jUx+V8hhucxR
qUnR32UflO9H8qu9KfUW/Ci1Wv3d5rrPOV/XWJ7H2+n+qd/g2HyO/DHYK3VD
7Z/cR015edB91MKf6arit2Id+iF+bfyFXij+R6xOP8Cvgf+jq2SuxAPo+/nV
8Hv6cPGt8eQ8v/xT8LDUF1Obz3qDXmwc3bENf0TqlfwSqevxS+JryZ/c/oFn
02X1cxZuye96qbfl9yB6lPgdeCw9znguc/yVeQd34gr8US7Pl6c75Os8vBMv
wA35fVK7lPxOz5oja/7se+j6/I2pQ4nro30h3oU9so4U09x1d+v/3+xHsAV9
uWs1S32T/if7ETyIvjD7auOeKj/v8qdlPqCPEH8vzqBX8adn/qA/SB0Vp9Dv
8F/Je5Y+POsBnEyv5L+cdST9Gd4sj2Pks2veD5nv6J1Zq+Z7T3+Y5yP7Lf4r
eX/zW+Z7yG+Fn9Ar9VXC+Xvpuvrpm/onr3feP86fJx/T833F6/P7g/HcnTUh
XST1V9xC7+U6E+iX5Ws8TsaJuNX5I7Trye9KOSyvjx/p1vT/sOD4JPM8fpz1
DG7BSvq7y3Vf9Pf1jWU89qGfSj7whXyO+Y0Q70i9UPsP99FQXh5xH41wO11N
/A5sQj/Kb4x/0ovE/4716X78Brgt83zmSqxHP8yvi7/SR6R+h6cZV2v+6diO
/iY1+MzH9BLjOAPbZ97hv84vlboefx+cnfzJ7XY8ly6nn3PyOfB6iD8u9RZ6
dOot2CW16+yn8350n1uzDuSvxJ/k8hJ5ulu+LsZ78NLsz8U10C4tv6+KqZc1
UdaFdMPMHdlHibtX+zLsi5cn/2IOdt2ieS9nP5Lf5eiertUq+4esR7MfwZb0
Rcb7kHG/Lj9r+LOTL/pI8Y/gG9m38Ockv/Ta5Aln0e/xX8s8RHcQfz/OpFfz
X817lv489QB5HCefx/NfwN6pg2VNmponvSHPR+ZB/lT+p/yD8/7hH4Kf5bcW
fZV0/v7sJ1KvTJ0zdXvxNzjfw/3MyP1k/UvPNp578s6k90r9FT+hi7rOS/QU
+ZqEr+DL+KvzHbTry+87crhv3sGp2dJbs893fC7uN/w08fhZfovQX1/XneTv
GxrLS3hv6ia5Pk7M55jfUPDu1A21d7uP5vLyhPtogf9kfs7eF1vRT/Jb4r/0
YvG78CD6cX4z/DvzduZKbEo/xj8Qd9IdxB+OZ2Xe5p+NR9Df8h/M85r6YurF
2IE/kj+HXzp1PX4ZfCP5k9s/8Xy6vH7Ow095F4vvmvWM+xmT9QweT7+Y/Zqj
JP0rlsB38Be5vFKe7pOvnng/XoWbnW+kXVZ+Z4mpn3dG3pt048wheQ+Le1D7
anwAr8k8JOYw1y2dectYyqTuRV/lWq3z/cz7ml8KD6Uv0X7SuBdkX+4+FmJ/
uqP4p3ExvZ6/CJ+i16WWi/Potfz5+Zzoo8Q/hm/SH/DnZh6iv0idQB4nyOcJ
Wf/gHfQu/QxLTYjemOcD7+RP43/OPzTvGX5r/IJ+V1+lnH8w+4bUH1Pf590u
/ibnL3U/r4q/DG+m5xhP38wpdNHUX/FTupjrTKGnytdknIav5Ll1/kjtBvm9
Mr+R6eN3ug29DfdyfCVuO36Bf+CXWEV/D7juFH/f2FhewQdTD8r3HSfnc0yN
Ge9L3VC7aPbv8vJ0fn/BYnRN8XtnnUcP4LfF4vQS8UVSz0r++a1xL7pG5srU
rfJ58Q/GPakLpr6B52X9wT8fj6K/yzzmni6kl6aehh35o/L7Eb9s6nr8cvhm
8qfvHYmn99XPBZlneJfm94/Eu5+xicdumaey/3LsS/+G5fN7Qdbhcnm9PD0k
X9fhw3hD6k/ON9EuL7+v59+o5DuVeYU+MO/KfI7iHtG+EfvhTfmcxLR33Yr5
XI2lUtaV9DWu1Q73y3zGr5B6WJ6HrIONe5n8bHQfy3EIfYz4Ybgy+3L+ChxK
r0/dA5emfsV/GwfRR4sfiG+l3sVfks+J/jL7/tRF5LMbfzL2Sd1WP8OzZ6Y3
5fnAu/nTs5/iH5b1Fb8NfkWv0tc+zj9MN9DPQ6nj8+7IfsD5nu5npvgrs7+j
38j6Kjmni6X+ip/RxV1nGj1dvqbiDJyOvzt/lHZD+V2Vf7OcNSbdlt6ROpbj
W3F/4de4E7/Jb2366+e60/39gcYyAx+hB7rWwzgtn2NqcPhQ6obapfN+TN5S
n8YydG3x5ZJHejC/I5ZNPjMXZb1IP8PvgPvQtTJXZl1ID+S3xxKZZ8QfLU89
jKst/6L8rkZ/z3/YPV2S35NSb8jvEfzR/Hn88qnr8ffF+cmfvnbiRXQF/fTA
z3mXiz+RX9n9PCe+Sup49ATjuTa/sdC/Y1Vchb/L5a3y9Kh83YKPYS/81Pmm
2hXkd05qIrlm8k4flHdj9jHintDujY/jbbhNzJGuW9354sZSI58bfZ1rdcAD
8nnzq2W9SV+hPSp1v9Sd3McaHE13Fj826216C/99HEN/mFoArqI381fjSLqT
+BH4Lv0R/x0cTn+FneXx0qwD+ZelTkj/oJ9+7umK/E6X/UHqK1mn8xfwK6TO
lO8jLqTn6uuvfD70fvq5OPM6r6f4k/k13c/z4mvhKfTE1OdSE6W3YW1cjX/I
z53y9KR83YH98a7U+5xvpl1RfueKqaiPXXQ7+m8s5vhB3D/4He7G73F/437c
dWf5+4OM5TV8gn4m7zOcmc8xNQp8NHXDvC/x9VxPezb2T51cfBn3/0bWOVkP
Ymn65+ypHHtc70csGNdPWDw1HUd74/sXVxvzbU6Pruxdu7fx7eX7Ru/BSlis
qOcWKzrmOvZzzHZUcMxy7OuY4SjvmOoo55jsKOuY5CjjGO8o7Rjn2Mcx1lHK
McpR0jHCUcIx1GEIhUGO4o4Bub6jv8MwCo87DOv//7/d/wEG44VJ
            "],
            VertexColors->None]}},
         VertexColors->CompressedData["
1:eJzs3WlYjV37MPC9mzQqTSJKJA3GSiLZxiQNSkRShqQiJRIZi5RoUBrIkFkR
oUlpojnzkLEMmSJDuMnYu9a51v3lOY7nWOt9vc/fffwfvvjwO67d3te1pnNd
a61TZ46/0zwxgUAwtLdAIIH+v3gB/2sRnf9L3y32XIVox3b8r0YkgH8PRf9p
/zohHVxXpyP4A+kQ8KACFXB/r3hX7HWn70piV5ihZIpdoypIhL1ibqqpIfJL
8hVhqsgthzsqyyB3HRbt7Irc0zIiyKS6RTRSfuwVtZIK0fBHPVXWJ9aIhpnI
qsaIPRRJTbwcV1vXIspJeCa6UFYhGqHX2jE7pUbUxTp9WSy6vuC69eM69PnL
AtsyYtDnL7TRrUlBn7/acUIY/vs6n/aexd/Pp77VAX+/J3uHbcbf75rrN2ns
p9821WLPSMlzxf6XwvNk7OOTFYXYU45uhN+v9eXDDOzGY2bA7xd+0oPff0Ti
HLjTlR5wf3Ql4sB9f0iCf+xSB26W2QdcuXMKeGIrub85EeT+x5aR+z/Ajdz/
uXrEq8qI+78mfjGWeA8p4nJ11D8Sl00h/pU+v3D6fKPp83Wlz1ef+jnqBdTj
qEv9D5WvX/XMH+OqsU/xLZqGXX9LQiL2+dXrxbAvKRSvLUNua+4jG4HcxlH8
Sixy49c/uksh//kzVmFmbYvIsn2PWn5phUizfa2+f3KNKE6QtdFV+FB0aNmm
Gy8qWkQ26aaJrkUVom0DQ9JWJNSIDuw9/e26OLp+9Z0dlejzC58/zoxCn+9c
0dB5G/r8Y55qi8XR58fO8UzE3+/k7YnG+PsZWkz3hvtrUa2Fv5/SrCVV2BOt
teD7e065vQ37vto2+P71uurw+8U/7obyN9Dycwr2cyvmwe/v638SfI+1Ktyf
WVahcH8kTBXBNSKqwb0Le4MvuJgIvstDDHyrNrm/DwPJ/d3dTsrniFnk/g49
Sfz1Q+LqoeT+OykSX1BNfMl74jmJxP3FiHehz8+CPr+vtHx60ueXRT2T+jr6
fJX+IeXzT/v3v7v9+93tV9Cl5jrsfZeuhvv7+fplqN8bNdeAK3vV7K1Fvrnj
1fxo5BNGjDqWjFxlqIupED8f3TtnZ6Dy8a7Afv1yVD5Kjy/Y7IjKR/Wp+9IX
kUdeeS0vU9UiEhb4TDctrhCtWLfj2optNaIcf4/7Jqj9Grm18uBJ9Pnuc6xu
h6DPP+rZvCwUfb66znE1RXR9mN4Rdyj/199J4+83rfnkEPz9DC8NtMTfb9vW
neexf8gbMgX7xIJFW7HH13WVxL543H74fZ0NrOH3TdDZCr/PZOJB+H1ainvh
/tg0d4D7o5kfCPfnna0G+DiJSvC8m73AJeMTwIvKxcHnFJDy5adH7m/mQVK+
lqaQ+6u3l9z/6hu0/ASS+z9Sg/itCuKh74j7JhBvFCd+kpavFlq+dtHytZs+
vzT6fPfS5xtIn28X6oXUc6hHUZf9h5S/391+nj+8KQf74g2JNlC+erVswN7s
0yLP075az7EZuRP5cbnCTF/kr4bJBC5C3s+ioK0rR/v75k6Ngn1Ni6htt4fz
K9T+rjHpPW5NUo3oakm1aquQ3T7ru5cteVnZIip+KG7RHdWvU5Or97ij+nWy
ruf9seLs9nt++uD9uH5rjn9yBtdvN+nwTFy/q+5uMRFytO/1IUEn8P0JL/ox
DtqPxg1r8f059NFWiaf9P782rQZ7rvn56djFY6qSsIvGnxfy9A9xzTNI/cq4
DvV77qjB8Hx75o0Q8PQfy/YXgrv+1ITy4TMtCrw4Uoarf/HWrAVvatEDv2Sa
DN6+RsjV/8z3IOVXcz8pv27mpPxWDefrnzwKiae8IN4tivgJGb7+S6KWePoH
4jrJxLcI+fq3GbT++dH6N5jWP9H/p/7vd4+//oz//7vH/7+7fP3TnVX+WeNL
lrPqD2t8ynJW/WONb1nOqr+s8THLWfWfNb5mOav9YI3PWc5qf1jje5az2i9W
fMByVvvHii9Yzmo/WfEJy1ntLyu+YTmr/WbFRyxntf+s+IrlrP6DFZ+xnNX/
sOK7X43//tvjw191VvzIclb8yHJW/MhyVvzIclb8yHJW/MhyVvzIclb8yHJW
/MhyVvzIclb8yHJW/MhyVvzIclb8yPLfXf//+P9ulwvyA5/W8hDq/9U7Y8Eb
P5ty+VfVKpi/SqzbC/NX3+ZfhPkr8T3aQh4/bTrsIp5/i4hUTMXzb3vSFubi
+bddmt+jebz2tn5tFR6f1ikkbEY++sCK3onIXb4kVItx+CuXt1YXUHzz9Mzr
qIsovrnaNmdbDopvVuuOXh/D4cZioSkPUHz1/OXqvK7IlWqGGjeh+Grq41SB
spDt9sWDFqSh+GeugWfeIdT/GKRbewgSa0TjkwLLH4ixPbnKSS8A9V/rP7df
K0Xx16Be/ZpbUfwlVjvmUqQ428s2zXm5Drd/iQulpqL7M6zlWO+p6P64tSzR
NxSwvVxPrboUeVpgxPiNyOuCi17GINdJnJApxeHXPp/sh8tHYfT7Jvx8w3z7
ysP41tJzmoDDrQJEa7GHHIjTweWr2TDDGXv/g2pGPB5udrgUe8Sab07YL4Rf
jME+e0uJFI8/OH+pArvl6odTsQ8NmpMA8ceyx+I8PqDJAeKvS/oyUL9uio2H
+Mti93UBj3s8awLP/rEcvCmhFjx+biiXTwpIJP2XTjv5/LneUL9Ty7S4/JxZ
BrjsDfL+weUeef/w0kyFyxtF5eDP1vYEf9y+FVylVILLb/hWgac90QUvurIN
POqHGJfPWkLiu8p3ZP461ovEd89LBFxe+Z64tCON324R77GCzx8nkvZ53AXi
Nd6kfV6vxeeaGcS33CN+PoT4eBU+lysn3vst8atbiTdI8LlNFfHtrcSztxFX
Eufz+TR+zKHxoxuNH6sEfP6Kugbt365SX8Pp22j/mEJ9Pu0fe3B6OvUj1EOo
q3J6LvVT1DdSV+D03z1++N0eJHXhHMx/9dnhjF1lRk4cdrXDMZI8/uZernEO
8vpJHSJWIzdYdG/3BuR693K7KXB4c9CHh/Uo/jw43CXHqbRCdHqv15PPKP5s
vSvqdFDI9qb9DVo1FS2iqel394xG/fNS8YqAmah/vt2wYftTcbY7JFmMqUHf
77XOxxNb8PxK8aGlSej7vavu/BnHnyzXjMw+gO9P37MNlvj+OF36KwjKl4eV
uoDDt43Jgvnx5zkKEH/2F38P8+PixdZiPD7BwRKeb/Tms9C/JCt0hecblucg
4HG/nnngRskaUD7WuGwEd5KR5/It3jXgJfNI/HktMQl85mMhl+uOIeWzNJqU
z+HapHyG2Aq4/GEuceOnxLtvJN5fns/ta4hr0/hzTRLxViGfj6D1y4XWL01a
vxwEfP676/+venBXMn+8+hmZPy49SOaPvfPFuVy8MC0V+9wvwiHYg0yf+GEf
4uGoyeMjLOWy/ZF7TxooOQF5xebXt62QH4xckG/C4T/jFi89V90iUv907W5o
SYXIvH5XfzHUvnR3bdg3Qoztze45r7ej9knfc+gRXdQ+hWjezS1DfuN43utK
IdsXH3H3xfHZbCv3SXh8Htoh2h3HZw73npfj38d03+55+P5kbauciO+Ptczk
jfj+mHSVl+dxrf0uEF+eTLaD+FJzmi/El28jZwp5PP/BEni+IRVPoX35Em0D
z3fs/EECHh9sUgI+9IQWlI+7YdHg5jEduNwuncx/dZlGxpfvTpH5L8OBQi5v
CCLlWyWblO/JtqR82w4UcHlrMXGbV8Sto4mf7sDnyXT+qzMdn+2n81/DhHy+
hNbPtbR+2tD6aSzg8xLq+dSjqUtz+u9uf363s9aPpWpsBc++8w3K/+EIT1J+
jXTAWevHbAbe0MK+QCXvNq7/o9f99RPX/1uxh2ZhZ60fi6++1/6jDsVPvlO7
fShD8f/I75WPUmpEJ1z2NQUK2OvHLM5ODnlZhf5+WadjjcUVIsfDt01GI1+U
nLInl2P97/12/Quj0fe78ca7cx/0/QZPmflGC32/kgzJo7YC9vqxkpNG8vj3
WxntrsW+uMDjDfYQI4kF2Fnrx9ZGXyiG9u/+Nkfs5jv6RGPfJarqAPNjjPVj
7r7dIf73kWoCT+/dFeL/4CNv4fmx1o8tWBtDvOkLuIf5HPCKnT3BWevHGo3P
gx/J1gGvVCLxe/gUvvXLognEW68Q7zaKuMMt4qz1YyaxxM2riN+eQ3xoT+Ks
9WNfz9HxzxvijXHEgySJs9aPDae+jfpg6g+os9aPRVNPoD6bui511vvV09Sz
qK+n3vEf0v78bmet77Ec3a8S+/zHfVywly/Jhfm7g58zYf6OtX5HZ92gXWfx
+HuGv8565MeaPM02I89pFfyUFrDX59y7ddKxK/LAyVfSw5Gfa6uvN0EeceDM
9rUc6+eUm8+rn0O+17zKwRJ5mO7xgS7IBxgkhDZzrK9xe5JvWI3nHwzE7+P5
84fiDivx/Pm2XW/i8fw5a/3M+dSzu7BXPdpujj1To9wf+7aA3l2xs9bHrH7c
DZ7Pyhm7wc3E/OH57N69g2v93sh3huC9M46DdzsjQ9qPlungrPUtNUuywT3i
1MF7/7UevGajAjhr/crUn8TXqZH40XcIiR/du/OtD/QwJq4WSnyKEim/dVOI
s9afmGUTH9BEvHg98XQF4qz1JY+oX6SuRePH/pzrD/tRt6EuT+vf9P+h+s0a
v7DGJ6zxB2t8wRo/sMYHrP6f1b+z+m9W/8zqf1n9K6v/ZPWPrP7vn96/sfoP
Vv/Aav9Z7Tur/Wa1z6z2l9W+stpPVvvIav9Y7Rur/frd7dPv9g+iAvCi1q7g
Xt02gY+0l+XyB9lrw7CnBEvqwvP/FO2CfYDVeAMe79b/RL9JyC8sTDQZhPzR
bKvrhshviH20GMfh+1su+a1E8Z+zxc2Btij+O97HSv48an9N+zhreImx/fL3
nR2fo/rlv+6Eaw/Uvo8v73KjGdUv56f+9xSEbD91LywTx39jXmqsx+33Rz+L
Hbj9tr63Yw/+fSyPm65RgO+PhmQHe3x/jEy+ROL7IznSU5bHA332QfxXrb4R
2v+wy8cg/nP4aSLk8e/1q+H5drV7DfW33GcyPN9nDUYCLs8qBT9+WRvKh1l9
DLh2gRSXP3pC5re6hZP+5elzMr/VSVHI5XZrSfkeXEjKd64zbf+NBFweUEp8
YQvxXTHEG6X4/Aad37Ki/dcdOr+lIeTzVbR+bqT104nWz34CPv/d7cevunpJ
Iaxf/OvSLXg/ZFf5ANYvKulmC3k8dLLn9AqIP4SFm5APs+nxNR75zqtHe0lw
+NCkime7Uf22bupf34z61697T2Slo/pdPiy+dbCQ7VFj8y31KlH/WrXoWyTq
f08fv2+WhfrfK8q5DSfF2Z59s8iuHH2/a47V7yJx+fhkJo+/X/7Bmfn4+7Hc
p5vbZiifHnmG0L86LfKA/k9+hq6Awxu7ZMH4xKw4CsYn6WWGEH99tponzuPR
yT9h/BmtHw3tw3W7xzD+dIsNFPD4LpnjUD5253WC8uE/ag2UD83OnbjcVEjG
DyOmkvhr/lQSfwkyxLh8mSwpn6/nkPJ5t4WMb9sWCLi8MZO4ZyN9P7aGlO8B
nfj8KV0f0ZGOT0bQ+KtAjM/Faf0yovXrOR0/Bwj4PJP6Ueqraf1U5vTf3X78
8T/+K87an3e2wByuT1M7A+70TQ2ufz3aicv1zy+Dz1eJ1APvsNWHtH+SxVzO
2t+XPm6SKx5f+hwaPhaPL2e6jp+Ex5cb51+/KODwq0lma/D6kICxG+7j9SHW
qqrpeH3I5CWT64UcztofmC2QfZSIPFKgu/gA8jTBlaHhyHe2NxQe4/CxjU1F
WsgDb071s0E+fUjQZE3k3kX1r95wOGt/4bPst32mIK9zeHHHD/k25ZvLi5B7
3gjZJsPhhnfWFZ9F/XvvnE6nvuL+fcHRn4ORZ92/MdKdw1n7E19fVipIQ/7M
x09xEe4/89ctDES+esuAVRocfv2cTO9C5CYJwyTDkPfLlH6xCXl5wtdLMhzO
2t8Y7HDGGrvDOvc2XL7sWo11sQ80mDWBx7+IxQZgn7ooWJ3MD6WOx76sYoQJ
j7P2R+b7jYD1X6pGA2D915fVQ2D91zjHBi7/OK62HLvTMU1Yv3vnRUg89uX9
l0jwOGt/ZbBoFbhmpiG43eJF4AO/FHB5dVoF+DKtOeAzj54Af2Yaz+Ws/Zkb
UlLBt1aLk/HDfT/iUzS5fPOLg+CjE+TAt3cIBh+VqsblrP2dQwZUgBebEt9/
I56MDy0kuPxrGfl8hXlkffDBYWR98PQZ4lzO2h/6JoW4ngLxdxHEZY/yuclt
4h+HE+9fSvxJBJ8zz+dJJV5xhbjaIuImmnzedJC4223i4sHE96jxOWt/ajtd
f9xA1x9nxBOfKsHnOyqJq9L1x53p+uNAcT5n7W+NoX6N+lrqJzn9CnVxOj45
Qz2a01n7Y3dQ30Xdj3o3Tj9I/QD1ZdTVOZ21//YM9WzqkdTlOP13jx//2521
//dS1vIi7JdVtk3Cnr/uC6xviVbcIM3jrP3BbZXbczOQ9+sinRqE++/gr7Yr
kUsGNb1V5nDW/mGVyg3V8cjr/YxGa5dWiNZfeO5WiLx/j7dPazmctb94cLci
Qx3kjW1fe4ej8eEnR7Psowk1okp59xPZHM7af3w6Yb8C9ms/Hlljv+O1VR/7
Ge2DG3mctT95RfXmDOxSK8ePxq7+Sm8lzA9kdlDhcdb+5QUpA8EVji0Cz1Hz
BPcPFIrxOGt/894tduCHr1SDC1frgz88acXlrP3PdRvOgE/xJO9PZJdFgg/L
leVy1v5onSqyPt0sk/jTZvL+7Gomn7P2T6s5EZfbTjy8L/F+Y/mctb961Bni
P58RHxZJ/L4sn7P2Xx+n69+9qd+g7//Ocjprf7Y99bnUDaiP5/Tf3X7/qktH
E99WQfzVLOKLevH5aI2v0D6UXd8B7YP2l0hoH+w8a5V5/LSJX2MkcuMJ5dJu
yG3Wrx4yE/n7aMei3hw+fXjUPmnUfmeMGPwoF7X/kx6GxI1E7fdlk9MHO4ux
fZWjTlzf6hZRyFXvHUrIBxc8aV2ViMa3cldfbOXwNQl/qeD5mYStqoo4Pg64
XdQJz88UTGv+iH8fy8892HEa7s9x7Qlwf6aYrsf356JNuwKPtw4Wg/eDk+QV
4P3gLW8teD8Y8nOLkMct93jD89Ua1wDt45bokfB8Nx0eIuDxDhuLwP/y7U7a
H8kt4IdXSXN5kBdpH1N6k/eD4cGkfbSbIuRyqwWkfKocI+Xz5WhSPvubCbh8
TBFxyZfEazcT3yfN5060/Wqi7c882n7NFvK5N62fy2j9HEnrp7mAz4uo51Hf
Ql2G01nnF5ZSP0M9lnoHTmet32f9/V/dH8BaX8van8mKf371+7H+Pmv/6X/6
9/3u/umP/2edtX9kge1ucJfrkuBvxgSAb7nZhctZ54+ckA4Ff5X7FnznyKng
ezobgrP2p0w4tVqE/dYRz1bcv17+8EMTrh8fas/jrPNJCoXj27BPcUsqxK7x
NOs+9qsBnZZhZ+1/WVAgc0sV+dr7pu4SyK8tDFH9lFIj+rHSxMSLw1nnl0x1
2lf1FPlG8zOXHyL/XHBMdAG5npzptHUC9v6aRVdcuygib/Nf6PIVxbdrxpuW
zUHuOFk0fh+Hs843kbF3SqpAPm7w9gvnkOvm9fXRQR6lMFarjmP/ztG0OEMl
dH8OzDGtF+DyNeV9Syty26gXdd4czjr/JKXlpvx85IMvr1g5GvmC7Xf7iJB3
n9U5wlzA3h+0yt0Hyke5UxaUj0UBl6F8FE7/GcTjrPNRNrfe7o5dRvTlFnbZ
vuqwvjlE13g2xIeM/UcWPc7B/My12DqYn3GsGrYFu9+YGVzOOj9lu+z5Ehhf
dXEAV88WAw90GMG1v6llpxDeb9RIXAKX8xfC+43tXdsFPM46X+VF8BDw3Tmf
4Ppe9oPADQc8AmftnzpwOoqM3yQ+g8ffdgc/mK/L5azzVyKV48E3JX0HvzRv
HrhHWg9w1v6svmnEr40j679nxRCXOMznrPNZJhSR9eWW3Ylf3kx8jzTf/i9r
Y+IpJcRP9SXe6Qmfs85veeVO3PERcQ9n4uPqiLP2l8VuJr68nPhOD+JkgTrb
Wee77I8nfrWG+LN5xCf1IM7av+ZJ198/oz6drr+vluRz1vkvEeeJl9H1/W7U
+3Duj9OlHka9B/UWTmedD+NE/SD1CdSvUWftv9tEPY66O3U9TmedH7OVeiJ1
T+o9qbPG56eon6AeRl2R01nj+xzqJ6mH/4v/7vHnH//vdtb+zfnq02B/YUSG
DPhLlVJYvxrzoYM4j7POD/pulwXrP3wVpGH9x+brc2H9R01qKKz/YO0PfVM6
OaAEefa6i2PCkV8X9D8TjXyVaMzCDjzOOJ9o8VPr4WeQr7n8PmEdcmudpMGR
yE2MwhplBez9p/YxNVUWeP9De1vrbuRW73QTHZHfbK4W8+Nw1vlH772+H29D
Pvt5q2gh8rAZD9+poesvVy6ZEM+xv7V1mlfbVeRPrJMdJiC3bkiwn4f8dGLT
8YcczjpfaUv769VFyAuUdtUPRT42Y0fXyciTpngotnDsn61zFAXh8yerHj91
wvuv9Oa138FePav0sxiHs85v6hDQdA7v7wpe9c0ee6/xW8WwR5nMG8GzPzdR
vWw79hcJyYNhfHNv6ELs4rdmdONx1vlQIfaz9mJ/emO6BfZz4wRLoH7e0NbA
ztr/G6pZB/5u6yxwF0c9qN+GCtVczjp/yq2nD/iNz7fg+sE1p8BFowO49hcP
augBvlHhMPjucgG0T1rhHlzOOt8q0NsU/NzVHPCPvZTBI9OdwVn7lx98PwWu
GaQG3nQ4DFzZpSOXs87PGnYzB3xBamfwSQPCwRedI87aH724nPi5ZuIfxMn7
yUhLPmedz/XNlHjNCOLf5hMXbyfO2n9taUB8QAjxIdKk/2l05XPW+V/tw4hv
jyAu0KD9myNx1v7u86eIqz8mvjSM+PKOfM46Xywxh7j5E+KfNhB/Rp21f/ww
9b3UX1K353TW+WVdqH+m1ztQV+Tcn96L+hjq4nR84c7prPPRzKg7Uleh7vwP
GT/98f9ulw4n7X9sV9L+u1mS9v/w9o5czjof73oh2f/ZeIvs/7z9gOz/7JIt
xeWHH56C9d+pEfGw/tstsBDWf0fcNjThcdb5exLB2+Owq9061h/7iX3qntgn
312sw+O7FNQEI3D/6xER3Au5/+yijK7INfdPmOLA4azz/fp7rS+ehe//j/N5
lsjzEp5tGYr8eNPbDsM5/EFOW5xLdYsoZbaJxqCSClG34gij/Yn4fIA6iRAx
trPOD1y8zaDjHuTVnuWa85GHzh+V9xhd76AdbOfE4Rvrk0W+dWj83CoIWV9W
IboY7rvYPaVGNGth9y/lArazzic8kdzUbwKKT+Y82dEpHccn+7XXzETxxceh
fbfO4/CXA5bU4Pn3tKemKXj+XK9jp9N4/tzARS0OP3+Ws84/LHAUxmCv+2Cz
APs5xWFrsPfJ1TzJ48oavoW4fDqZSsH8faFv7yhcPm13HZHhcdb5ikVTMvKx
H13x3ha7/93TEdhXJg+Q4/E+I8th/v7d4T0wf36yqRbm708O0hHyOOv8Ru8x
a8BvV/qCn8rcAr5YxZrLfeaGQfvz5Ow7GF9fXuoC7U/7VAMBj7POh2wXriDt
46FmcHMtB/Du0f25vNqjjIxvJ5P5+8TFsWT8Ol2Ky1nnTx7/TPzYGNL+rh1E
2t9OOnzeX0Dmz4u2k/lzAwGdX28XcDnrfMuPVcRH+RPvf4l4L20+T1tP+r8V
xaT/i5lG+r/D+gIuZ52fmR9CvDiP+IFJxHf04/MedP6+lZ4vMJTO36+S4nPW
+Zy5JcQfUG+jPo7TW+n6oxl0/vw9XX8kI+Rz1vmfedQHUC+hbsDpoXR8E0XH
N1Pp+MZQwOes80WXU19P3Z76AE7/3eO7P/6f9RFG8rD+fKbeZJhfSs8eA+vP
1U+oifE4Kz+O7WV78HEtVuCz184B9wyYw+UevrvOnkc+eYfOenx+xOJks81b
kbs++iEtyeGs/DnNJUOO4/nPZt3ws3j+c2Y3NQM8f2l1yclLnMNd2ku7rkHj
r/GLN3a8isZf9zRjN21B46/kGClDayHbWfl1wmulfEqQtz3W9BJD/qJlRFIl
8rdHNR734nCbhcEukpUtoowbH7QDiipE7n182+ITakTzDhfplouznZV/R1X2
xhgb5GprRSYHkKedthl+BflZB8e7uzi8Ru71Vny+iXNt/lN8von0m1l9E9D9
tVgwRgKfD8JyVn4eqzz7s+fw/IVCSBl+fyHpO+dwHPKi1XOSJTncQm0nxE/B
V49D/OT3SQPip+/zAiB+Yjkrf0/C0eRw7G31M/Qgfnxt54p9+sTYPjy+cbAa
zB+X9bwF55vM2LsB5p/7aPYT53FWfh+x1WPg/BSN4+ZwvYVZLXi33Xu5fNxZ
WWh/3KYkwfhQp8trmH+eeGWBgMdZ+X/0MlrBu3uuB+95pR78VdEKLh9RcwL+
/g0ZFWgfnS+vhfZxoZYSl7PyAx3vfwy8epISuFXqKvC/tJS5vLMVmT+2iSLz
x/sTyPxz4XoxLmflDzLOJ66mTa4PUyPXx17jc0c10r/oLCD9S+gnMj5+O0/A
5az8Qn/9JD7clfjex8TdAvk85QT5+6ce0PHrWjp+U+JzVv4h2WPExRqIr1xF
3ESZz43o/PEYOv+7is4fJ4jxOSs/0Q7q9dS/UW8S43NFOn4woeOHVjr/7Cvg
c1b+ojbqPanfpx7M6Sfo3z9GfS0d33TidNb68qPU06mvoq7C6b97fPe7/c/5
tX/Or/2d5e/P+bX/u8+vZZU/lrPWB7LWH/7u8v3f7qz9O7+aH5i1/+ZX8/+y
9s/8an5f1v6XX83fy9q/8qv5eVn7T341/y5r/8iv5tdl7f/41fy5rP0bv5of
l5kf5xfz37L2T/xqflvW/odfzV/L2r/wq/lpWfsPfjX/LGv/wK/ml/3d/cM/
3Vnrv381Pyxz/fYv5o9lrb/+1fyyrPXTv5p/lrX++Vfz07LWL/9q/lrW+uNf
zW/LWj/8q/lvWet/fzU/Lmv97q/mz2Wtv/3V/Lqs9bO/mn+Xtf71V/Pzstav
/tPz97LmBzOp/7vzxVn73353//PL8Rfj/S+rf2O9n2X1X6z3p6z+ifV+k9X/
sN4/svoX1vtBVv/Ben/H6h9Y79dY7T/r/RerfWe9n2K136z3R6z2mfV+h9X+
st6/sNpX1vsRVvv5n67frPNJWOeDsM7nYJ2PwTqfgnU+BOt8Btb5CKzzCVjn
A7D257P2x7P2p7P2h7P2Z//T90ez9qey9oey9mey9key9iey9gey9uex9sex
9qex9oex9mex9kex9if92R/0x3/Fe5+aAj6r7RKU/wsFA8BHGY3m8oIAfWi/
G1xfQfvt974XtN+rIpu53P6Vzg6SX2TpUtx/5GULN+H+o+Nb9wweT5FMysft
w6EK4/G4fYh44f0Fj1+PLdIaK8bhBjun7TiJ+sfy51vmnkH946jDEY27UP+4
fMgr510cPvS2vFc7Gt++f/So2Bj5wft9gttR+9ZFPWKKQMj25cJLb0JQ//tW
v8YzCvW/DU/0FR5sqxF9CqhM/ijG9tKIs3uT0Pg5s5/NswbUfga+/N5dFfmK
16P8loizvfVZW2ACuj9SQ4Z28ET3Z1dP9T1e6P64G8bf1xawPbXlpF0x8o01
Zt4bcPsqdyt3C/L2lDMK0hx+07vFApePu7tPvcHPd6LuNQ1cPhzTV00ScPig
N6OXYx89eUI3XL4+zF5qj7169Of+PJ4SG1KG/WW/1MnYjeduisUu7GkjxePJ
Yx1h/D/xaCj0j/ufv4f+cdgAfQkef1DlBfXj8dKuUL+muM0g6++eVQp4/Lrl
TfDAl37gNluKwJ0iN3H5z9QUqN9vNgqhfXAevADq97Gf3bhc2OMIuHCkAriY
YAV4u4cql8sUkvcTn+6T8Zu7H8mvcWilBJff1SDxy8lDJH55EEHiFzUjcS4/
tZGMDz3ayfiwMJiMD/vmCLj8wVPi1uNJ++p8gbjtOj7/kELHh5fo+/EFpH2+
3I3POx4hLrhLvHU5cV9VPo+k7z820Pcfo2j+ixQJPv+L5r+YRuMvbxp/icT5
fCUdP5fT8fMiOn4+K+DzRuodaf9WQT2c05Np/7iDui/tH7U4/TD1Q9SXU1fj
9Dzqp6lHUJfn9N89fvjdvsx8Abz/TTe8BPHlQOMUiC/3PXwoxePDzM56ZiG/
JZX7dAVuH+5GTV+HfPAQmWpFDu8S+vNFNopvyt8qyg1F8Y3D1PRTd5LQ+Nxw
6rs8Idu35xULmlH8c3hFai6e39rUVlGF57eOjtVtwvNbLFcdMTsLv/9o37FA
DOdf8K44ehPHR3sOLC3A7z9YPqCq9DC+PwajjEbi+5M/4+hyfH8yn21TFXD4
mX3vIb5KvyeC9xcLxfrB/pTVjb3EePxl5jh4vn6N56B/6r1GB56vQaeJAh5P
dMsHj9zQBcpH8aII8FpXOS4fvJ3Eb+ujSPymUkbitylVQi6/bkPKZ2wCKZ/K
eqR8DrYWcHmXfOLaND+BSQTxdXJ8vo7Gh2Pp/P9RGh/WC/ncitavmbR+9aT1
a6KAz393/f9VvzWI7P+s/0Geb6k12f+5KVDI5TWqZvB+8NagNfB+8PL8cHg/
qL1nizqPP/N5qrgaedezKt0nI5/RUpfvhNx6yzrbvhxuaP/zwNNq9P2OWS/e
WVIhej17yDId1L5cmNNd3UiM7aNk3XY/xvnNrYT6O5DH9T5coYU8IjK4vC+H
V236axSOz5w+3RyEx+dS7nuH4fhseO8Z9/DvY/n+9EWQ/ydIOxTy/4j3vgH5
fx54f5PncSXX/vD+o79Xf4gvPQ+Og/cf+5YvFfL48AWL4PnOOPQI2pcj2ePg
+Wr4k/VnLH82p5iUj05kf/TJGpJf4L1QmstvR5LyFS8i40u1JFK+TEYLuTw/
gJTvQVmkfJeNJ+Vb30TA5T3o/t9Mml8gdgvxPtJ8HkT31/6k7Us43V9rJ+Rz
P1o/V9L6OY7Wz8ECPi+m/q/5BaQ5/e/z8f/OHxDzf+m/u/364//dzso/rGam
BtfvEZH3h5+9P4F7/ZzH5Q0tOfD5A0dNBe+au5fkD32zg8tZ+Ycfze0sg/uH
r8sbpXD/EFurKo37h/nCD18FHD5tYb42/vxol81T8edHvNlvjj+/JWr7KiGH
s/IPS27QN1+B3NIsvyYGeYK4bukC5OWrmw+f5XDFop5bLJG//Xrz9GzkVmZL
c8yQq7onX2rgcFb+4aTFOkYDkO+ostJzRO4TGpudilzLQe+EFoef8X3w6HFl
i2j/pPqwzsgb3c2fuiDPLT+rNIHDWfmHbQ2GhOD8eVNHefvh/HlyIXadcf68
Mwn+nVQ4fMmzANk8XL5KFr9ag+c/go1Gb0Ruf/OAujyHs/IPd64e6QzxxTpV
Ifa25YH9sc9b2jaaxy937uiN/dlBWSWYX9koPxJ7hlHbEB5n5R9+3/EjrC90
9MqH9YW33t2G9YUhPsu5vPynOby/m/QiEz5fovILfP6IJ+cleJyVf/j77Djw
fU1Dwbu4rAOPqznB5Vk/s8EtoqeAez5OAw8LTOVyVv7hY94kP0jWC5IfRG4m
yQ9yt6ILlzvE7AcffkEGfPy7peA3mtW5nJV/+PpOkl84JoJ4JzPiZj/5vGke
+fzl2mR+s/YF8bAYPmflH9bNIN6nK/HhycRD9vJ5fg1xcWP6/vI03X8cy+es
/MPxu4nfvEY8LID4iS58nrSf+J564p+XEn+mzues/MOLqA+irkBdQ4LPLej8
6QXq56kfEudzVv7hNOoPqMdQP8zpZdTbqB+lnsjprPzDu6jvoe5PXZPT91Hf
T30pdQ1OZ+WnKqD+d37hTdTlOP13jx//252Vf9h++IMz2F813LPDvmZRZST2
1q/rZXmclX94d8lT2QPIn7iUxwXg/qubpEcQ8oBLOw+oczgr/7BPmvK6AHy+
4XmVGZL4fMOq3U07kTufP9vawOGs/MPmpyUOBCE32q36pbyoQmR8+3jtp4Qa
0aN8p7JwDmflH96q1TQT+5Kq9eHYFZ2f+WMPllNy5XFW/mGXCM1M7LVvzMZi
33/RbzX2lR6pnXiclX/41RJf8E9zdoCvWp8Mft3uEZez8g/7fnAGH+dN1meM
7kTWZwxJHM3lrPzDXXcWgLsPIT5p0SbwjpqyXM7KP7zqPZlf/3yR+CIl4oWJ
fM7KP/x2GnHz3cR3GhP3GMnnrPzD0wqIX31O3HgT8VGyfM7KP3yPzt9vov6d
zt/v53RW/uEp1L2pD6A+htN/d/v9u91tenQW9qXGV62wlx9YvQ671IqTijze
qSFzGF5f8+pB1v25yAuc5P3w+hpb29vftDm883MPfyPUfvvVT+57FbX/bVmL
13qg9nte67RJEmJsd2uxVwmtahENsH0mHYva9y7X3oU9Qe171iqD/q0cri8W
+AC3vzdN5z/H7e8roVITbn8v/lRTxu0vy0cs2X0S3x+rqD3j8f0J8AoIxffn
a0kXuD8sLxVch/bTenYztJ+BgR+h/VxhfljI41LL5sDzXbzrNrSP21Qs4PmW
q1gIePxK6lnwn2e6QfkwGrwZvOKnNJdLjibto5Ismd/XcSHt22YfIZevn0fK
Z/5hUj5rLUn5nDNUwOXTzhJ3bib+hbZvujJ83pe2X1W0/RlL269lQj6fQ+tX
IK1fFrR+DRfw+VnqudQ3U5fldFb+37J/8X/NL8zy390+/W5nne+wvjepXztn
kfolfmEY+JqRpH6xzm+Imvk1G7uFYVEkdpktjWnYV75YmgrjK8b5DC/GKaiW
IN9+6OfW88iTXN/eTkc+d77v7UQB+/wF33vJedHI7+R2TkpBnu23v+Qtah8D
7g3VfynGPl/hg53j5yjkre98d89EPl++QNUDz2/kyyXoCtjnJ/TMazfF7jMy
uBn7U58MZexXV09xxs46HyHpmTKsbyy8ZwvrG4tH9IP1jTX568FZ5x+c2jAD
fOX7TuBh0x3BFfUvgrPONxgqnwz+aJoAys/Xqz6kfb3fHZx1foHrGuLdThD3
G0LWB7rtIs46n6DfauL92oiP9Se+rIA46/yBgGTiiy8SN/IlfrA7Lf+M8wUm
Up9CXZauryugzjo/YDH1s9TnUS+jzjofIIn6duo+1LWps/L75f0b/7M+jTjr
fIDg9ceg/jW8KoX6N6g2B+rf3tn9of6x9v8HxIo9O4X712vDalciX7c2LiEM
+aSsirkdBez9/aYSPV5WIM8aqPFkHPINQd2uvEAeY/Zm9XEhe/9+wSjL8fXI
1T7cjrNF/q37o54+yMfamdg0irP35/s8/rES+6Rt9Xexu8d1PYy9cl7sLeys
/fceQ8ccwq7XJivCLjCZFoxd56G3GpR/xv76Oslr4NuG9AHXk1SC8WH198Hg
rP3zGrGjwJeUlYBH3OgO3neGHThrf/zVMuIpimR9Wt+nxCuyyPo01v73YaHE
5y0nfu4o8cM3iLP2t8uOp/U3jnh2T+KTbIiz9q+vzSOeQT2Dej1dn8banz6f
ujH1ROpN1Fn7z0dTd6WuTd2Oein1M/9mfPar/mf898921vjyxdv54AdL74Of
ahWR8iltDp6h7AZeX0Pm317PI/Nvtmlk/o01/iwTeJZh/yCnFY+9e/fnR7Ff
io7dhj0m4eVh7D1LGtdgt7IZnYg9cWvuPgHH+LTxVXxuBXLVOKfEauTOqwqL
T+D889dq9eORi3+95pGP3ELZJrQY+VYTr6b9yCu1H27dLmCPX989NFFNRt5g
2XBkD/IzQ//q1Ib8dWHlxyfIdW6fmLIB+Y8jjmu3Inex3+n9HLmsw273t2Ls
8a3bjE59NiKPCpzzbTryH+c8L7oi7ym1V9QHeVGQaG4s8g6+h/+ahXyySpPY
XOQtKsZaPTnGv4vnzBuEvefs4mfYPeOWKWI/93TKVOzaNaHm2A3qurdgrzpV
rYZ9bNwcJ57xccf4Bhhfr47TBTe89QPG1xun7wX3Gzoerh/vuRR8XNkMuH7w
YS8pnvHz65Ip4KeTFMCvm9uCr3a7Av540Gyyv2e4OrjFvKnghYJaAc/4+hKM
AFtE/sVkfG7VjfgUezI+33GTXC/TSq7/tsGXtM8LyfWs8fdUD+LHk4nf0ySe
fJz4y53ETSuJpzgRn72FOGt8Pmk58dCPxN/7EjcoIt4WSvziN+IRS4hfyCPO
Gr9nJBG/T8f/K32Iq9DxvwndnyNB9+fcptcPpdezxvdG1C2pv6HxwQXqvtT9
qPem16dTZ43/F1I/Q3029XLqy6iXUvehXkydFR8k/ot7/4v/ff2Of7n+7/0z
rPjh/9b/7I/5ZzkrvombPBLiI4MdAyE+qu83FOKjGWPuQ3zkPkoJru943wau
r3hiCNdLDgqH61nxT8vyPOVs5Hf7LcpchTzny73d65G/XZ97FsdPVT0NjuH1
a8M9uzTg9WuXXJJW4fVrPWR6KuP1a6z4yNS+3usS8rDvp+xskSsb+Mx4h3yK
VWNlOvJ7g+t9i5Cndd68XITcNDx89CPkpVsWmp0WsuOnuNjP0peRR62+1Xk8
zj9tuP/UHOTbJF0nPRbH+wPqmhuR1wfLdZ6MPGvU1csByN+bdV9zR5wdX+36
3n8Wdod71yuwHzk8Jwb7EBex59i7yuckYfd8L/kW+4Ord4qx37yfVy3kiL9K
ldccxF4rtmwE9qEfjyyD/mF+PbhOZwnYX1SetROur94nDvuLxhT8UOWJz+Rt
ysDb4ruCz+otBD9gLQIfsvwxeM0BE/DS/VrgR+70FeOJ32YvEYFnGBSDV3/U
BBePsAeP2zcGXDi5DPz9MW3wZhNbAU98lxNI/Pp1Eh/e3U08/z7xCkWyf2mN
Dbl+mSHZv7QsnDgr/vu6lLiuP/HGNOJB94jbRxMPDyW+Jpd460XirPiw6zji
w2OJf+tBfO5E4u+tifeKJ+6lS3zUBOKs+HEgdX/qntTFaPx5kfpT6m+pH6XX
s+LLGdT1qUdRf0l9CXUL6mnU71NnxZ8jqU+n3p26PfWx1N2o96Bu+w9pv//p
Hi1O9qeXqpD96dczyfjUbXJ3Ln87LBW8IVQc/MwmP/DXmzTBx2x7OgDiQ8+d
T3F8MH2+TkfsPtpGLjzeEPVgCPb8wftfYfdfaQ7xxb1TZyG+sBvRfbsMnt9Y
UvngG4rP5B87qbeg+OyMsXzgQg7XsDwxRhH5p6/n+gjQ59ub5Wu3Ilds7Gvr
g9w7yfnadxSfZfUxiGxB8dklW+Uwp8QaUXts9qJjYmyXrX7/WbIaxXdd5iz+
gPz18rD9rsgXLr00/TDykTfnbjJCf99MYeQGNRw/TRw+Sha3v5OGJU8XsF2w
x2S+FvLu3d8ky2FP37PtJ/r+TwZ3a5qF44tTW8Xw/WsWn3ke3z+/W/VPcXzs
dmZ6gIDDo5/E/sDxdXTUthLs14PmPgKv11mCfU7rBMgvcbufMeSXsAg9vQU/
n+GXFaV5XPG0FHiwR/sk7DsLg8FLDAeDpxYpQnzmefI27D978EMB4rMpoz4L
eFxwVhp8qNd18NjzHcCren8Dr0/bQtrvFW1k/0bMLCi/hw714nKNY5vBU0s/
gy/I8QDf3V8XPOklOX9abg3Jj7HxCjl/OnO1JJcfqiDeaw7xrBPEjeOJv7Ek
8dm8ahKfKQwh8VlKg4DL9cyJS5UTbx5E/PJD4t7RpP1oqCDtx8jZpP0w78Xn
q7cQ70vdfxbxQupZNL+HNj0fbBfN77Fbks83UxenvpL6aeoDaXy2mcZnRjQ+
eyrgc0PqEdT1qDdT30zb1620ffWg7WtvTo9i+N/5H/7O3/B3/gdFTv+T/+Gf
7T131UF+l9qIPZDfxcVsDJxvKftzijiPx79SgfMxlxrUgyutWg++7BrJjxdh
pdAZnx8kSHo9Ap8ftDxr7EZ8flBOJ7W+0hw+8OveKuyPRNPKsYceHNYrGnnc
tG81HXD9XDFT2ai2RaS6RtcpHsVn68p+FIxOrhEpzdeZuEzI9qoJYYtMkJ+5
32t/Sine3+xiYIN8+DyDQ4uRn3H5pIDfn9X3VkvA788aNxbPxu/Pcl+92Iff
n7Fc4DRlwkXkT/rurRiHfOjuIt3ZyLutlpnQJI7zI0newOe33p4eugOf39rt
umV/fL6VoluX8/h8K5a/bMs5iL3XxfXB2F9HqEhil6+7fh/7wrm1qfj5tAbq
DIHxtYXMIvx8Ng8bpingcN9T1TuwnyxxN8N+pa+uH/afc2vAd+d+hOcfKFwH
5/P9tJ0I7+cevc0S4/HLnR+Ci/sFgOe3mYNHe54Fz/3aG8rvu5cZ0L/tmyQJ
5Tc1003A4zKLe4ErC9LBdRXFwaPU3cE7F54Gvy5B8vu0TSL5fea9VuDyE27E
1xSpkf7tRxj4bZ2O4JcfkfNX37eT81c7apH4zLyfGJcPv0787UfiXToRdxxM
/EE/2r6uJvV7ijyp3xOnCbg8wYj4+5XEbWSJx08nvvY08QOPiXej+YkUO/K5
DnV36jVhxMdQL6fnu+bR8xElaHw2QozPc6kfo/6Zng9rRV2ftn9WtP3rQNs/
NwGf61EfR12S+sx/SPv9x/+zvm/ZJnAPtU/QftQUzwQ/592byy97RINfkSH5
6/LNZ4NHDyfj92DXcHCvr+/J/FVnV3Dbk33AG5cMlsdeEnUQ8uv99PKG/Hp7
S3768rhNcZ4azM9U37iK3X3I/U/Y583MnYe9rsYZ4q/Gn/0h/vI4nQbx19PY
lRB/FS926fi+DsWnWWbqL1H8mm49yOAWiu+SjEdtXMHh52+969SGfLFn8N43
yKftPxN6H3nzl1f9lyHfdmfxX6+QH4huDHmKfENkQdFV5Md9FzSvQh4zUbXT
bRTfljW9P3cFxa83XtvUD0Lxq5tRp7ulYmzvqv5w/CPkXYL1ztxCflBF0GEY
8jMf9hQWIr/Q8PzmJeSmOwNqapDnHDm51wB57Kd3XyuQ67k1BU9F9+dQWv+P
g9H9CR681Xcguj9JI+YVjRKw/YBLk7wd8jf7NtX3R368ZKmcPnIT6VttVnj8
7DeouweOb38sXTUceT/5D13MkXtqVL8djp9v0Eh4ftlHQuD5PR4QCM9PZV8b
PD+WHzCoVMI+YqvGJexBo4LfY+8cHOSN/Ul+aheIb+wqbmB/EeH4FbuSXPRc
KJ/9beD8Z/XqDxA/l4xLhvyNPktDO/B45Rc5cI3qcvDgrx7gy8QPgCsZR4DH
PtKB9Y31oRfB78V4gPc/bAjx8x2p1xA/tzb3hvi51u6FgMfD1XXBJTq9AJdU
7UHev354BX6j2yBwqxet4HcOG4Fr5D0Bv+0QB/VTYjTJv2l8cy7Uz7IdOlw+
yycW/HHCV3L+ozTxuq4kf+UjY5LfM+Y1uV64h+T3TOtGrldbQc7Hzmkm8fcA
B7J+cn1/SS63mEp81mXipgOJPxxFfFEq8XRx8v4234/4Ik3ils4kPhfdIfH5
IxsSn5teFXB5tT3xHjeJd7AiPvwG8d3TiU9qIJ7uQHzIJeKtcaR93lRN3496
kvZ5lA6fq1J/TPN7ps0lfpb6ha3E+9Pzw/vQ88OrexAfTc8Pj6bxvRZ9v2sn
yeda1AOpt9P5gdnU51E/TN2SXj+M+nga/++k8f9IGv/fEfD5aOop1C2o36du
R30v9bHUb1KPpf3jNto/zqX9Yy9Oj6H+d/7TOf/icdT/3fnq2dT/zj+5gXrH
/yH/3eOPP/573ckjBM7/vXgmDc7/7be4M+QHGTu9kwSPD9hSDx7l/gzccJYP
+LNejTA/cs9LA7x79lTwRTNK4Xzh+5Xj4fpLfuqCQuSGGx2aQ5Gnzh5YtQl/
v/OhTTIc7l41+jp2I+2GyDDkW6SehUUhb7YYuAh74TLLXgXIC7MDR+PrNewe
ieHrrw4wccfn/w/scDtcprZFJL1H5svyUlS/pUpf6CbXiMS+R7yJFLI9oK3P
607IG81XOK1Ffkatw+y+yBfGzxizAbnsvipNIfK55eG7ApG/rpZa1B37OYvU
aOTHBAnixRUtIqUnSRbDiipEq4Z6bcX5BVS69ah4Jc72Mw6R+0uQ9whqDLJA
rn6zl/gU5Nd2yDS+RB5wVDAe5y9w+NAtE+cvqM+uanZC/q1/Uz+cv+DNaa0Q
fP74oMUCDfz+XH7+4zI8v7J97TUvPL/C8nXFNpOx24zM+IrnZ4Y+dt+Dfdcp
z1XYV3va7MEuq6Juiq/vWtfyGLuSsK8T9jnPUvbg8tGzRDgMl4+lwQsW4/Ix
7Wa3LgIOr/DL3I29+qbDUOwn9HcEYE84tAd8pt7aNOxJuSfg+q49zQOxZ73c
CfkXEo+Ngffv5hmFMD/zadVWmJ951ilcjMdfBg4ET+uVCa7ntQ7coDQW3Gjr
VPCIdzXErfeBv4gPAe9SMgDqp7btKRgfmbQrQP1cN9JFwOP+bv3AC9dkkf3X
D+VIfJYwDXyuhjG4n3I2+HE1JfCl76eAd+9D8kc0dCb5I7Zs2wBu0EuBy7td
Ivmjd98g80f+44inOhO/soZc38OVXL/uMfGA92R9eceu5P3+YkPyfl9+Epn/
+aIgxuW28sTle9D152OI71IjvqsP8SxT4l3diAdIES8xI+3j3A2kfTRXJe3j
zMkCLk8wJV4SRueXlInHOxNvMicu3Ejfv6sT7+dE/AXNj51D82PPpPk1rBT4
PI76EuodqQdTF9H8HZ+pZ1BXp/6Tzi89pvNLQ+j8k5YYn7+jfou6EXU96nJ0
fUIL9THU1akPov2THe2flGj/5CLg8wHUbal3pD6Nugl1B+rK1Kf8Q/rfP/57
/dKZYPDw4y+gfVzz1Q588ZgBXH50zSrwj9Yt4DlDnMAH7OoLXt43uAm/3xc1
3T8K6y/kBtXi+YfmaXtDebzJQ/wN9gcyN09jrzXfeh172PCKldgbwi71v1PX
IurSOmDirTIUn7oYKJSloPGBQaVLBIerak8Mf4A8/a2S2n3kyuYeJyqR/7XK
89p65JMv1sicrmoRxbpdrc4urhB12jGqRSmxRpTbPnXhTTG2r+g+0eks8uox
XhcKkX/dnN23C/IN+opjryA/enqMXBAeH/Qx6WiHft+bfsNTJqLfZzv3bulA
Adv1ht6ZugjHt0auP8Yjv2gcuW8c8pEPfUNMkT9N+N4bP5+BW7Qb8f1LsHGS
xM/Hc+sxNwGH9/rYpoP9vlbne9jF75QKsXssf+4O8aHTEFhfv/DjIZjfWavk
C+vrT+b8kOLxzsU/YH6o/5KV4PcemYHfOtUd5odUH46B+Zt5agIoX/OnDIf5
mzSbuwIev51vCT7E/xvM/xg3mIGX5TSAP65KgPL77eEPuD7upReUX69MbS6/
84bkP2sfTvygAfEvvXuAR7ST+RcbBzL/crKSzL9cbZLg8kONxAPNiAenE1f/
RHyiD5lf0W8m8yvbZ5L5ldAKAZf39iQ+9ilxyenEZ1YTn7CNtB+KdbT/nU/a
Dy9tPg9OIL64lvh+L+J3qdfS+ZGPdH4kmc6PiEnyeTr1e9RDqKtSn0nnPzLp
/MdkOv9xQcDn06inU7enfpl6PG1fk2n76kXbVx1O/zv/XBL1ef/if+/v/Xf5
51j+T89f99/uN+ZfgPNFj92fAed73hVth/M9NcwFkjzeXDIKzgfdE54N3jtG
CPMLBh1KYH5hltDRHp+/quRWoLUWedWTdWvw+asSi9++k+PwYUU1NvnYv61s
wO5n1uIegfz7zGOe2I8+m3jxeQ3yHkfXeKD4flWzx1spFN+rdPTMSBWy/daH
laJ3yIOsnB7OQ2531nFxR+STXvb9koT8yewCqTIUv2/oZxk2HMXvz2MbR0xF
8bvSs2wNHN+zfOOx4Hw8f9AvY0w5nj9oXjXI2Bn52057Z+H5A9/O2ZJ4/Xya
IDgUx+d6vn9Z4vXz6busuuD4nOVzl7U/wfG9lkSZN/bnKk09sMepBBph17qr
sh8/n07N+4bj5xO9cP1S/Hz07/frLODwFWuH74P5J2MBeGT7ecifOHHdQfDb
k6Ihvtaz/wDxdcT7axBfL9R3E+PxytkrwV3KnoJvE54Hl9D2Al/62hzKb6vF
GdK/6qtD+S3VcxLw+IITZuDDovLA9QxVwY/MmwxuvSYXXE+TrK9PqiD5G9d7
ynP5bEPiZfdIfC1cSbxHAvFeDiT+3eJE4t/ha0n8u/KdkMv7jCZeZE385BLi
pz4T1xGR+p0fRer3UU1Sv3PsBVyuakm87ybid7oQv+NA3JLu786j+Se3hBPf
JM/nL2n8u5z6aOp51E1pfCpH18/Pp/GpQIzP9agLqc+g3oH6MNr+OdP2rzNt
/5wEfG5O3Ym6GvXJ1P91//ff5///u/3h/7/9d/cf/3T/OiEdXFeH5L9+IB0C
HlRA8l8bSh8At9eXJeM7tyDwnofUudzfK94Ve93pu5LYFWYomUL/WBUkgvZv
Z5Yd9gWy2t9x/GL8Y6c+jP8f7bLi8Yq5qaaGyC/JV4SpIrcc7qgsg9x1WLSz
K+4fdGNztZF3z3FIlEfu0SO/uB3FjxWvLujP4nBPy4ggk+oW0Uj5sVfUSlD7
86inynoUHw4zkVWNQfHhgVkZDjrIsz507CqNPF6wsjUQ+UFtFYMUDpeaeDmu
FsW3OQnPRBdQfDtCr7VjNvr7XazTl8Xi9il5tcI75Iebz8S/QC4cNHn2TeSz
hH33h3B4wXXrxzg+XxbYloHv30Ib3Rocn692nBAG8d2u9NfYu5tvhfh9kP8o
Er93/bySx3U+7T2Ln49PfasDfr5P9g7bjJ/PNddvsH5f86FpEfb6+lmwvv+7
eRH43LPpXH76bRPkn8lIyYP48C+F55B/ZnyyIpw/5yrxAXzHj3Pgh4I+gq8w
68DlKUc3QvnV+vKBrB8YMwPKr/CTHpTfOXmR4I0b/iLri1TJ+iLx6725/IgE
Wb/vdKUH1A9dCbJ+3/cHeb8fPZn4GzmyPmCcDfHEq3z+sQuJD80ySXyo3JnE
h4mtpH5P1CO+KZe4bE/iBS/5PCeCtB+xZaT9GOBG2o+5esTTNxGXOU+8ZSZx
u958XlVG3P818YuxxHtIEe9M1/cfpa5K399/lORzORof+tP4UJbGh19p+6dB
fQV1NeofOD2ctq/RtH11pe2rPvUI6jHU3aj34fQs6pnU11FXon6S+nHqodQV
Of139z//7Z75YxyM76f4FsH4Xn9LAozv51evJ+N755uwPnvgRG/wDfMHgNt7
nOPyJYXitWXIbc19ZCOQ2ziKX4lFbvz6R3cp5Bf6mB0tRX6uV96gjci3n1S5
GoPbv5OTi3j8589YhZm1LSLL9j1q+Sg+1Gxfq++P4sM4QdZGVxQfakuaLbZF
/vLM2cijyDPq9nrOQp77sGvZXA4/tGzTjRcoPrRJN03E+Ru3DQxJw/kbD+w9
/Q3nb1yuMH/XfeTrPVa6OiJ3mH2xfBHyAfvby+9y+M/Vd3ZUot9X+PxxZhT6
fc4VDZ23od93zFNtsTj6fdNsRyvg9f0nhjpL4PfHDWPiVmNPuhk+iMdj53gm
wvzO7YnG+PkYWkz3xs9HyqJaCz8flbA9ydhT3L6ZwPj9qbMv9rR3Ud15XGnW
Enj+idZa8Pw9p9yG/R/7atvg+e8RTwM/KzYS3FxcAOXjx48HXF6vqw7lV/wj
yW800PIzzM+eW0HyG7kmaYI3Ke0Hb1T5Dp64ZA6X9/U/Cb7HWhXqxyyrUKgf
EqaK4J/MT4GrPSJe/IV48/mOXK4RQdbvexeS9fsLLiaC7/Ig71fNDhF/dY24
ajNxZ3s+36pN6vfDQFK/d7eT/nPELFK/V+gST1xG/Ks4qf8bZvL50JPEXz8k
rh5K3EmRuPAU8Q2PiFdTb+rI5wvo+9El9P1nDl2/70/jw03Uo6hfpu7B6V1o
+2dB27+vtP/0pO2fFnUR9Xbqszn9d7fff/yP//F/rqdoHgc3regE7uu4BlxL
oROXfxCR/AxFrV3BvbqR/Awj7Ul+Bv8YMr/p2ofMf7ZeJ/Obm2bIc3lwV5Jf
avUzkp+q9CDJL+WdT/JL5cWR94tx30j8N8iTvF+crSPJ53uLwB+u7Q7e1p3k
Tx3nJ83lUTpDvLDPvXyoI8RvT3xGYH995Yc5jz/IXhsG45dgSV3s3T5Fu2Af
YDXeAPvY3C4h2B9IZXbH/uKu+iTwvNZ+PC5emAb7J+d+EcL+ySDTJ7A/coiH
I+yPjPIISoL4qWtXGD/1bprog10mfqAWj//1pm0T9kESRw2wh6cau2O/6N6j
N48/rutgb4r8jpeJbjfkFjnL5ZWRF8aY5jtzeLf+J/pNQn5hYaLJIOSPZltd
N0R+Q+yjxTgBPl8n3mb8BXy+zs5Vhrh///ihpSeef4h4bmTD4SMs5bL98fho
0kDJCcgrNr++bYX8YOSCfBPkHuO2L/RGfnXHyPAxyDMsI2eNRL7sTsb5IRx+
dtGO9GnIr19J2jkEuVNq40xjXD4ancNHcrjkzMGbx1Wj8Z2KKKRXSYXohJO3
XkJijWjyhZ8dNoixfX/LJb+VOP+yxc2BtsiP97GSP4/ctI+zhhdy2xFqET7I
TR2dM0Ygz91S1PM0csXICbIBHP4zbvHSc8jVP127G4rcvH5Xf7GkGlF314Z9
I5BvD3GqzkLeOnX7uqXIyxr7rniPrq/6OGapNYdb5vmMi0Y+e0Xz0enIzdpm
vriGvHFsRX83Ds+sUH+9uw7FTxvkxh8tqxDJSW4cG51SI7ozvG/OYQHbL3/f
2fE5is/8151w7YF8fHmXG80oPnN+6n9PAcVn2+rV4/ui62+J6T90xvvHBtrt
7oP3j5UpWj4XsL3ZPef1dpw/yXPoEV2cP0nzbm4Zun83jue9rkSfPzYkV/cD
8jlubkreyE8sHCjRCb+fPDt7ZiKHD1xn8mAH+v7TTCprnyE3EpzVPIT86dqM
/uYcfuztsHo8/7n98f29eP7zmpVfMZ7/LDr9LRLXb5afuheWiX3MS4312D/6
WezAbn1vxx7sAdefFGI/ePtTNHYjG4nD2A867krm8cVH3H2xz7Zyn4Q9tEO0
O3aHe8/Lse+1KlqFfeBMkTv2qT0fLcIeZXO6gMcbNCx3Y09+EBOMvav6kS3Y
B75XP8LjHXrIwPxwsNsamB/uVXUqCrePUWMmyfB43HSNAuwakh3ssRuZfIH8
YJIjPSE/2NqUcvCxBpvAM+zjN2Gvj5Hg8sW+3fOwZ22rnIjdWmbyRuwmXeUh
f1n+i+fgcxM8bKF/7tAhAub3UlPleLxdZh7kN/OKWgv5zdovT4fvL2yskuXx
Fa43YP5627WjMH/91eQOzF9vEGkIeTzQZx94tfpG8LDLx8AdfpqA9955Gnys
WgLZn9flLPjMAEMu19rvAn4y2Q5cc5ov+NvImeC+4xaAT/VzA39dtxJ8S5oT
l7/aFweeemQ5eIrYLvDZjZZcXhm7AcY3o2aT/b0z5k6H8c1zHX0Bj3+vXw3e
1e41eLnPZPBnDUbEe68D3yf3luRnDZ4CHpdoyOX5D5aAh1Q8Bf8SbQM+dv4g
8Kshy8DDip6Df2i0BT/ycQCX3w1aCd647hX4JFtHcPuB/bh84eky8Pfx5P3F
28JY8M2GUlz+PasU/PhlbXCz+hhw7QLiR2TI9ZnK5PoOvcn19yP5fLBJCfjQ
E1rgd8Oiwc1jOoA/TiK+6SvxJfeI357K51lTyPc/HUW+f8dw8v1vtUhx+UgF
8n5l137yfqVajswPHWgTcPmjJyR/Ubdw4k+fk/xFnRTJ+oaC98TjY4mbfiQ+
qwOf26UT7zKN+LtTxA0HEr+TT/z2XOJlpcQj+vB5Wj1xlxDiQ+8R/6HO56fC
SXwnW0rX57mS+C60j4DL7dYSH1xIPNeZeEcj4mtDiTecJZ4xlXi9AZ83BBFX
yabrE22J2w4kPnk58Xc5xNfbE3/Tn8/lVhNfd4bOzzkRd+jL50H0/dog+n5s
A32/Zi/F5wGlxBe2EN8VQ7yRei31E9RbqGdyemsxcZtXxK2jiZ/uQHxKCfEk
6nupr+R0Nfr3+9C/b0v/fidO/0nzb82j7/9+0vxbQiGf36BuRf0OdQ3qTdQn
UX9GXYnTk6l3pr6f+jDqh6n3on6SujGnV1K3oH6Bug6nr6fzM5vp/Mw0Oj9j
IODzVdQ3Unei3o/6WuqR1J2pG3H6EuprqdtQN6YeRD2Uui31QZweQn0D9UnU
+3P6754/++N//I//v/uK/GPwfn+TtBycn914/w28X/2UYyPG4+olhZB/869L
t8DtKh/A+dtKutkQ39z+6AV+ojgZ/P78beCd4YRmtn9VrYL4KbFuL8RP3+Zf
hPhJfI82+AKFGPBL2ctIfJW7A/yRnYjLtzRKg1uqKoPLOeuS9VcTN3G56Vm5
y+eQBwbvu4zXL3gvks2Pw/d35ZctkhweOtlzegWOT28LCzchH2bT42s88p1X
j/aSQD5Uun5bOfKAbWv1sDe+9J6I3cyvMY7Ha2/r1+L3/3vqFBLw+//RB1b0
xvvHXb4kVOP15WrGA0ZjjzBy7Iu9qCD1GF4fYHNUS1Wcw9+cbpfD6xOuzvs4
Cq9PSLVpSklA7tG6uJTHq3aWp/rVtoi0da4nl+PzFc3qHqzG5yv+7OHsKGT7
0KSKZ7uRWzf1r29G/nXviax05OXD4lsHI48cH7gpBrnfqJfLG5BLu93STUW+
0uuLtIjDjcVCUx4gf/5ydV7XsgqRUs1Q4ybkUx+nCpSRBzlf2nwZ+WQ/3eSO
yO+elX9zA3mbjPmrrhw+Vv7IoBPIY45s6P2pFJ8P3qtvPnLbUp8nfTn8cqJ7
0KeKFtGVeWaPPIsqRPne6UXhCTWiaK1lPhfE2R41Nt9Sr7JFdKpq0bdI5KeP
3zfLQn5FObfhJPIF3zyd1JAvGvzQeBXyPlF1ffciP1IjGFvI4clVTnoByNd/
br9WinxQr37NrcjFasdcikRutKlYYSbyWb28551CPuZyxduHyJe56/omcPg3
a7HWIcgV6pRnJCE/dOrY+xLk05ScpY9w+Lbnl7vh8qm27Ig9Lp9popuHcfkc
nt81D5dPlmffLLLD9e+aY/W7SDx+/mQmj+tf/sGZ+bj+jZ03tQ37tpmZi3H9
PC5xbz92le7J03m8XE+tGq9vSguMGI/XN9UFF73E65t0Eidk4vVNFjO3XMHr
p1Z9n6aI25dvXa7dxOunzp9w68rjA4xuxJ7H7WObzWz8/W+Mnj93K3KLZQ90
JDk81LdjAm4fTeUjB+L2UZg9zgu3j2v9VXsIONynm9tmiN888gyx93Za5IE9
XX6GLsQ/N+VisEt+L+6L/VPa1dnYvb7d78njVgF4iN0iCjkQp4O92TDDGcav
B9WMYP5Cnrz/y2iTgPd/1bPI+7/1+8n7P5bfcNkcif1pbZI+9vn7X7thf7ji
VW8eL+4xDtY3Obp8g/Nxo4eegPVR0quUxXm8sUsWnL9rVhwFnl5mCP7Zah74
uJgm8JO7T4IvWzMN/FOWNZc/OH8Jzp+xXP0Qzp8ZGjQHzqcpWvaY/P1+snD9
8NkKcL35uGTw4qVlXD6sIgT8ceAc8G/Tv4Gffx7G5XYRSjC+eZCzA+YHZ4ve
w/otzxRvAY9HJ/+E/b3R+tEk/5bdY3C32EBw03MScL3D1a3gyjXPyfntPf25
3ONZE3x+9o/l4E0JteDxc0PB3ze9BL8xbg347tor4DNDV3P5uWFt4C+mR4KL
HboPLtJYxuWT92TB9088qgLjw7TodTA+XHVYkct3yZD1CbvzyPoE/1FkfYJm
Z7I+oaiF+LC5ymT+SW4t+OsUJS4/Z5YBLnuD7P9wuUf2f7w0I/s/gsyOgg9P
VCTzK8Urwe8fUebydO1M8HtS/4e9+47r+Xsfx9+iQTSUXUaDhoySnT1KpUii
RaVIQ1GUVLSV0NCwSVpEilBC054JleyVSEZWfc+5rss/r9vt/Xn2+33H6/X9
fl5/32+P53iM61znPM65Dv5+v9UB4D2SZTvkMs44/073IM6/+5SL8+9WrBbp
kOsKo09aiO68EF0oE11VBT3NE913LXpiYsf87soK8H3PVcCLbsaDR/1Gl9uB
PksEj9/bgl70qmM+vg5dZjy622j8/l9FHfOQPtg/6e6B/ZMBP3F8uauDUIfc
Rwr9/TL0h43ora7o37qjKzqjlzSjv3bpmJd/wvFvCTP0a/fRB6xH/9yKnmeB
blSHfmJtx/yyGH5/mi36rVfoSh4dc9dcdDOaf2kfhP270u4d8/ocdMd69L4b
0XVk0YuPoks/Rn9KnifTMe+biR79CP2SH/oseXTFLHTDWvQD/uhn5Trm37LR
8+vQTQLQc2U75nNpfqg1zQ9NpvmhwSId8xcV6N3IJ5GfIZek44eS25Af7qAb
0ucnN6OfjEeXEUX3Jj9NXkP+XaRjfoG8hbw/ff/1DnoPGl/Qp/GFrzT/1Vmo
Yy5Krkn+ityTXJJch7yR3K2D/o7Wx/Qiv0W+kbyZvD/5fXK/DnobuRr5U3Lv
Dvox+v3/af2MIM8hzyIPIJcjP/oX30gu20HPID9C7kfegzyTPIPcn1y+g55N
nvkffr8g/7vHz/71f/1f/9f///q5M1j/Yp8C1r8w/6kA/n4q1r+w/TQLvC2+
FLzvpsHgx67PAe+27AeMTy/ZWgnj03eFf8L4dK2SqHBHfMglH+gfykeoweeL
b1+B/d9OxfD5ckVm4A+3SoHLHJkN/jXxdoc8Y8a8xXz+3YrDE6bz+Xc2i2fN
4/PvwpzvXOMuMqgvzO9TelRqw71K2Azm9z2zlT7L/UDDpZm8PoronFHNfPz5
pcWEeD5+bWa4eLNIB/xW4uiNvP6K5/SQWl5fZXaPHhm8vsp87/nVfH/TDFG9
Adz9HAISuEusDbHg/mh0jJRIB/ykkNSThCuNBhFCKqsPXWD9Y6GbY0OTqgx2
tdedzWYe8GNt3UFeH26wlcgx5kfqXY5sZ35/TfHXQzy/Mjsf/eEyy48W25Sp
Ma/snmnfvLPKYHBBwmBJYcE+vf5ZkRL7fK97C90MmVvpr53fl32+S1H1uyb2
+Sc03g/szvzKEY0Dk5jP8Q/wlmb+acetnd864C9PflC3qGBu+vqBW3GZQbzc
vXVF8VUGjnf94iX5+O5mJ3kXvr+8ygrVDczDFg00vM48e0iWbDuvT1c+0Glz
OetfjfezuVFUZiB1LVZMNJ7X71Lrv1FUsGs8CCo+x1w1X/bEDz4+7ZrVpsc8
t/buZFvmVTeUCjKY79leMK+R+ZRdGfKqzBe15d9x6YC/vyFzZh+7vi9XuHV3
Z9f3zumgVV7s+gZE62zoxfPnr1P2pPD8a8TT1SuYnwv1blvF3PXqt4a+zJ+H
yu85z1zDyXZ5KHMx35onfP+pPfk15uId8DsXJVV5/eVRceM68frL2jkSr3l9
5dK4H9d5/eWSPrq3zzEPytswZzNzocObnbYwn3w6pkGiA+5rWjgbxqeCbFv5
82XcPFKFP5/Dh9rP4c/XjG8BU2H8ZWBGC/erj44ocd/vUz2Xu83lan/uzSa/
lfjz3eZ3wIz7IO8fWh3x7yKxntwXuvsqcq/fljqLu0/ZpFHcXSYGr+HeVODV
m/u7Lf2NuMdESI/oiJ92mwT7S/fQ1IH9pb8H6MP+0jPM6qC+VbNVPewvnRL3
EvaXlun5FPaXTjwuB/UDNw3ZDuObvZuPw/jm+BOaML6Ymism1hH/POMy1M8y
z+4L/uC1H9TPWjfMG7xJqDscb5JiCn5X6DT4hva5HXJfgw0QX/vmaEB8NV7t
DvF1+PczEF8rjq0GNz8xCLxzNyfwCfdLwA8dqwVfHuUNbqVRCh7hFNohr9xX
Bu6jtAzcJusY+EvdHeDPtl4DN+vnAv7yVAG4zLWYDnlIEu7Pur0S92d9VYv7
s360wP1ZvyungMtli4CP2roKfIB6P/DFOlgfprM0jg/qNq8Hn1wl3yHf8joN
fGpcF+zfi/uCT0lVAN8gkQ5+c1VX8C3i68Dn/OzRIdfXKQMv1sX1Uwfv7gDv
Ox7rL37/Ugq+URL9wn7014vRPabi+Fnfchy/u5eN428/5UU75D8u4PotaSf0
tHHoVkvQuzahW4Wh316KXje1Y96UhONbatKY33wMx/EpqSzMb5pj0a07o7cE
okvkoq9sRB83F13tNnrGho75qBr0zxPQh5WgPw9HH/QYfcRU9EXl9PtCOub3
UzF/K7uJruCO+duovvT7UtCP30C/uQq9jbxXBnrVQ/S69ejV8h3zZ2no1jXo
or7oexXQfx9GH/EA/Te5SAe9vRS97gN65g70hWLopeTHyX3IfckH0PjQehof
2krjS+qiHfOUcvQe5D3JvcgryfXJJ5Mv6qBvpfGX2zT/L5DGX45T/h1KfoXc
h7yA/Dm5POXvV8iDO+g3yUXJC8ljyO+TS5KfJ4/soKdQ/2I3uRv1L/qRJ5On
kruS9yc/Qp5Ovp5coYOeRn6I3IdckfwweRq57/9HLyQ/SR5B3oX8NHkeeTh5
1/9F/bP/2/167jqoX3VDPh7qV50O+g71q2K6h0D9KqnATlA/+d7T87D/luSY
xbC/1o9d6VA/ubU8uSCTuXZvidS1PL/y/THXn3mntc8+yDHf/9Y1K4f5L9mH
1b7MF07Nfx/APKrA3UiWuXx5SOWOqkaDajfNqcolZQabr76yPptYZTBswIcX
l1n/ZXDt2bqDzD3d7DW0mK/R04u+zDyp2NblAnO9fkUaA1n+Xt/6QzWU5e9f
zUafzIqrMijvanvsJMvfTwTPuirMvCUr1MuNuXZ259uxcbx/crZfOfO8uIPS
l/nz//vJ7Bieny3fPmQn+32FymlhvP+3/uqVBt6/S1kqpM49Qj1fiLtRxda9
4JVbMiF/8J81lZ8fxXdq/jD+mCMuz8+PjNSwDO7XxxlM4f5J4uN67it+VIG7
Jg2H+W3S2e4wvy1fwRHmt3l4CcP8uShVOfDETEvw92JzwBut5cD3Rxvj83ez
Evf/ChgC17fh+Ey4vhey54BPfFYGbtlFFfxtzWzwKyGF4BaOuD5cyicCfFwB
rg+v+3Qa4+/X3uDzP4eDzxXvAj6wAutXjs7B+pUv3mD9yls5uP4hKBe9/y70
invojmfQFczx/uySjPdnqBben9rT8f7cZIJumYhuORRdYyb6lEL0tpfo4yLQ
a6XQj51G30ZeGE6f3wX9KNWXdKH6knepvuS5P/PTyReSl5BXkpvQ8+VAz9dQ
er5m0fNlSG5Prko+5x/y/P/r/3v9qjm+f38Rh++3P+zB99tZG0Q65BIx+Pnx
tP/8O9p/3p32n19xEPNTWQX0Kdtp/7u0jnlTqg7s33Nwtzfs3zPUvRn2/1Hr
W9WrIz611w+IfxfupED8U/4eAfHP2PGyHMS/MZXp8Hw1DJ8M8a/1+DqIf6Xb
enTECzZKJPgwVykv0DdhfsBz8te5vH9d2POlTgc8b5RbfQTzkXNKJayZG24O
0Ldh/inGrEiV+Z5lWuqbmQ9JGXnKknm50u1Bi5iXZU94O6QDrnVigvzdSvb/
j/zQiOXr61v0amRZ+3RsVn2Nrohgt5oQdUCCtW+Zk/SeFDCf1+C3bTLzG6Py
0noyX1HQPvQbr7/p/Dkng/mNuc8kRjBv/7B68cAOeMKGNycmsc+PKLU/85h5
sbvEXk/ml8+k7PouLNg3mA3cpsU+3++WS4oMc70zz5s3JLD+RZdbr7ezz385
SfFhGHPbE3NuL2DeuX3/qGvMd5ecOW/XAY+Nu7GQj+9GqO6cwseXZhpqGPPx
3fjtZTf49RfkG+O+yHOP296jO3fPmiJZ7mcWvfnMPbMyX5N7bVDngdz91z9U
g/1N15x61RHX9zUs4Pfn5JHqsL56ZdjOUOi/GQV37YhffJySB8/HUeU58HxY
6G7mfs2wXRr6z7siT3IP7n4XvCBKIoS7aYZfh/z4wmkwfh80ZRKM33c3XgTj
9/dvuAh3xJv1RMDndZUGv++iBO7XFg1+7HAv8CohJfCZS0aCfw4L6pD3GL4a
4k9T0TPIP4o0ZkP8MXwxUqgjPnGvC7jSjDrw6JjJ4JHp+uAh21zBp258DD5Q
cxrm951Gd8jjrhaDH12K62f3qeP62QkV4h1y8TCsP/NlJdafse6E9WfSN2D9
GYWv6HvPo39zQV8+qWNukozrS0Xn4vrS04dwfWm3scId8rXL0ZNU0UN90Y0t
0F/6opeNRO8cjr7bqGO+wBvbp6EnsH2RM8T2KX+EUId8piu6fDb626now0aj
S7qjaxxFt52Bfli3Yx5F6zN/v0V/H43eKN4xn1aE3on88hb0AxLoeeSLyYfR
8Y4d9DBaf9iFxhfiaf3hdOGOuTn5M8pPnciXkjuSN5OvJbfsoHtSfhNA+c0s
ym90hTrmLuQ+5JPJx5C7kq8nn0au30E/T36aPIZcgrz4f9KLyE+RR5NL/i/y
v/7+rX/5fkH+d+e3/7PuOncPuOWdTuBN0zzBo+/1Bv8wDsf/64Jx/L8wEsf/
30fi+P+cEwEG3O8fcWzm7feNlt99ue+dFWwC/deox/pw/vQOvuPu4T9Ggfuj
E+fM4fvPSN7vwTywVtdWjPntVX49viZVGfz2HzVqOfNeE49N687864+L6kLM
TUafVm5m3r1ea+4K5u43F/fuzvKbVo9Vlj+Kyww2ztK9sIzlN2bzDWYdYPmN
VOWnb52Y/+69bHUL8/frNh1czHzVmutW6fz9575tGjLs8w8t063mn99k8amR
f/7cqNdXXNjnC+0d5azE+8/9m3Z24f3njL3xbcyf6/V7Zs98g+2KVp6/lJrn
nuX/z93zRi3PX85ata3l/y/meexv7jFR8ee531nr8IS7dfVAb+7jB1yE8Z/b
sVdg/MesYlw0Pz9u05bA+E/3vM7F3H3t2sF3nfUFP6+hB964Sxje31SJXcf1
bx7C8P4muU87XB+hcxLgY5ffAY+9JA5eofoT/FBeFMYvsW/QPu+osYXrm3Za
BbxX9hbw1BJ013w78D3D0LX2YX3x2zOwfpz9VqwvLpaO9eMOl6EPXoaeewx9
5A702SOxf5R0Htu3E1rYP5J9jven2hj0zqXob0ag32hAj92C9/e6Ury/d9nh
/W2ggh4Qja5F/TcP6r+dpf6bI9X/fkn1C6yo/ncl1f/eQi5K+0/5k+eRq9D4
7yZqHwbQ+G8jPV8a5OHkauRvyCPp+dxGz6ctPZ9q5FHk28ntyFXJT5AfI99E
3r2D/nfHn7/bnRUXwfqd8ExJqF/8Vr4E1tdsbRGH9Ss73smDrxlaDetbZDZs
Bve5rQ3eVDLfk88fOBl0bRqfP3BHaFghnz+wwWDaKj5/YPiP/RXFzJ8YLCoN
YR6cNm4w922LflZxN9laVTGe10drb23eU8Ly948qCWY7qwzuvakUcePrK+ds
ch/FvLB28MEkvr7S1nKoIV9f6TT08GrmzYuWt94qazR4Pnun6ZyiMoPZdXEm
TnHs/kx4drRBlD3/5hZzrnHX2l82g/nYPUUqS5n3C5Cc84z5FTODtXz9aMXT
F+Z8fo6aU/sDvn600r7kG58/87Y1P4374Gubfbm/D5fvxOfvdL1yp5Z7guKF
ZH5+Xsft1OPnR+fR2FX8/IjeX9KPn5+VJypTuB8/bzua+00tFaiv2OZQBfUV
g/tegfP7cbs9nH9LMzVYv6whXQnjqzd6NoCLunmCn24dAx7jeA58RN0AuL5h
0um4/qZUCK6vUqgdXF/J1YPB5YQywFW6i4JHKdqCP/6F9Z/7rlWA++NZ+iZw
OUus/3zMOg98YxG69G/0moHoq0tx/OjiGxw/ahHF8dWIiTh+NOEO+ofP6L1l
0c300CcOxftTxw/vT30JvD/rF+P9GaeJ/skf3VAKfYcV+iWqz6z4FH3NJvR1
VJ95YB66LXkV+TTydJrfvp/mt7+l+eMmNH+8gDyb/Bv5TPLB9HxNo+dLlJ4v
W3q+1MhnkHcit/mHPP9/t6f22g5+8sFPuD/Twx3Bx2gOBL9hFwN+U/I7+Okx
S8FjJgwGNxx+V4m7q/ypGp5fTA360sbzi/uxh+3Bi08pcM+svHuLu61+7Vfu
TjYFThDfKh+1/77SaCCxcmG/lgusfZj8q/wJy2+OWR545sXvr/sfZVuZr3b0
3d/EfNHBwuBa5m++vxvmw/OXc/P93law778gm13P8iuz9JpRU1l+5b4zaW8B
y6/6KDbMesK8t69a4X3mafJC4uOYF7bsPXuWeW37kKtT2e+72+TSU539Pj0L
myYlnt9kdsqay/MTy2ddjfn4xIHI6mHMj55f02UI81ES91tn8vz8uGZX/v9m
au65zP/f6jN2Tfz/+WmKuUJ+M7Rchvuk7b2uc187xfcT956+a124B8Zchfwq
tzYe3q+NSVGH92u7DSrg/Vr59y7w/q1XZSm47w87cB/RQ+C2K/tDfrWi8zPI
rzJU+0B+5XvkA1yfUEUVcDHZ11j/rscA8ICWd+CugVvh+io9w+trN2YZXN+y
XYPA7VfEgj+N+wFuIeEAfqUPev1IrN975CTmV+UyWL831ALzq/EL0e1voOsO
R2+Ygm4wB/Or5puYX/WbgvmV6X28PytN0AfcQxefiT7hLvqoWLy/x1Tg/V2z
DO/vsYPQe2xDf0q+zwH93ED0H5RfWVJ+VU/51VrKr5Ro/08v8nbypeQTKL+K
p/xKj/Krx/R8TSVPIh9PXkseQ89nHD2fS+n5VCHf+hdfRj6YPI88l3wzeTfy
k3/xkL/43x1//m6fOFUb1g87P1WH/KrUuwDm76V9y4H8Sie6GubfRdm+hPl3
GvYrwF8OrgcfGDRiN59fqbzEYyCfX5n9zHE0n1+Z3yzUxudX2lZMvcPnb2oq
10Xw+ZvRnV9uiuL59/jh7nz+5qP7x836sPzKa/7NjFCWX11sra4exfKr8EOF
yYEsv/JsVX8vy7x+zHrzQOaFCuJLtZiv2rFkWghzuTeXFC+y/Gr/mArTiSy/
2qRydLgl3x9kaFzwG5ZfFZpGHDzPfMDa+rXjmSveGyxqwfx2imQ937/S+vlp
DT4/+sRQ0VqeXzWImvrz/Cp+d9MOnl8FFRvO5244OfMH97FPbfdy333CcQP3
S6nndvPzU/EkeQw/Pzm9Sj34+Yn3VO3Dz0+ZW84e7pX3TMdyPzYkxZN73OG9
vaF/9LQf1I/xX7IH8qvRIh6QX+3ZkwL51Vuv4eD7BueAqy0PAh9aEgs++aMG
XF/VzKMQn/oVSmL8aLSC6+thrQ1+dmMuuENDF/CLcYvAq7xPgtttU4T7Q/XL
ZvCqMGnwftfR99xF95gRAp66AH1hG+ZXQQr4fnulPuZXtv0xv5rbFd9/dx2A
fnsa+m4FdLuReH8qBOP9aSGD9+cVC8q/dNHPb6L8S47yrwXoo09S/vYMvXgz
eoY0+jZyb/JuIei+5E8ov7pG+ZUSvd8eRvnVR/L75JrkauTa9HwZ0vPVlZ4v
K3q+dMjnkncjX/QPef7/b/djEsHg7wqwPuuuyQvB9/bE+qxZGzeAf57dCJ6v
bw6us1sL/KzwLBg/srBOhPGjXi9yYfzolqesD/dndqJN3B9L3oP98y6P2Y77
500og/3zFpofqHjB8rOwMYU3Glh+9u1MtsFVlp+pddFdFMTbX2Wj0Md8fcMH
GYVa5nJj7I6VM/+ywfH2Zt4/MjFPLGP52Qy95KsXWX6mckprxUCWn0VJT1e6
0oH97ZMa73V1Zr9P78Z6/6kX+fy1h+oG7Pf1t+8ZPkZI8P71W5pr+vPzI2nw
/T7/f1JaipC/+qmMXAr9CwH70ydLXYL8TL63Kewvr3hSBPaX9zKdBPmZoP3n
X/vqQ362J/8r5GeDTUZAfqah8wSuj6D95SPkcH/4yMRfcH2vOznB9bXbNwBc
0P7xc4owP5vYH/d/v7EF87O9EjR+JmB/+He2mJ+ZPcH8zG4B5mczruD9KWj/
94M78P6+VYX390snvL/nDUAXtL97OOVnFyg/s6b92dU7uH+7OeVnaZSfzaH8
7DY9X4L2Z/+zv3oCPZ+O9HwO+ov/p/3XBe2f/u/+6v+1/zLOhfUVK6UlID/b
cscB1kdUpQbD+ghB+5evfjF7QiEfX7nxKS6I+eyBiXoRvH+nualeSkjw/uSf
lv862lrVaLD0VbPBKpafbVrS8FGB5Wc3yr3n7OjA/uPR7e8Dilh+dkZmd/VY
lp9Nz0zpM5/lZ4kWdt0bO7C/uLjns4s8P/Pd8NOErz8bPGu7CF9/FjXKaVJH
9g/3M7Hfz8/Pi7tW4/n5uThDCPb/dr6rDPN7BO0Pbj1oBeRnd7/dh/xMr+oE
5GcGUz07tP+3l4suXN+Lt/IhPn0eLAfXNyJjAVxfQft7j7uXD+6aivtzz9PB
/WncL3Zs/+6fupifVU3C/OynM+Znou0d25+7fRzen8nheH8K9aL70wzvT0H7
byfQ/tljaP/sr5Sfvezg/tq9aX7iN8rPTCk/697B/bNH0/NlRs+XPD1fC+j5
ErQ/9t/9/KuesAC3b70O98fVMzrgUzSngpu8G5iC60vXrOHt96mTwpG8fe/2
wTaT+9Bdi1KOs/yk9FW0QyHLT6akh9fvZvnJOv13C3YzXyd8vcmP5R8fhlQ5
RrH8o+75EOnH8VUGXz3Ld35m+Ufzy1avOPb5nfXHijuyz989SHHvcp7/a+yo
VWbH33NpHM9/38M9J5r49xup3O7Ff59ZxoZ5/PuTYv1g/dlb7VRYfzbSIRLW
nwkPMoT1Z48rlkP7/3RNHxx/sV4C7b/Ry3L4f22pSfD/m8KE4fws0HOF/5/d
huufJM/i+qGvtdh+27rh+qHD/th+nwjD9tmuHdvns77YPmvl4/ltSaL27TqN
L7hS+9cPPYLWf4TQ+o8ptP4jidZ/+FP7WUrtpzu1n+fo+u2k65tC13clXV8l
8lPk/9T5+z5jXEsgP9C4Dvnd8JFJkN8daGiA6zdu9DnHXN5/6lzwYj3zxw+j
rIKY6+lLVnbnz29w2+uTrH0o/dC9y1jWPpguzDjxIJE9vxoLP55i7UPyqWKh
Nyz+p69PLeD7h0a2llXw/UOzpqs84/uH9pi0NJfPT29PcRXh89NdyrLu8fi+
99CaM3x+uk5FCcyvHDpFE+ZXnl6SBfMrc17Gw/zKwgOfID5nPDKA+eWrRLRh
fnlA/WDsf+fMgP/vVn8R7j/VjQPh/w+VNcL4ZY3zwyNCcH54sTvOD7+8GOeH
6yVj/NwchfFT/gLGT4sKjJ93DPH8xsbh+ZVTw/OrN5viG83fVqb526No/nYQ
zd8Oovg2neJbFsW3apq/MpOunw1dv0F0/Yzo+v2Z//HX+Rn/r8yv+L/dBdU/
EOSC2gdB9QcEuaD2RdD6f0EuqH0StP5ekAtq3wStfxfkgtpHQevPBbmg9lXQ
+m9BLqh9FrT+WpALat8FrX8W5ILyA0HrjwW5oPxC0PpfQS4oPxG0/laQC8pv
BK1/FeSC8iNB608FuaD8StD6T0EuKD8TtP5SkP/T87v/7i5ofaggF5QfC1o/
KsgF5deC1pcKckH5uaD1p4JcUH4vaH2qIBfUPxC0flWQC+pfCFrfKsgF9U8E
rX8V5IL6N4LWxwpyQf0jQetnBbmg/pWg9bWCXFD/TND6W0EuqH8naH2uIBfU
PxS0fleQC+pf/s+uDzhHXkC+hVyK/Cx5PnnUX1zQ8X93+/JP99hTh8GzdLB+
z67zWP/HYAjW/9k3bj/4UCkJ8Ip6L/BS3V7ghw/Gg3cOb4P48ibHGdx0lDJ4
qqPhAu7+l/oKc+8l5j+M++r+LVO510RfnMnd5ODTr7x/49plzSDu9et8Dblr
z41R5z5vnslj7ikbCjpzH/Dp2hLun6O+CKsy7z3cMUGG94/eh3iL8fzx3VV9
G57fe18278P7bw9ubZJgHqY99fMP1r+MPrhQ3YF5H+GC+6LMj26ODPvG+p+9
Kve3vmTe/DTlkAdz6ZcHHDUqGw3Kv+V97Xa+zGBpJ2Ux/4Qqg4O7VvWPY/1H
m2EJo3sxvxFvMk6Y+ZEZOo9WMvddI6K/m/m5c75HWlj/87n22dQXrP/5W6/W
2pD5VNuvocdF+Px/6U71rP/7wq7k00P2/Yem3bEqY99/5suj9BD2/ceS2oqE
2O8TV7o/7Atzh5F99Z8z3ywUa7OaP/+fs9L0mVe4H8tUYv/Pa59UJwXePi55
UGvO40f3bq95/31Z/IJjsL7UYcZ13n//sr9HIOT3v/q1cI8POnYK5veV9q7h
PvbFh3XcJd55iPPzfydFqoK7eJLGW+6/7NPcuM9SaYT9gcOeDoX8SHzHBsiP
zqnchvwoc8QGyJ88ChPBG3f/Ajfuvwnc6+kWmB/oJuQI8//2KjXB+os6rXfw
/vhW5DtYfyljWQTvh6tvvIf1l31su8D6ywY7rO+YH431HZ+1/wCXG4D1Hccd
UIT+Z8bLOnA3pR7Q//y1qgXuz7V54XD/+pd8hvu3WNsa7t+VDmrgbqciwc1n
fsX9E1pt8P6frgr+fjvOH83RwfmF051w/mj+AJw/6qiF6zMWNeH+qD7quD7D
8hW+f1bxQ1ccivMHd6xCVz2H/rsbvp+OTkZ/8hHdewW65gDsP74+jv3HpH7Y
fxzYhM+3hRZ6r7PoLurodq/Q90+j+uxX0ftPQHd/iH48AuOH8UWMH91tMH7c
V0XfE4V+8RJ6mS16Ga0PMd2KHl2OLk3zF0/T/MUPtL9lDK0Paab9LaVo/8lJ
NH+xilyf5ifW0/vte+Tj6f13MXkUuRz1H9dQ/1GG+o9fKf4pkQeQ9yX/QD6a
fBv5cPKn5GEUX7dSfF1C8VWdPII8ltyG/M/6k2jyHeT25H/mRx4nP0oeTP6n
/vWJv/hf15/8mT/5Z33KX+dP/t3tz393ny7bHfL/t2/j4P2x2Jll8P642OgA
5P/uXkmwPkPBaBz4zDnfYX2M3sjn4IbVG2F+p0+oE8zvtP3WBvM3ndKCYP6m
SNKPiXz/o5m6qfv4/knZKyPn8/2PLPpfduX7H1VtWiXL91faoxNaxNfXTFlj
P5vvr7To1CU5vn7mWryZbRHPPxUW5/H5nwX7uj/l8z+3ji/Ywed/7g1UvLDg
cqNB/+W+N4+z/mNmu3yl884qg9FBLYPsWP/R4Z2M0nS+v9jHyElpzHPez2pb
xHxNF/mlLswDxD3zBjFfkCvVvoX5/OMahuOZa5mlNfsxd/o5LvIp6z9KaJTf
sWD9x2NuuhJrWP/Re/xjv/us/5gf3VfxPvPKJ6raxsyL1S89XMFcQ3zm/Trm
H+dYGpUxr7hSetaAeXBeD6nFfH+v7nmFr5iPP+p+j+9vNam/2kO+v9XjlI9G
fH2O3t7IeXx/qwmtfrD/2xvXKNj/bYvCY9j/LWrHZ3numaHzhfj8g7LqH2dh
f7m4vRZ8/ui3aRsy+fyDQv3QRH59rOTVRvHrk9ZqtYJfn+RSdSV+fYxX5CVB
fn/7ii73AhVDV3g+M5phfc9U0/Jd3PtefqzPXUTjjTv38zOOwvxTk+eRcH9U
GenA/THUqhHuj1mzG+H+EC/JB//iPg/c2kIe7q/0t3fA93yXgPtv87xY8AxT
G3D9o2ngos96wf27pfN+aN8W5XyH9jOjxQHu304GSuBa8mmY/3m2gXt8twd3
8hsCPuV6NvjESHG4/8cZLgG/efc4+MqEHvB8FO4LBo/5iet/DqXi+qFDmrg+
aK0Zrg/qGYOu1Avnr/Y3wvmrGQdxfuupQpy/WpqI81cNKnB9kNUjrD/zeiHO
T/XMR19Vj777K3r9DHTtj+jXpLD/eUcD+58TVNGlBuHzXbwGn++bwtQ+2eLz
3aCG7rQOvV9ndB1r9MHDyQPRrbqhS1pS+3ocfewTdM9g9D60f8kyWp90jVyZ
1h/l0PqjR7Q+6S2tT3Kn+bO1ND/Wj+a/BtL8iou0/siZ5k8kkSeQ15EvJL9D
fpFclvqfo8n7UfybSPHvN7Wfyyj+DSSfQi5M8dGeXIN8Nrkk+eJ/SPz+1//1
/5fdrAT3D3P6jfuHaY3dAD7DGvcPu2ON+6MtXI/7o202x/3R3K/i/mhZq3F8
0Ccexwc3BOP4oLwpjg+OS8D4fSgD4/djOVx/oLcG47f9Y3z/5tqK79+yYvD9
21pnfP82Qwf7TyEfsX/VSQP7R0UvsH9k+OMs+GeDftg/SosCD14kCT5R/zz4
jBNY/8YjDOvf/NyC9W8OqWyxh/5jiY0Ud9GJdmMhvq9XmQDtx+MkV+7Ty07J
QfsVM3Ia91XOQqPh+2NdN3JfvvXjAO4n776fD/n7ki2w/+LG9PC10H/9OaYP
9J+udZ4L+dt5/+HcS+qUYf1v26X+sP53bHQm5AfWLvmQH8gU74H9JQf3+gL7
S85uK4P9JeWnlCpzn5+xKAzic/p7NYjPft8Xcy+QV1HnrijhEMN9lJcB7B+5
ImE87B+59+K4wdyvuCqZ6DAfJj3Ephdz9fyyFGnmle7TAy15/rJEVHcs7x9t
Tr+vzO8fN2VnReZBS6LbzZjLtkhWGTFPFX74RJt5i8zOd2rMXRIuZM/i/b/K
qSf4+sR2j/uifH1itxuW9/n6xCSlFYV8faLGlcH9V/H8t+aVyUwe/28pH5nG
fEn/xgI9fn7KnA44Mj8wePSRycwt4gaKTGT+TjSrfizv30pFrFvAfHTD7dW6
zF+oih8axtwswv/BVN7/mtxYYs18d96LvHHMA4RuC41mfuL8BoNJzL1f2G2a
UNloYLSr7HC/82UGhgO3Km1JqDIYqfmqa6RIg8GLQTLbTJhfflRgqME8TqRQ
I5W5o+3cToHMLUYs3uDF3GZ7J48ZzOXPjOp9lnl+loGMK/Pi+G8x9syzu599
qs/cU652SBZzvzU+ndcyFwmV3VfIPFXz1zB/5iKvHS1+MG9v2hc1jblwetf3
6czdnKNvuDHftuR28lvm5WG1dsb8+A/+S0KYzzxT9cGcec6yXz8vM18wddOg
pcyVSvdpJjK/82yckz3//rVetx4yT/HpNdGSeduthN35VxoNNpQfcz13gfW/
9+z32J9UZaD0e1yfVHZ+DgxurQxl3qdl5Owk5soTwt/5MHfzu5Kdzzxg9brT
Unz9RMXVueOZmweHh0sy1zY16vKDuX4nfZ+5zGdapbauYt5qZfxtGvOydI/Q
e8xf1JjWllc1GpwP7pE6k/UPfF0d0t8kVhlU1y79lsP6B+r9juxXYv2Hr33e
vYtgPjl9cLY+6z+sO7VCN4C5696ywgvMczp/VRVjnz9t9cC0St4/6X0laRDz
X2Xqh7yYRz+e4VTJjm943dlqE++fHF0SYcLfj5ktquXjY792+x/m41/1hbWX
+PhXdZfEUP58mPf8cIP7hy59d3PfFHb3NPcPmv7R3B10bpzkrhe1K4L7AI3T
+7jnvIhOhfGZ/WUXuZuNHxrH/avXwBzuar2uxEF+7H3Cm/uTZSstuTtsvr+c
+1PjwvMw/rouOJS79496R+7rvmf5cFcMuZvP/X7i7zTua6evDOBu0iM6jvs8
78qD8Pm9DRK5e4qEruY+a1VMKPcFu8KzubfMXQjje++yTpvy+FBj/y2Kx4f1
DqqSEB+XnznL3ffJVHCxa6vA69v9wR9ZeJzhLl4824S7XujMSOi/NI6SgvxS
sxcc721SCR6RVAueNaAajq89vvkU99OP5OdCfG7JCeP+aNadLtzj+xqe5j6y
LAPcxcw2nLuytBN4/+Tzhdwjvl4y5j7aNDOC+8atCfD9+fslwC+eHguuky0O
7qD7E9xTrxbGF39cOA7jh8E6DTC+OO+pPIwvjre9Ct7lchr44z63wfWO9QP/
3CMLvPhgNLhzyEnwydo64JntZ8GrXZPB38dcAp9boQquGbkU3ETOAvdvV/EG
Hyi5CDyxZg24RYYDeLFJCHiViTH4z6Rk8JdugeCXvh8Cf/VsDPjusHBw1/LV
4B5v4sH7Nk0FP703FNrHwmEt0H9TtFgM7eOdKHVoH4/7bwY/sq0ZvMVtEfjs
s0PATwkFgksPawJf6bUAfOMYTfC6mbi+6+ULXN/1xBfXd/X4MhT8qs5acOdL
L3F912kj8Njs4eC1Jb7gD/Neg5cKmYCHGeiAFx7B9WGFLrg+TNEG14fdDsX1
YcaT/MDXJ7zF8V39eeAOddrgC2svgD86jvmFcUMs+E35zuCvI9HjvNEldqLv
moKeVleC/ctmZfDXv7eCm+5Hl9DD471H4fGJRnj8JU/0FU6Ynwy5h/mJ3zHM
TxZ4YX5ysALdThk//3Jn/PyL49GzN+P3r85Bb8pBN7qDny+uju7ljJ6wBP1S
Zzz+sDyOD3sdwfFhX1kcH1b8gvnhpc7oBXvQRTujT/qF/vAd1tdbGoXeswnr
643sQvWTv6Mfj0cf+wN9lyj6oONU/88W/UUh+i1N9DUl6DtXoIdUoJsMRr9e
h34pED3lCbqQPLrlDfTqNegld9El+qLnh2F+fK0E8+O5SzA/blbD/5cVgj7t
PPoGK3T5IeguQehS59BPWKCv1kDfvgk9pwh9jyX6pKHofXzRRfNp/pIx+i4d
9Ij16A8K0BNM0acNQx+2Ed36DPqp+ehHNdGf+6PvP41+1Ay9RQt9D43Pz6Px
9wwan9en8XkjcllyO3In8t0l6Fsb6f3AVvQy8i/kN8nl6fh4cpXz6J7v0NfG
oO+k+oVh5GfJr5Hb/6lvSJ9vSJ+/lr7/G33+SzpelHwQuSYd34nG/1fS+L8Y
jV+0Uf/oG9UXtCf/TvUFO9H790fkRuQN5D3I35IvJG8klybfS96fPJN8NPkx
8qHkp8m1ya+RTya/Q96PvJhcj7ycXJU8hPqH0dQ/tKL+4RD6/5vIo8gtyTXI
N5KHk88n1yIPIo8ktyDXJF9DHkRuRD6C3Id8E7kx+XByf/JQcjNybfL15JvJ
Tcl1/iH973/9X/873c/dD94PhEji+sZ5Qy/C+4Fhh3F9o8/wOnCfdB2Yvzb8
U2+Yv3agUgdc1nIHzn8LOw0u03oG/JvKFcgv9/weCz6vbC14hscqcP1xv8Cn
zcP8eetNzJ+VCzF/Nu6K+fOHCR7ge1bZgaeaB4LbrZoHvmLCM/j8fmlf4PNt
G0TAy0ftARfJ14LjpYdow/FKOtPBY5atBdfySzW9yPx7ZyuPcObTel6auY25
j2z5nU7Md67YM/sSb3/tAzQjmIdL9FXZzjy7j8cc7gsjfL6X8vZdNtwrkvmj
wY8O7eDjG5LfFonx/m+1oSb3/fIXqvnxjx7ufM+P1+8ZfIV7F7394fz9k6RX
lT1/vyTlsvAtf//0oy3yPX+/5NKr5Dt/f1V3J/ELf381+fuYVdzHOFpP4O+n
Yo5Unyxjrp3eW4j70vUrjOKYD+5R/5H7ZFUZO378jrqCIO5ZYoVPuSvYzN3B
3VI9aKET6x8Hx/ZbVMz6xysNKkJ9WP/Ydp1DowXrH7uIjq9by9y0OOPuZeY2
i9xGhzIvP/KzaC5z0dpFZxKZS3hPzHjGfPulklUHuIeKbxjHPEdXd0EYc4Pp
pjPuM//4RfZBHHPD8gVJ03j/3bNbwn3mZvabMnqw/rtd0Cm5WuZlpsZrFJm3
1XcLqGB+SHVvkATzvu0bS68xj9033EmZ+Yw+id3SmS/bdaj9A/v8Y6tCP+Yy
l9+VvWIEc1OZB6anmIvK5c/6xevP7HJ1OM9curh26RDmy/dO9/tQ1mgwYcaX
FLuiMoPcmAGRgXFVBl7pRoY3RRsMpP2qSn4z/+6l5riS+dK0xLHRzA/VCFtX
Mk+ricjuX876L2LWmzYxXzzSJvkI84gS1X0FzHOjF+tKM7/36aqMD3PH22lf
kplvsl5Xfp75UvszO5YzD2g5mljI3FLop9Mb5peVpw3YyusLDnTbNZ/5WOXf
U7OYT83usqWGueXJXhlJzKfavRDSYT791cyUWOYvn14ROs18xI6g9mzmdQOF
JacwF3kkNG438yPCwhKVzL/Ztv84wLyor7UNvz+MVroF8vujzU3vCb8/pqZO
iuP3xxRnmQf8/gr3X9eXe+y1Xa7cw9uLarmfMzZN4/e379fmkfz+d0+RXszv
f//AU+H8/o4U6T+LH//RemQO9xsvGt5wt/O8o83drUB3Hn9/veiU/VH+/vqD
fJEDf3+95U7GUv7+uulqwRz+fNoOfrGSP58bu4RN4c/nrTFd7/Pn74Piomb+
fNYlt2by5+v0CoUz/Pl6v/vEO/75o7VeD+H+OClcnnvrrbfi3MsnSC/hx1s8
mBDP48OamFUjIP+PMHeG/sfKVTC+ave8ZjuMj+vs0eHeb8dIJ+7HHEsGQP9e
6HQ0d8exxZrcb249aM+9uDwZxldtr1jGQv/yaqE25F8nW5dB/hirMgj6hwbP
g7h3Trw+iLv4mAELuf+q1dTgPrmvTAj3e79HqUL+9Lh5EXfXuy5DIH/8+i2S
e+zszKHw+cUjbLmXvh6gCuPT7QrhkD/lb1Dn7l++fwnk/8/OqHF/usYa3h+n
fOsK8V/p6yV4v6wd1gnmF+xfqg0+evkbmH/won8KuFmOMvjzbpdhfsKLxXvA
re5OAZ/zaCH4ipRf4Ku2lIKrXnQHzygfB55U1Aj1qYYO/gb1D0z6BMD8htgb
t8A391SH4xPHDobj17Tmgp9yPA5elZ0AfqvcB3zKdHn4fMsv3uDl9nZ4fIkx
eK7QMzh+h/IO8CNL5KF91HiwC8YHplz6DO+3Wzs5Q/u4PV0a/FdkErjT8Q/g
A0esBO+aJwyeFBwL/kHmBbjrPU9w/TJx8Ic943F8xOcteNtaN/ARq17B/LUe
6f7gwfnXwLe5B4I/Mm4C7/8wCNz9zh3w2lR/8FCPn+BS5VHgcYGPwafPWwMu
9f0z+O9noeDvSx6Ar3rlCy4mge/nj/7A9zvH3uL7nflu+H5HXg/f/xgvQR+m
gx7yFF1sw1Hw7t3kwAekbwSPvi8Dfn3JMXCVU+jS7oHgY5agbz2VCb5ED98/
3TX2B7f+gO+fAvLw/dTJFvQybXw/5eSAHpyQA/7cThZ83MMA8F2WsuAyR7LB
N2bLgGuKo4c+Qh/pi+//HY/h/IA553F+gLcLvv8/sRC9OhHd6QB6sB/6NTn0
KAf0rsvRx+6j+qR66LEB6Bkh6D1j0HduxP0tY1tw/0mTp7j/5LZP6DPT0Ktk
8PhcMTxerg7d6gN6yWz0iJno7/LQH1xG19ZGV1RDH1mJ3r0/5oc/PTE/dPiN
4zsHlmJ++LEnej839Hut6P6O6BOk0Ts5oZt/QHdbiZ4hhz5gBbrqZ/QVzujP
vuD40rL56Nsfoi/3Rf/xE/2XJfrPx+hia9DTxPHzr9mjL36LHuGG/kIYfY01
+sQX6Gc80e/kou9rQD8XhPnxFpp/IUIuQi5C3k5uehS9sB49cCN6swy61jF0
+8fo0wPRfciTM9EbH6GP8qf8nPbH3J6Fnl6L3n0Duq8cumsOujR9f34Auocs
+qZsdOs69Bd0fDP5Eprf4UzzO9Jp/sc6mt8xntyUPIo8ivwb7X/Zj9yEPJe8
Dx0/mtyNfBe5HR2fQftbltP+lmK0v2U4eQX5W/KmP/NTyIXp84fR55eSHyV/
Tsd3JX9A3pP6R2Opf9RK4z9O1D+SJdcjbyF3Ie9Mrk3+htydvCv5CPImclfy
Jhp/6kt+l3wD+WdyZfKH5OvIhenzh5I/J/ci/0nHq5A/Jl9LnkvH55AHUf/w
z/zTY+TZ5IHksuQ55FnkG8nlyI8KOD6D/Ai5H3kP8kzyDHJ/cnnybPJM8oC/
fH/WX3zDX47/392/zvk9A/rPFiuLIL8aEh0H/Wvnys3Qf/Y+K3qZ579zx6yQ
4vmtoZnoTZ7/jnz/uz/Pf9vaYqVtWP9lYvtehdMlvP8TOMSD9V+2CeWGLWb9
l8M+kXdfs/6JYYZuAl9/Fz/cbx9ff3dof95Pvv6uLeBBCs/vz756msPz9wVl
dT15/zHbUWE1z99jlzkm8N93vMZoJP99GuOtXPjv6zy+EuYvyth7Q/6XMFsJ
fr+jRQ3kVwcut8Lvr1ZRhP8v+nkP5BfDJ36D/OLieieMfx6YX+ydjfP/7Gfi
/D8xXcwfeoVj++hyFtsn12vYPu22w/ZpuzKe3wYvGj9vp/cP9nh+x9L8ufcU
nxVp/pw5xWdXij/eFB/y6fn3oOe/N12/8XT9ftDz4djB5+PvHr/51/9rF1Rf
UlD9SEH1IQXVfxRU31FQ/UZB9RkF1V8UVF9RUP1EQfURBdU/FFTfUFD9QkH1
Cf/p9QUF1fcTVL9PUH0+QfX3BNXXE1Q/T1B9PEH17wTVtxNUv05QfTpB9ecE
1ZcTVD/u775/BPm6U174/Lx4Duf/YNgc8IddcP/B+tzYGh7f9Ev3HuTxJaMw
sITHl6+aueHcS0u2lt5m8e25n73XbRbf1notszrL4pvvukGvo5hfri87l8Hi
26oedy/ksPg2dcHVdAkW3yyNBux8yOLbm1L1sf7s8+uFXArN2OdPmWitaMY+
/7RVZ3Ntnv8eej6U/77davJP+PcHTLgiAf3PH0GL+feLX/eA+gpL9t+C+GY9
YxfEt/QF9VBfoWvTHIhv/kfE4P+pn5oC8S3ifTW2z7txfWroJlyfuvsIrk/d
MxrXp35Qxvml5c4Y3wKfYXy7dQvnl9q5Y3xra6T6/cswvh27iOe3ZwKe/6wr
eP57uOD5b1FCf0fxTZrqo+RTfPtA9VGWUXw7TvHNkuLbZbp+cXR9d9L1dabr
O4C8gPzEPzS+ffpoegnGV27/hvpDc3ZrbOeeZzMD6g8Ny/eYWcC8f8/FlhuZ
p4Y0x4Um8/lbkZu7Ml9at3rRYxbf0k4I9bVi8W3ck+6u7YlVBhPkFW32sfim
eeP2ulIW3/ZIFPTj63vsZn42sWLxrdOC9GGvWXxr+aSoyutD7K/UTubxbd+m
R1Y8vtlcrxbn8W32xpcH+e8r6z51Iv99KhmT1vLfZ1h9WhHGFz7ugfhmtlcI
3h+Z7X4K8e2ojTnEt+ODxsP/F311Bu6v+0q94P+faZwH///LTazPuduqF8aP
7mHg8aMxvn1YgvFtjDXGt11RGN/s3mB8U5uC59cgGs+vb388v4nGeH5jC9C/
UHy7R/Uzl1B8m0LxTYHqA3hTfPtO7/cn0PWzoOvXm66f2T/k/vnX/16Xc30C
70d3Hc+H/PHzzefwftTltwy8H/WUlIP4G+H2ENxRQgb7dz++wPEqFxzBWxp7
wfMxIdYK3L9zJbhHOtb/llmG9b8Lr2H9b7fzWP/79t0aSZ6fRFhrXeLvPzfJ
Kdry9XUeuiPTYH1d3q8g7ib5w/vz5ztS9ncF9y73hB24P1Syn8eff6+xTwu5
X/S0COLPf3jy5Q+8PkxRzIH3/HijPbM8uLcFbBvCferxNDV+vPuG6oRXrH/9
vvlhyQDW/i1rmDv3LcuvLrWYbpNm8ef653cbvjHfJVFVqsX81D4pj1bmW5ck
nxFjLh4o/VmRtZ8/7J5GTWf+1nOIcw/WfroXhhm0sM8/5H57ljhzmSuueWOY
i0mfXdeZeX3PLZ9/Mv9av/7S+vJGA6edkYqVLL6F9a1f84PFt2vDvvhsZvGt
Yc+EzjHMIwyFDlUz9+pbGtclvsrggXvapXX8/d676WPzmJuvTwlqYe45bWKE
NvOH+Q+iHJiv2R83ch9zv7lhA14wL+p/bk8/5ivdLvdzZx78a4c+Xx8qbLzo
IV8fKlw6ZyVfHxr4YvtvPv6gJfvrB99/reKByju+/9r07g3z+P5rPl+9c/j6
0QAVPxG+f8j7K5HZfH+Q+Vb12Xx/EG2JL/P5/iCey1MS+PpSxfnKdXx96aw3
o+Sjmetubffm60u17LYF8Psj/pMhrJ+Y3q4B6yd8BnTS4vdHlKucH/c1Ien9
uSfZyczjPqX0iza0j9ZbvSB/rfzek3tY72VzoH3MHTQS4vdPZx/ur9Y/hfUX
3fWuw/qL+0rtOtxvTsyF90+z3aogP3eYPwveDz11bYH3Q7LBq8EDO6eAa8V2
Bw+dqQj5+4eWRsjvBzbogS87lwz5/bS3duDansPheMM6F/CuhffArVaNA59u
3gDPR+QcH9w/0qkCno9Q+83wfBi01YD3LvEEb39SgvXzvcLBH+2tAvce7AR+
aUweeNivWPAB7rfAJ0u6ggsNPQNuf3gLuOTJDIgPM1Z3g/ig4uwH8SEqUB7z
qyNHwGemS+P4x/r14DI9eoAnrsf6IjVCWF8kNALri+QYYn2R2Qnp4CPuo58I
WQcum4PHVyzE9xN+9/D9x9tifP9xVEIU/Io2+uYC9A0p6N7K6Fo15eC316Lb
m6CLmaKniuLxBxPRf61BfzYafc8HzP/STDA+tt3F/O+JH8ZHjTfoZXPQp95A
992IfvwR+k4D9NmX0FtC0cOfol+Yjr6kCl19E3pqBsZnTRr/N/PD+LyVxv/j
j6A7PUR3WY+u3AN99WH0ihr0YF/0eQroYenoyQ/Q161Dz6fj9Wh8PJLGx/fT
+HpfGn+XIl9B7k8+ivx4OboquRa5E3k9+WzyBeRzyV9TfqxI7dN1yo8DqX16
Qi5LXkm+mfwOeWfyc+RbyB+SdyW/SB5OfoTax3Ty9dQ+/hl/Tv8PrkCeRp5G
7kuuSH6Y/DD5ur/4393+/3d33Sn0frQM48O5LIwPmT0wPiw3wfy9zQzz9/iN
mL8//4j5ey/aXzKB9pesk8TPr6b9Jd/R/HeRBOxfJtP896U0//3g+h+w/5TW
vkrYf+qy4k/Yf+qirCis/x99aCrsX9DrvtgEiK9rq2B8JkbxAOxf4PjBNQPG
Z9rcpnA/Jq3uB/FxZzrUt/vm0fUw/L+4J5O4twaq+3LvNC9cgfvpYIsR3sxL
1ykdMWI+Mvvrpzn8991VrRzB3LKPxuP1zINzfufNY76y582npsxtmyfKDeP5
n2FitzDmvguevbZiLiZ54NRi7mfGGasz12kuUQ/i7Ve8rbcF827BWessmC+6
ER+vwXz+qw0zrlSy9t9fNSTifJnB3msNYlKs/xcQ2HJurEiDwZm+Z+pqmc9Z
aXUjgflPt7QjvZlPS036qsM8fvKNV+3M5xcWz85lfm6r9PUxzK+E6Qf2Y57p
LbeiibmCzQ2Zg8wlv7RMHsr8YZizvhpznVFDNq5i/c9TtR/ni7D+Z+rn4/OT
mStX5Go28PVjS8cdl2Ge9/not3Ps+EvCPwtnMX+pdElTnh0v2nuEtxXfH3vj
lpCRzNce0qw5lFBloF/4vHUd8xm7YveeZB6yI8DZl3knc41nX5gXRXcyn8nc
52axPR+fmXqy1xw+PjL8U5sFH585cGTyZX593JNj5sL4jfz9sdxTFbtO5/54
9bp73JOXiw/gbt5nVC/uo5as68dduEK3ibthVzF97nWztg/lbqf+ajjsXxnu
8YR7Vaf8An5/nDnpa8TvD4lJX0P5/TG+98yu3LudqMvnnit6z5C7xv3R4GGF
ReDz/OVPcv903W8O925RezdzPzXnnDT3mWa/wX/7a8Lxxx09QrjLLR0HHrnD
GPofH3/NgP7BDaelOL9zgAP0P643jQG/7DgafKi0Kc7v3OkO7hQmDX4+SQHc
13cI+ML8MPD9OweDd5uhBi6sMAG8wcsPfFMUjp/lXMLxsxxbHD+7q4LjZ1Y3
PTA+nHwK3vPTTPATR0aBF/dZCf7QoR78af0U8Ly7o7H9EHIDd4lvALf2mo7t
zxg98OlCuL7nXASu/9lhget/QjNxfc6ApGJw6XHoQt+jwe2fo68rLsL2PaE/
eLg++lwbCfDnWni8xBv0o8noLcroNvsxPvU2x/j0JAvjU7wurc/ZTutnZqCv
2Y2eNBF9kgf6eC30BYHoMD2X9/+C0MeMRd+1Ff3xTPTUNRg/B+Rh/NQzwvjZ
Phzjp6QXus5x9MbZ6G4j0TNX0fE56GrT0VfooTt40PHH0LfPRH8xCr24GF2F
1pf0pfUlN2h9yELye2/Ri6PRJSXQ/YvQh5P/2kL5Cflb8hByOzp+Bnksrc+Q
pfHBXbQ+w4DGbzaSi5HHkM8mX0L+lsZ/3Mityd3Iv5EHkJuTr6b2cSO1j3Oo
fRxF7aMH+QbymeS65CvI15FPIdcnX0XuRz6dfDT5n/0LTpPHkEt00AXVn/xP
+yP88fMCPv+PF5Jv/Yv/3fnLZtVl4LvsayC+iF4dB75x8njwKJsfsD55vEYR
rE+WjK6H9cn+r9fA+uTXM6R7nL/C4sfhtu2XLpQZJC7+UJORVGXg4LyyJoH5
ykc7T8VU8PVnPROTissMTrodPP8hvsrA89HYIW9Z+9VibPYtin1+88eVe2zY
5zt3PdPDjn3+5NNd4lR4/DjVrgv9h8m+b/j3v1iRKcd/360AiwXQf3wpB/Xp
zz6aC/XpiydpQ336qtObYfz/RMgSHP//JAv/b5OVGfRfuw+5Bv9vbNed8P+f
LBKC8/Pj1gr4/6W1/cEXb8Tx/37HcPzfTR/rS1jvxvF/7QDsn2m3Ynya7oH9
M58zeH49d+L5X30Nz7/mSjz/af3Rjag+ugWN/0tRffQzNP6/mvof5+j5daL+
xwW6fol0fZPp+q6g66tM/qe++J/x/zDyf0p9cd/N2XD96t6VwPUbcTkfrt/+
pcPg+nnGirw8wfunt8dd9ufjB4Hb4jbx/mlumUM3nn+LDXhbxvKr3OG9ns9g
+VfI2n43X7P8auvopoCjLP86M2XirOoyPr5ds21uEcv/+j8ZxOt/TTceZVgv
yuLP09/+fPxvXnz1Qz6+Z7utTzof3yt3ir3Px//sxk6D/FetVcoA2s9RiyD/
HdjgAvnvlU63Yfw/Xl8dxv/VOsnA+pTKX3ow/t8rdgr8f+8L5+H+C7/bH/6/
1hJj+P+3LpwCT+qO9U+0XuD4f1ku1T8Jxv6D0zrsP1zMwv5D+l1s/6Rm0fXd
huf35CA8v/MM8fwGnkLPfIGeGUb9C6ov7Ezj/yMpvifQ+P8ziu9T6fotpuun
TNfP+P/Q/REjivs3lMjj/g13clbi8zcfn89p8S90oP/suOsFjw9WzgO7Qfut
rGnJ3XhS/2RJ5pbe5Y9/svjU9am5YiOLT4Uju3qtYu6SuOD2LxafctWHRjSy
+HR9rtwmc14/I/akezaLT5PvOURqsuNHS08OUWCfX2E0YYoU+/xD88bttOLx
4cR2Ef79b0RtLvHvd7tf/YLHR+tCK0/+/cua50D90hrtkVC/dHxwHtQvnXCj
O9Q3TS3qDvHJ8XgN1gf4LQ3xyWLKN/h/1fui4f+Hrm+F++fbVnv4/4cPY/3Q
xLdY36bLRqz/GXYT69vkBOD8i6aJGJ+cKjE+SetjfEqqw/PrEoPnv64Mz//k
pXj+xwxGz6X6mco0/2I31c/cQ/MvhlN82kLxSZPi0wu6flvo+m6n62tH11eV
/D/Vn+z+f+j+EuSDdl+B+f+Xw/fC/H/L0dNg/ppUmwWM74bPlO7Jx7eFEt9P
4uPb63Knh/Hx6XxZBS0+Pp273kZO83KjQY+NKuY7WHwKuvD7zNSdVQYyzgON
fFh8KrT8Kl3F4lO1qkLcVBaf6sOKl9qw+FTw7vWBFyw+BcZ0usvXd9VYBafw
9xv97kwcxt9fdLfufYm/f1jlcDmV/75mr4FQ/+/DeEmo/7dl3Li+/PftKfgM
8++8hINg/kXbXCN4P/nkQy7Ep4IfqvD/P77NhPvrwLxO8P9Tc6zh//c8mwd+
RwzrL7XOw/p5Tu+x/tKNJzj/7lM7zr/rpoTxaYw2zr97rE3XNwDPr0VXPL9G
iyg+Uf25Q1R/rh/Vn+tO9elKaf7dKZp/IUbxaRLNvxhC128mXT9xun7W/5D7
54AP1ge2U8D6wFXFWB/4ogvWB6731usK/c+otMs8frQtd2ni8WP/+baVkH+u
tuz2ieVXX3NHK75l8Stj9oih91n8Shw5JWw9861GPWRrWPy68OzTxZssft19
b1g9gsUva03ZhyUsfqlZP/NdyD7/8L5hn/V4/1Zv+8rh7PMTJzkVTeHfv3ay
Av/+k0f8bvHvf6rj9ZV/v/yBVidon4cZwvwxxcoWiF/nZ+yMgfi6Jhjmjw1L
14D49aDze4hfzW9UIX5dNn4N/6/GdBv8f7GpP+H/j7zngPlLykBwhfU4fyz/
DcYvHVOcX7F5GMaviQswfhk8oP6lIcYv3Vt4fpu34fmPrKT8yBHP/5SB1H7R
/IoYil9KNL/CmOLXLIpfuyh+Tab49YCuXyxd33i6vg50fQeTnyTPJQ8h/6fU
zzW384P3R9cK98H7I+3VPeH903QrWXh/dN1NUegsc40w0zfBzFOXDq+I5Mdf
Cn7G378NF68JleTrM/dKfl/H4pdD55LXKix+ifwKb4pg8StbKE6U788q8zxx
PN+fdcPY5dv5/DH5fgPK+P6sTXlKfvz96YjVQr14ftXV+ekFHr+SA28v5/Fr
2cukvfz3DTovPA7GB3xdV/Pft+hev9789yVkT4P8akzmWYhfXzdsh/j1UjYU
4lfv8zrYPs09AffXqHZp+P9Bky3h//dXx/ljdT1x/lh0PNaPGzoY41e3Pphf
rdbA/KrrPIxf36Uxfp0fjefXIQTP75geeH5t5uP5fU37y+fT/vI2NH9sJtXP
bKP49ZTilz7FLyWKXyPo+hnT9ZOh62f5D7l/BPn1QqyvE3oU6+ts/GEMvnoa
1tcp1fJ9xvuPBs9qsyA/6zLiMo8vbxbtD+Zet+n6sAcsvvVu1jG6z+LbE8uh
0hdYfJMfWm4Zznz+tSrJPBbfYq1vVZ5k8U02ZUqjDItvBe0LV91j8S0rb1qX
tezzpdRHdTNmn9+kPSHJiH3+XIeHJcPZ8S/ifqnC+Eq0cj3//jhD80789zlu
z7aG59tcH+aPrfp8GOaPBcqshPljx/N/Q/+jR8M0iG9OCkLw/5wtJkB822f4
EP7f04o4+P8/G3B/8W1vcX/x5Tk4fyy8HeOboSn2H4+X0/yxZ9h/NFqB8W3I
Gxrft8H4FlyG53dOPJ7/7jR/zMYZz/9yZfTLFN8+U3zbSfFNhOKbDcW3HIpv
8ym+XaXrt4Ou75/5Y8vp+v7Zn/vP/LF/6vzYu85XYf5Ydu0S2N/6oUEyzB/r
NUYI5o/ZC5uZnGIuY31Gie9fXfE8aGMYc7HVHz7y/auzXhpde8X6jzIDsjba
sfi24Y3dh858/Xc3x8xUFt+eLz3T+QKLbyHaEzdNYPHtVWz9pIUsvsm8PNnr
LYtvK3ue7MT7j/uEfIN5fFNb+WUi7z9m7J7Zm8c3pYfyMH9M9s0BeP8Ss2rz
Gv77htRqw/uXmnkxEN/UTFogvoV/ug3xbdUQa4hva97j/o7N43F/R+chivD/
S9Rwf8fZG3H+mFpfnD+WWIbzYzc74vyxwaYY36LNMb5NCMT45k/vnwYa4Pk9
HYXnN6svnt98Ezy/E2n+2CmaPxZN88ciaf6YLvUfu1D/0ZnimxDFt3F0/RbQ
9etJ18+crl8J+V/Hx8T/D90/GhKHwE2GSOHzY70WfNBhRfCaXbnG3F2llH/x
+DHy964hkL882T2T+0qV2AJl5v3zTRO68v7NgNPF7bw+4burQ+yZH7LPNB1Y
yfKDlm59JM6XGewQ8m/2YvErTVl+aBKLXwN3Bkh/ZPEv/U3hjtcs/gmPmL/0
HjveXljroB/Pv3dnvOfxs/+Y7Xn8+0d4TLnD4+emPt/8+ff3bdCF/TOqq+1h
/4xfY4pg/wyHcxnQv1ws1gLvL1J+X4T87PDaz/D+Yv1ocXh/sexUBPz/+pAv
mJ/2wPxU9A7mpzHzsX/Z1AXzsxmG2L9MuIX5mZEaxq/IAoxfUoNofeRbPL8Z
kXj+JWn/h0baH8KY9ofoSf3LLKoP1YP6l58pfvWi+LWe4pcCxa8Wun7hdH3/
7K9gTdf3z/4K/2l/hH9K/3LNgnvQPxtu5ALPf4izDjz/JnYX4fm/qj46i8+v
ujj41Ahe3yD5uPwtPr9K+Pj8Ij6/SrnT6NVzWX72tvBcRBavr39lv6M9i18F
DX0uOLD4tU7aeXcti1+b7fwXm7H4Zbr0Wqk7i186B9tLH7L4tWjuVGnevzw2
doEY71/WTdsWwNd3Jd4LHcHXd8lv2rsTxqesf0J9eucXC1ZC+/cxqj//fXtF
98HvPycyGX7/GFEh+P2/fz+G3784sS/8/2cyB+H+qpf/Be1ngvcy+P9fx2D9
doUnuL6r+Duu73pzCeu3jz6M/ct3t7F/2eMNru9aYIL52XoVPL8JPnh+f4ji
+Q2xwfMrTPXPQ6j+eSWt73pG/ctIys+iKD+7Qeu77Ch+KdH1M6Dr107339J/
yP3zr//XntQX6wvoluH6/pVmWF9ASRrX73tsxfZzsTq2n813sP2MXILt56lt
mL9t+4nxb4Qj5m9LB2L8O7Uf3582BOL70db++H50hhu+H40aqL8c+g83DneD
+Pd8xSTu72/+HsN9ekFvmJ/4uHMOzE98/VAR5ifqnGqG+YlRdmthf4icPn3g
+VN9ZgT7Q0juGA7rK780tUL9jhFiWVC/IzR1JNTvuGaL9TueXhE30eX98+Wj
VPoxH5+/rqsc87NbdU8vYL7Ue4fhLOaZQ3dt0ODPx+eWxkE8/oe/0jRkbjcj
eZUL81spk0OnMc+cGGE/mbnPg8xL+szPuadkLGJ+52biLn3m5qn1NiP5/6tf
EDqZeScbvS0z+PwJeQO/waz9O2buohbH2r/5V9vEQ1j7N3eSQvgK5rpmCzIn
MS+ILhqUx7x7xBwpT+bJfuaVucybFyYHrWF+oV5r/SfmFZ+nrZnNfOKpFTNi
mC9d/ybLivnoVpvXt5nXTy8bZs08p0zx/R7WvhqGdJmVxdrXLp3Cpsew9vXB
BK38dPb74qsVd2gxvy8ypGEB85DhxnvUmR+90H3iK359/ApUWlh+uMzaWsYF
6gMNF5Pl+eG5pTYJLL4ODxr1OIXF30Wjyi+/ZK4pdK7vYeYvAjOHjeH94w/j
qnn7nfy0dj9vv2/PdCvm7XdR3s8Ifn087zw/yz2t5msMd01DsXTuaWa7d3Lf
P7NoA/fhNga23BcOeuLOPcow7wz0n3pN3MN95+Otvtz7KB6J5j78k+IR7uID
JKE+r6/1Rqi/O7jiBNTfjZo2D+rnBiaVQv3d6UMjob5upskOqK9bvVUM6tue
fv0K6us6xNlB/dwScXGonzskNRXq57ZLOkF93OVRgVAft/2GFdTHFa6vgOPX
L74L+Uf87SzIP36MegD5R4hBL8g/VHflgU9XiAPv1PscuI2nBvjKGa7gC92s
sf7tFX/w6H3m4O8ObANPPbIO69+K7AZfWj8RvDw2BJ7PKUs/QfuzxMEKns9X
A7H+7C/VIPADXXB9Z29fC/BtCbi+85afD/imoldYv7Z+LviRz9i/fbjWH/On
oHfg8+aagZsMx/qwq/KwfuunHVi/9cNZrN+6RQPrqx6RRM+RQxdXRa+NQH+a
iPM7In/g/A3vRzi/o2Yhzt/ItcD6rHlRWJ+1WyjWZ73fiMdPlsb8bPdBzM8q
u2B+dqgV4+OZTzi/Ykcsuu5nnF9hL479gwen0Wsc0C+UoIero++rRrf0o/qs
j9B/K6KfCMX4LEX1UZcvxvgcrI7fHxiMXkf1TzMXoldTfdP569A/5tP7ARP0
Jqpf2iUAPagQPd8c3ZTqk66l+qMjKL8MofqhJlTf8zLV/zxG9T0bqb5nDrkF
1f9MpPkd+2l+hz/N71Cg49Xp+Ll0vCx5G82fcKL8tY3mTwjT+7Vn5PPIX5LL
kKeTDyY/Tj6SvJx8PPlV8oHkm6l93ELt4yJqH4dS+xhIHkG+gPxPfc215MHk
c8n/1Nf0Iw8hn0c+7B/S/v939/Wns2F8IVKiC7yfrq9tgvz8a74h5Oc1n5dD
/cNjxTvBa53j4f11T3gD3GDgKr0V4uv1kz4YXwtSIL4+MTYAj66XAJ/YQw68
ywIV7F8aRYLrnutyg9df8/I9cIPXp3BxlzrN668J+X+P5vXTxkpUx/P6b57x
gWq8vlv9WxcjXt9ttFv9Nl5/TWGkDuyvFa5pBvtrFZ1Jhf21DLOUevD+SVNe
exden+KW0/9g783Dcuy+Pu4SKWSITKmUhJChlAYupEESypzKEKWEpIyZQokK
TVSI0IAkGpQmmg0RMlWGzCKZSobevdda/rmP437P63l/x/Nzv8dz//05zrrO
c++91nevvfZan8fy+hSRFjX7eX05h3r3XM6LovIj3Zh/VlG9FZ7P/LO07pVH
3sw/G/3qPW0q889+Zit3BvL+Y2PfrKliXGbuXfVIxtcv/iYjYtxz2vVdZYzb
uKmHt2f64MHFdu9vM94oO/JtT8bHt4sbdobxwLhtfb+y53sf6DMonXHL3CXP
BjFeFmrv+ZXtv24s0n3iyPZf6c7xWdvZ/itA2WvJVbb/cv3uaK1QWCtaNuLx
8A2M9/O/MugI43ElEuMzpXh992w5O8bn9XFelMy4cVlB3WPGvezVXYIZ/27e
ol6Pcbkr8rZhjJ9IPvUxh/FZHafJxDEe8rKsF/8+Cl5xVvz7RIvuxPLvY5Te
M41/n/GLZjTy7x9id9qdf//Elg9j+PfvrBQ+m39/Q7vdN3h9kQ0/ZnXg4/e9
R/kdXl/k8pm5Pfn+c8jA20G8Pt71Rov5vD7e7XFOC3l9PEOvR6p8fLe4tIf+
Izrt/KD/iOR5E+g/sml5l95gP++0DeS81Y9s6C/yNfom9BdZ/L0S6ts9abdp
K+cJjS3VwX/NC5gJ8a0YswEQ/5u5y4/z56Vh/WF/GvNuLueP174F/Zvd2wT2
p1Nnfofz2wD9M3B+K7NBHs5vTQJr4Hz37KGzwL02zgL+NckcePXgNsCN5ssB
H2kSDucn2avygBsUrAP+dOUC4N9nfwd++eVW4JN8O8L6fJQSgfXjRR9h/+u4
3xnWp86llsAn39wLXL7kJZ7/qy0H/rHmDcSfb5tsBH6o9AZwuy3ewC8ZNAJ/
NdsPeIsTlcBF3b3Qfx7G+muhJ7H+WnQA1l/bEIv1U7JqcX9ksBDrq9m0xfpq
7/ZjfTVPXayfZhSK9dOOZGN9tco4rJ8Wr3Ia+ENp3F+tc8f6aF0OUP00J9y/
68Tg/v1jEu7fl7jj/r2vOvLjK5Cv9kQeFoZcfh/m15u1QH74E+bXZ71EbliF
vKMhcjddfP5HFvJtPdE+dliO9rH3d9Q/7RaifWzogLyrE/LceuSvnJF/bqT+
p9ORT6xCnuxJ+qElPn/cHvnNl8iVlyN3pfpfU6m+zDyq/5VP9WWyqf6XHNX3
ekr1v85Rfa+uVL/Lgup3HaX6XplUv6vhFPIUqs9lRfW7kqg+lyXFN+ZSfOMA
xTe2UHxDlvgA4nbETxD3oPs76XT/5h7dv/lGPI/4J+JK9Px14l3IP+mRf/pK
8RMn8k+yxIcQryXuRrye4n9KxO8SX0f8F3EN4k+JexD/XX/q7+rv/K4v9df6
U7/rS/2n9aP+tP//v87bL8D+z7aB2P/5tuR30CeVytj/WT5rKtjPB4FtwH52
jDMH+/k1rByeP/r4sik/v5aaoF3P9ceL6UYh/Px6qsUcH36+Ey81ojc//1m3
0DuUn//IeG6bzs9/HuoGtOE8b2rO7jqmD/Tm2BVoMP1Q3CFhXj3TB31SQ/vI
Mn2QrPlOtcOVWtGVOM2joxmfsN7bQ25/Cdsv3gxvYM+fLFRd5MP8e1fDdXZl
zL+3uRbUUorfz1XRUNrI/HtJmXJqPOOH9qZOqWV8bFR8576Mz/qVcsuZ8Wfb
Ox/KYb9Pc5H9Yn4/t+Xqe0/4/dtDKfes+f3b3J465fz+7eZzGybw+7USJ3wW
8f6tY9IDHvP8JbvSivX8+9Rb/VSG/cu6o1P591HzaIL7tc6jtqzi/H3qyh6c
v92lNJHzAD+5YZxv7b8X8g961J+F/APD5IHgHyOTWkL+wXuJDsCtIiYDvy2R
DvdbNzRbAj92pvIKxhc8YHxma+Zj/Y5F22F8agKvAZ/ayxn4i7RU4B2vBQCf
MwTvp0rL4f1Unfq1MD/GlOD91A0yeL/0xlK8X7qrNd4vnfAd75cuH4f+RbEQ
73fdOYX+53tnvN/V7j3eH529A3n5fORV45C71KL/MLDE+alRjv4hfgPOT7VH
yIeNo/1ZIfI225B3p/udJXR/s2otzu8Kut/5k+5vDqP7mT/p/mYLur/Zm+zz
WrLPgWS/+9H9yWK6X6lHfAzxWcSfkX3tTOvrCtnXLbS+7hKXJZ5DfCfxv7sf
+fv+4+/7jX93//FP24//lF+1Rn3zPBj1Sd0h1CcnN6A+WRKD499JAZ8fuxfH
X+84Pv8+ckg05zEHPSA/ZsCyesiP0VAsgfpKHUcWx3Lu/HjoGNBXjWfXgL7K
39OF89SNMqFejKsXpupZcf2wYsxXS77+LnR7MYTxQwsG9fNhvH/E8LSZjBcq
l6vNYrzglNGb/owPSjbqfLu4VpQX16QZxOOzn0bc6xRWIjpjVn1PpwX7/anN
Axr4+abT59PxjJdZ1sgMY7y5zn2OKuOhG14njy6pFfnlz8t4xHj2MpnDKxgv
zYiI+sbs34vRXR/sYM/bJ08on8a4dPMR7WuhJaKDuRk5Duz5oOCyGTy+6dc3
fCyPb5paaE7i8c2QvQVl4J+LUwZyXrlZWpXz9WsfaED+2qq0l5zrrbaA+2lj
hveD+2kuO8Lh/tmviVvg/lm7qJ1wv2xLh9tw/yzVXwbul02OXwf3y87OMAb/
sXnsaPAfHSbNAv9xt8wZ/MeZE92Bl0goAze1HQ78847NwLsMdYfxfZ9VA/Yp
S9McxtfiOd4P27bHFfi4jY+Aqw40Rn3aCu9/BV/F+1eJ8zH+F90P439GRRj/
U/iK5w+Hc/D8ocEZzx8Wj8bzB6sD1B/JEuNz6ccwPtdeH+NzL1YjLxiOXNoX
+cGJyKd5kD5Mxvkpb4HzO2UYzk/ZZcg1E5Hbm5B+1EHuT/efftL9pXd0f6mW
4mPn6H7THOJaxB3pftMOim+1pfhWCMW3xlN8y5F4PeUfeBKfSXwFrU9vWp9m
tD5/3z9yJb6WuDHx3/eP/tP7Q3+9H/Tfvv/TNAH9n7oq+r9HMlifwTMD/d/y
xfvmcH7l3INWnMvZdtThvHuRp4jzgoWROpp8f9+uYGsXxkcZTZWXZXyOQcC0
Ofz7j/L11Gbrd0y78TcU2Po1eqLW2YetXwPtNl0C2fqVnli2p5Tpm5TgF6Kr
TN+M1qhvf57pmx7m8V5B7PmMW+ZP+fr1WtmYwNfvUgv1Er5+vadO2Mr/v+rX
I3B+saSiHs4vnh0xgPyG8jnfIb/hXF0NrL+E/Wmw/r7IvYT1ZxbeAdbf/pM7
4P2Vv2F/uuHGtvD+kl810D+1xPwG6xsYf1dvifkNLj/xfO9zD7TPuqdxfch3
Q/scWo/fN8UXv39QHn7/IXPx+y+k/l9FFH9eTvHnaxR/7k3x5bbkP5fT/G5D
/rOJxm87jW8Aje8cGt/+/6X580/nbT3xfuysWrwfe/M+3o+tbtDB+d+lCOZH
6JUjMD++O12D+SF1WAXmxzkdg2t8/vn6dYjk8+9w9NJUPv8OKv4IgP39vf6l
PP54+IpcMNf/446t7cv1/8xvwcVc37+dWWd6lc3v5xfe+V9j8/tm44KQFDa/
vdXH+QQyPrzFlv2PmP5/+cY7rSfjHUv0h9cw/T/jaaSEPPN/VtnDXKOLakUL
Bzimnchm/j3e3EGCrR+zsJX5j9j6CS+y1ljB9L1PQ3N5LtP3w/oMfl0fzPRd
qfF1P6bv83YueMPvx+8PXSo9g/0+g9pTfWew3ze31qM/vx+fr6FQzPNHolf6
mvH8kSurs97w/BHV0AmnefyuvOHsYP59MgM+1kB/UpdB7fj3WT7KcRZ/f9MV
/IiA7W+O7VHl3++1ZsI0zrWOK0B/4u26sZA/6bvxO+RPXt1+DfIn5+/OgfzJ
R5evg74f5f0Y9L2+5wLQ/1leTyE+NqRmMuj36/1lYfzutDAD/W546BaMn8OL
GuDnf64BXhNcCnzfwi3Ap6wIhfGPV23G5xc6w/hH5ikDv6SL/QHa3Eb7N/Mh
2r83umj/qkV4v+/FJszPfNqM5/udczE/87YL6v/oZ6jvs26gvvf/ifptngfa
h8IPaB+CFqN9eJmD87PwI3KZqbT+7yLvvRb5U6oPaHIVeQnVB/Sh+oCKVN99
N9V3uUz1XcxI/7el+4N96f7gTcr/rKL7gxak/w+Qvj9P+r4j6Xsnsj8pZH/m
kv0povX1lnh3Wn83iW8kHkLrcz/xv9YfFKrP/df6hL/vJ/5T8ks9pa9eAv3U
LwLqE3a2TdkD+5fYQMgvff8wdXgK4xVTWvt6gz5/eGgb1+cPU3vJMf7a89Pj
Cl6f0GhminVugejckcXPGpj+rX8g6nScrf+amCplfv9nRvyDw/z+zyqpghX8
/s+9qm0H+P2fyWGGxjy+8E718xkeX9icfWIVjy98KO7WwO8nKvqdP8Z/36CL
VVCf0Pr6F6hPKOdgCvUJQ4yT4PznZYocnO9oSX2E8x+pbHM4/5kweRT6l10X
Yf2Ey/WE99+aNhne300N7ycODMf8mI0z8X6itSzmx+x2xvzSnEWYX1oeivml
dk9RP6ob4/fNDcDva6SC33edJX7fx5RfOpzuJyrR/UQtyi+1ovxSFdJ3Gym/
tJ703Wgav5k0foo0fpP/S/NjdU/c/3u/6IPx4+PBwJ3Tcf8vlRkN97MWfpOE
+1meOs/cQF86TIX7WaNHtT2/nO/fpgxtNYHxgl3v7pkyftzPNV2b8V973Fdd
Yvqq69fyB1uYvhpZcVCrBZs/SnOqjo7m9VPtU94dYPOrv6N+nDqbX+sUH6Tm
MX47Me1dIZtf7nH2Lty/zTe1n8Lt+5bWAfbcv01++DKf/393FyXI70gKKYT9
kbmsDfRP1u7ZDvZHyjEzwX+eDZ8E/lNxlgv4zzo/O+z/+8gD3n9dwXOYP98C
LFCfOw2D9x+hjfkL+mdw//JgK+5fRgbi/mVSPNWPmIX280My7j80h+L8qfLE
79/5PH5/G0v8/pZU36Ge9hcWdD5vTufz52h/EU77g25k32Jof2BA88eDxncT
ja8Fje9wGl+h+/3/2/Mrsvte4Ofv4/2pWF9H/H4D8f6UxdDbypy7dk67x8d3
3OYvUP/7btCJeZzvK37Y/JPpExmXGb0+Mf2xdcyPwidMn5yZebRmJeOGF23W
vWH6wzWv06lqpj+mxt7THsf0x7Lw/YdT2fyqbO5/dRz7+7ffO3frx/7+iOl2
75XZ389JaHXSkn+fswPb8f9vOvAQ3F9zz3CA+2vrBrZ05f9/U8BVuP+aVBkC
98dGRvSD+2MHRUVwf8zeRQn8+xLpGphf8X17gn9fHVcH7+e6KRD1e803eH+H
kQvg/Qui1NB/D8f8vLjzmJ9X2BH99/bpqN9FE9D/1t+g+rxj0f9OvovfVzsI
v//IIjrfWIDfX18NeRPlJ8+k+xXVlJ/sSfnJRuQfQ2h+jSD/+IjGL4DGN5jG
dz6Nrzrx3/dff98f+33/9Z9yf2zUuMFwvun0tB+cb+Z7pIJ+O95wGvSb6uZh
B3n8WMV2uSqPH5+qcdTl8eOUeolfPH788O7ZqT2Z/l1pcyN+O7NPlxorKrSZ
/vU9duHAJmaf5F9f7nqJ+b8jI4smj2L+b6t64tCZPD95QPCW18z/zX2Wrsnj
78kDpCq5/n4sNXk9198hB9/v4/r7cuRFqH9V9OQA1L863T0f6l+FrOgL9a+8
n/YC/7fe9hDkJ+u2WA7+79ChCPB/Yz5oon5KSIT51euCLM6P2tnw/iUe54E7
7MH7r32/4P3Xkh14f2zGL4zvbVZA/+eih/7PXgn1ocNw/L4KW/D7Tu+I3/fK
dPy+unR/bAjdH8um+6/xdH/sCZ3PXaPzOWXyf1p0vjaYxs+Cxq8djd/sf8j8
+STKAJ5V3xP44l47gY+xagP80Xk839+/uhWc7/f6iuf7Q0zxfL+X1pnBUxi/
ujRUexjjT+ab3tJk/HaLz4YmjMfUXndbz/zjNMM7Qy2Zf0zsZ9ruMrNfOv2m
dV/M7FfZj6j2vD7r8s1n5vD6rGb5PW6/ZvNv2vPlD3l91uSHW09z/2j8prsP
t1+f3QwjuP0yfxhxmP//PbO7Q35k91atIT9yoPY3yG9sNcYR8htXLjkK/rG4
6w6wX1vLToF/nPxLG/zjjwpveP+ek95h//klNvD+L6qwv/2PJMzfSyzD/D3d
CszfU8nA/L0nz9A/9tpO/c1fon/s1AH946RN+P1HZOL3T51G9oP6d6+g/LSl
lJ92kPLTqin+cJv8oynZr/vkH7uTf9xA47uDxteaxnfwf2n+dM3JhPykL9fv
gn6dVPgI8pM6qp+H77vFxnE27w959p5kJs9fMbDo3cTzV6JunuzD81f0wwpe
HGLjb16jVfGa2Z+mI2eS4tn45xvsqx/Bxt9/fPooDba/Ti5a9t2P2Z9ziZW6
Scz+3JBPrTrL7M/5O1mTeH5M+dTiDzy/5f5X3Xb876cft0vnf39Jr7m74Ps6
pGmCfbBe5gDrt52tOvinHklgP3Wz/cF+xudpQn5Jg+kisJ8B4b/A/wX0D4D5
cWvSU/B/c4NWwvsflMX8jENpmF+xfCzmryt2w/wKHUm0P6Nn4PmC0ww8X5BI
QPvj1Qa/77sF+H0f1KL/a3TF71t9Grkj9f9SpPyDIZQ/8Jz2j+3J/oym8/0M
sj9SNH4Dafxekv9bQeN3mvjv8/V/2vm4q+Uh9O+3WgF/b7wC+O47PYBPSPYW
cX43zrGe24eyTz8VOT9stsUKns+QvduF68dKHfuWfP+zdF2Xr0xf/Vyvrb2Y
8WU35vTowOxT4/KlM5uYvtpoppO3gNmnqTYis6P8/mr0Hs2O7PljC3QqJPj/
n/6xtp49b+n/6oozX3/2S6C/TL51EvSXWbaiDPrLZM7+5cn/v2HvS3D/qzzo
Ctz/mlpkAPVF3IxtIT5aGyUJ86uk5XXMz1suCfPrQM9meL9j5/zh/WtaNmD9
4Hv28P7H09WBD4rG+Gi5CeqreYEYH20Zi/rKfDjqq/05aJ+SB+H86vQMv2/Q
Lvz+a/Lx+0c54PdHAfRY5Ej66gXFR2eTviomfaVO+mor2afeNL9qafx20vju
ofG1p/HVIJ5M/Hd9ka3E/yn3v5y6zoL8NN8EWdAnbzrngn0I/NQa7MP7XJsV
/Pz+/OZrxvz8/paE1gV+fr9BZLyUn99bBZYUGXL/1txYf4jZN9MP6qFTmX27
87q4hRuzb/WzFjfeZPrqmXn45AnMvplXBVstYvbtXGhN4mPeH3iqyJPHN4ue
Prfm+kpjUfN9nl9ZPC+3geur0K55B/jvexUcPoL/viEP9ZdC/OCubS+wv4pX
4Pd/2DsPfv/MqRqgrzTlikFfDavqjf5DLhbz1/Il4P2Vtzug//+B978UPRXg
+9TEbkX7MBPvf7nno3279Brt2ycp1Fd+o6g/5gDST+vw++rJkH+bg9/3Mt3/
6kr1RVZtRb6G7n/Fkr46QvbtDdk3K7JvfWj8jGn8pGj87P8h8+d/m8tsx/EJ
6onjM3cUjk/sARyfW5moX6rvon659wj1S4/zqF9iHyev4DzSd19XeH5lphnn
vvc0tTlvufrAHtDHd09pcX7maFdHzm0euKuC/5NTkBjN+GEH39V9uP+bn5XQ
k/u/mAnTJzOutdgnex7/fT8vp41iPC34xW59xhNr6lob8fmV0rhnJrO/++dr
dx/G9GGvbN+BMaF8f3Gl5Tpmf91DBrQ/zHixY76iE+NbnMamPWV8ssrqSdaM
76gIF7mw/XNmvcQ6H6Yfr213cbfn93OXKn3LZ3//THjN4Am8f/iziE7xfP3F
qGy0Y+vvs/6gvYvY+nszxKOE2+/o5zr7uf3WaN/pHLffA2Yq7OHvlzFVMpDz
K58sXDm/1MFgI+f9UhXPci7f3SWTfx9rHWk4/8p06Qv3dywPxsH9nazpCeng
X9d+hPs5yx+cg/s568OHwP2cfmPysT5q7GGw/2drSkGfnh2mCvrJ2Xgj8HuF
LsCTT+8G7t7ZHPiShVthfJ9d/ADrt2zVTBjf5hkDYHybJdcC9z7xGvhI5cnA
lQK0gBc74P2WHBs8Xwt1x/stUrNxfiQ2YHzolDHOn03DcP50UsX4kJYE+pes
A+hfBkhQfL0Z5+fnItTHY5cj17qO+riPCt1P8cH5vTabzl9n4fyO7Y/Pp69D
np2G/NgU5BGDkfem87t60s/6dH63gfRzKt0PeUTxp0aKP5lQ/Kme9LUt+a+P
pK9lSV+nER9CPIf4AOJbaH360/qcQetTk9bnGuI+xK2ID/mH2I//lI8e2A70
v52GDej/+PPGoP+7nlEA/2JZZgXz16TWFObv/E0LYP46rlgA89fB5eBFnp9u
E6Hqw/W7e7juLp6fPufJTxmen/46Ry+R58e/Vt9+kefH2/VSGMD9n+l168U8
P35mc27PjWx9m7nvaH+Tre+HikE7d7P1HR4orWnO1vf2UuklOYw3PlVc3ILZ
h1e1o8MKGa872f1pH8Ytlq6e2YrtLxJuf1JZwfyvfT+Xxn3M/y6KzVLPZ/63
S5vbxhaMK2wSaR9jPPqchdENxi9OnvrgIM/va/tuL9/fTCtNf873NzLv5w3i
+fuGrsYt+f7DNM3qIr9fMVVuXR7Pz2/lsiCW36/I8l4Qzt/PUCEK7Ovqm4lg
X92+dgf7+mPRCrCvwSfDt3PeWGGrAfb73aQ5ED+YGNSP8x0jFMC/56ndhf2L
7ZFtoE/6KQ4GfdLC2xj2N90TRwI31C2F+FCvQ0cwv/5iGxjfudPDML+lxzvQ
nxNvuML4aiTUY39yRx/gajcqgL/NWovjX4L9v2/LYv76tDLMT1+qjPnpiVqn
gBdPwf7cppHY3/uLMuandzNF/WDhj/ohJhj3R5k+qB+Gp+P5noIK8q0KyIPK
kU9VwPmp6orzc8tXtD91i3B+fvmF9sloDvIjT5HPXYl8P/VvTqb87mPUv9mA
8rvbnELegvK311N/ZW3K7x5I+sSY9MkG0ifBpE8iaH9WQed73+l8r4Z4B1pf
2rS+6kk/u9D6aiR9rUa8kvhq4kL9e3/3x/2dH/3f7o/7L//f5fYfzYD/CsmH
9am4tQ/wM9cnAN/xywrXx6sS4NcKBgCf98wEeMaK/rC+q+a8Bfvs9rEPrO8N
fq+Bt1BThPvNyg/z7bj+KZGcCveba+zlMmH/fTpgF+c3M1cs4Xxs/3Yb4Hxj
8ZpkWF+twtJ5fPhEwXAzfj7q+8r5G48Pn1qmPJ7vX7ybPKtimH6L7zO7xRlm
n+OqneP2Mv12d1X212OMT8uVz09g/Luhiv55xqOnZ5aGM77hjYXqEcb177Vb
3Mzs+8cnT7KHM368st/qZmbfe3T1nS7B7Hu4z6LOzry+sfqSvhvY/n7HLFWL
6yHs//c/2amZ6cdbW8b7uDM+Y+JFUx/GfQz2na5gfFnktlvfGM/1vXgkjNn/
04MtXlTx/kxvfih1YXztu7FuHsz+e3wdeyiCvd/pYU/dl7D3u7jd49dS9n6u
VxseK7LfV5ASoRXO+ICzY+8v5vZz+84PSxi/0i6hRInxyNqzk3h9yh0lus68
PuWItndTeX3K5v0X5Hh83qTBexwfHwPV+E/8+159GKfMx+eIV4Ul6I/xYyD+
0UekC/GPGbOLIP6h6RwD8Y9h78et4XyczYResD+bv8oK9u/jGrRA/8yuhvq+
EcEvoL5vx25Pob5v2Fl5yA/p/h7r/y4zygP+rX8qcEcNrP8bPn4q5I9MPLkF
8kdiXn6E/HCDIf0hP7zojDvML+tkNZh/0u0XwfwyupsL86ut2VLgXaKUgWuI
5mH++L3LwG+NugN85Rs34Ba7s4Bb++0E/k0lAua3/KkWsD60A5fC/O7drxfw
5Q4HgO/vibx9jSvw7vuQS/bG/keSY7D/UQuJtaifHTC//NsXzD/ZKIvnx3lH
sL70qzmYf5J+D7njJ8xPyfVF3t8V+YPu6L/OnsD8lEe+mJ+iMBDPn+uD0D/N
lcb1/WkT+ieZJFzfc3Yhf9aCzrfWU35bMvJHz5GbmyGfdhW55WbkLhFoP86W
Ib+xFO3HL0XkSQeQqxMfSHxxL+TtqT+RBOW311N/IRfqL5RP+S1nKb/Fi+pj
r6b8lljikcRtifsS/0L57bPIPzqTfxRR/st28n9XSH97kf9LJfu3mXgR8ZXE
LxCvJt6e7GcB8e3ED5B9jSTuSvZVifh+Af67f9Bf+//8zp9PJ36OuC/xdmLy
P+1f/jRvs6kV1De98zQHzqdlR86B8+mmqFg4n/7cOQt4VLgF5LfJO/0EHnp4
LPAjb1xPnmb8R6cHFau5fRyX8s6bcf/UZRM7Ma5wzbLDGcZHPrpYs4bxr/Pa
am7i878mfXtHxvtUZlbFlNSKVrjN0xzE9herRozYXRpWItqfbe+cx/zLE59D
jqcYD2hIiBzOuOTL3b3LGY+uiz15kZ9fbTG7Ksn8x6eT21e6Mf8x+JR0eRDb
PzjezuxVyM9PH2hHfS6oFTkvTlm/kPHY4516bGN8TeO0FdcYX3v1ymOeXxQx
X6JfAPt9fv1SJMK5Pi8KPAz9D406lHAeqt1JgXO9/Mi3PP/I/nj2Kc47ttGC
/kHXDUTQP+ijzIe1/PssaSqB/kFJjmvjOH+YlYr3EzwnA58wQwvuJ/j3lYf9
XVjCTNjfvWs5AfZ3tXPlYX+XtqMF8LFVE4G7qBkC39hGEXjeqQkwvqNqCsB+
z2zbF8b3zT1zGF+Ts6hfri9E/TLKHPXLg4+oX6o+pgPv8hXrr9t89kX71hrr
r5vFIb+QhVw6GfnFocg3J2H+k1IUnv8W3cH4pGMGxh8+HEM+Lxj55ivIb+Qi
32qF83NmGM7PmQNwfmqa4vxMtET+JQR5Wj/kWmbIz6Qj3/MC+QVf5IOpvvsi
4rOIexGfQTyc8qtmUH5VLp0vF1P8YTfxScRTiJcRt6D1NY/WV19aXxNofZkT
dyCuTtziv7S+7w6j/jM/8fvnmmN8aOdK/P4lXXQhf+7usI2QP1fmtB3y51QO
74b8uRdLnnfwZrznxc5KNty/1F5Jt2bcfPdmy0GMa1r9Ova8mP39U+buUTls
/s7X81Jl6/PqAqWuA5m+G9tm7qGn/HzaVLJ/BON7+sYWKDPu67c6fxDjRTu/
jIX+S1/vDOP6Str+iAHXt0Z9bR/y/x8Tvwz6J3mqbIH+R1J9b8P9lEfO3yE/
q+McLYh/aC3Wwv6qx00g/nF0zSqIfxi5LoP3tz3xBOZ/3HkT1CfLMT/6xQK8
X1LRCfOzzpbg/ZGPknh/5J4f1YcRYXxNIQy/n/Y4/H7pK/D7D0vC759nht+/
P/XH6U35WafpfkcQ3e/oR/c7PCn+9Yvm13aKf0363X+Gxnc9ja8Jje8IGt+/
68/y/5f+K32Tp+P6abwO43M1YwjwsQPHAbd6qxrB58eSE6tW8fmRdl5yJ58f
7evsEzgfEDUr4izbv+S/3L3wAtufjI31rT7I9i9r9N5OO8j4Gsnr79ex/Udd
/xJHf7b/qHrWX+4R2198XVEY/pnNv/oXjSuD2d+X1tNv7cj+/kG1rocXc/uu
ua9ShT1/x7nWkP++B4eS3/P/P1G9vDv/fVPjN0wB/RK0DvT7m8GRoN+HL9wJ
+l1SzQLzv4sWg75+uqonvN/0ubYY/3lRCO/3KxL7O7zfgf0dpo1A/XzqF+pn
2UzUv18rUf/au6H+PbEe9W/yDtSnDs04PzNXoz4dlILf99N+/P6h1/H7+7iS
/SL96Uf6cRvpx7GkH/eTflxP+i6f9N8y0ncXafzCaXwjaHxdaHyVif/uv/JP
1V9eI10hfz9e8zrom6HD90P+/tHHj2H8DHQvOiZx+yid+nwt31888J+9ma8/
PdniDoz32PLr1XmmT/LrOrTVZ/pk8oz45PvMvnXQnPEhjemTA2nZEq+Z/ohd
G5k6h+mPnY0FRWuZ/jg5Xr3mFo9/jp6fxPVFc4RrC64vnAtO3uH64vCxVRlc
XwwpyoX7jQPGDgT9kG57Eu43nn4RAvrhwtGPkN8V/1AE+mBpi8GgD7yr+4A+
eHPaBN7frfoSzL++G1Xh/Qd0mgjvHzoX/bvfNvTv2cvQv5fOQf8+4gD6bx9/
9B+d89B/Ty9C+3fLAr9vUDB+X3kNsk/m+H17kP9VIf+rTf53M/nfzeRfx5P9
O0n+tYLsnymNnx2NnxqN38R/yPwZ4zcG+MOmbPi+z970Aj78Hfa3adib5srt
V8fHC6ZC/dpDOQ7cfqmN6g/5x4erv76IYvYr9Ny+nHhmv6Y/bVi9i9mvXfKt
7sQxrjHM57A9s19KpXKSnsx+qZmr1BQw+/V2ZTvrlmz+DMtqW3qQ/f3STkZ3
XdnfN1/e5sZy9vc91n1T6smeX9frhAn/fZsy2n6F87URq1X573PaqDCR/3+N
e+0hv19fry3k978eJgf5/WW5DZDf79liNdivl2ka8H6WJUvAfg17mgXvF1uF
8YEFhlLwfa7pusH752Yp4veTLwBuqoL7+/mZaL9qLNB+rQlB+1Uki9/3mw/a
r+2n8fuqReL3N7pB59duZJ9of/2U7FcR2a89ZL8Wk/3aSfarjOzXOrJf52n8
fu9Po2h8l9L4/t5//nX/6Ee87T9k/r1THw/5xWOvDob9W+rsRMh/ed+6M+S/
DNiXMPIUt9+XL2R7cft+t++xDYyvme3cQ57xm/3mTotk9qsqSCetL7NfFaLY
L5eY/eq5ZrUGz5/vY9f1SEe2v9JIHxm7htkvo+UNEgeZ/Vo/Z9GjLDb/Es/G
NHD7ta103EhuvyLNpRT4/unwx6p93H5tv14N+6OAknzYH80ZELAO9FGhE+yP
FmxWhf1N0PiFYL9anJwB9kvljizYr83RE+H9b80tgvkXWKQB72922Qze387o
Ao7fYMyvjB/hB3x1NeZXPs9E+3XhGNqv14/QfnU4j/Zr8hQa33CKv2ji99U0
we/7jexXMdmvJrJfLcl+xZD9ciD7VUr26xLZL0sav/k0fv1o/Mz/IfNHKL4t
FJ8Wii8LxYeF4rtC8Vmh+KpQfFQovikUnxSKLwrFB4Xie0LxOaH42j89/iUU
fxKKLwnFj4TiQ0LxH6H4jlD8Rig+IxR/EYqvCMVPhOIjQvEPofjGn54///J/
+b/8z/HSR/2Au88+BfbtRrM0cOVoW7G447ahwIc+wf5V+xLbA39ePgP4piJl
4BbrjgPXf/ML/PfB0/OAd2wOB/9uckwEPErRF3h24EmxeHS5L/B6V238+5lr
gP/wPw/828xY4MVGE4E35YQAbykTA9wsYqAO10ezXrj04/ok9LiDFtdHPiNb
1ojDD2wvN+P8rex4Xeg/H3xXxLnE+B73YP991VyF85XdYrpx7vz+uiLnzQmH
oD99u/VDb3H/td4/vRf3X/0fRX3m8QO/z0qxkuLwPlfiOT8f5/6T5w+ktrhZ
xvlke6VszqfMWNvEecv2Tgb8+QuWft24f2x3w2Iv51FWF+J8mf47pp6YfIDp
v5/tmkLXMP33NM346HkxeMrnPlcDeX16lUXdDvP68/dnvd/IuNwamZNJfH4c
Hb16M+N2fWcahzDe0lBx2ErGlb9bHUlnXNpvlZ4W778cuF15BuOr597vMoBx
XY1G6xdi8PaZvTdpMN7m/cQJU3h/1O5KI9UY/3bjXdQbxm+kBb0YwfinyKJa
W8bbWy18PYRxvTrV9k8Z3/Hqp9Y4pm+/Weltc2D69vXc3ZGnmL6tMylW7iIl
zA30f56ayLhvqW7SYsa75e1qm8K4dWzxvfaMa70zThzJeHF9vxmzGDetUxlw
jHHPNpaLezD+wLv+WhnTN4EVed1lGd/Z81OdKeOuHWQSbMTgFm6bTQoZdx9a
/UyS8RttT3qNZvxQ9ztfZjHu9XjLzPuMV+zbOKkj40cDDVwmM/5wcaSdFeOq
DgObjrP5setjo/RKNj8Mmsd1W83mx4beXnsVJIT5uc3XPWIYHykdpbyC8XuB
afdWMX7BNKCxK+OTdm+bEse48432Vzz4/NzQe+BaxtsntzXpwuMXqesML/D1
KT0zeDOPPzyo1vFjfEzaZ7YDFObftDePzODrq3mrNe//d8yiSIH3/5vjvtCa
832+YYPS+f7hcEIh75+VKd1lvC/jV9d7ePL+Wf0tY6y4fZBzqoD+SGtTVg3g
9iG0fTfojyTEgwemT+Rc9tWRJs599ldqcJ7YO9WM892W66fC/nXlj1+cG5d/
Hwj7m6it4zmv3LlkKecP3KZ35vYpX6bWmPMd63aPEIfvvb91GcRHFr3tAvuX
YyUmsL9pnK/DuVXWOBfOO5ukdOJ8wfIW4zhfuC5bF/Y/HyMgfhQi7wnxoy2Z
OzF+9Ca+lTg8QcUN+KeV1sDPN88DPnTeZeBNb4uAT5ULBz4l5SzwxPd7gA/8
tjWf82nXnkP/Mw0/Q8iPeVUa0VIcvuPTCeDjf0hAfo2ajy3wttd3AHe2sQde
06sUni/73BN4s8YZ4B/X7gD/sM1pOPiHu36rwT+ss0iREIcPdtoCXH+fFtZH
lvZA/9IrHXjPNbuAGw3WBf69cT3whduSgXu5ZwGfVmcL/KFjHPDG3DCxuPPe
POD95ByAr+1wCvg0rxDgsWMuAL+UPwu46OQx4N+6HADe0Oog+OekypagD3JU
l4P/fu3fUyweOSUKeJwNcv/Ny4An1CE/lo7Pn1mI99P25eLzx/shf52D/cvU
zmH/stpm7F8mN6arWHz69OPAW6u3BZ61zQt4m3cKwEX98fldY/D5Xmvx+ckh
+PyNxRjfzLXH+EAHaax/oderpVhcbyLyFxOQ+77D+MLugciltiKf5IHcSBmf
V5RDHhGC9Tfyx2H+0xR5zH8KXCUlFl91ErnsNOTRGsgrnah+pzdy0TDk53/i
/1+xBXn8EYx/ZHdGfXguCOMfw05IiMVtDiJf0xH5vV3ID8Qhf38ceWNX5BuD
kd+MQd7pJvI9esgrLiB/sEs8Hn8buZkBcpks5A93Ine9hvy6DvL9qcifBCA3
OIj6+OZN5FOWoz5e1lM87h+F3JL4uWXIbxB/Sc9PK0f+hp5vTzz3GPItd5FL
eiGH6S0GtzmOvI64D/E6qp86iJ7vRNzbE/k+el6vALnMB+SVFL/SaykeVyT+
ieJfl4mbErchrkTPfyben7gr5bd9IP4+GPluKfG4D/EWlB8nRflxm4jbEK+m
5+/R8weIh1N87j7F53wpPndKQjweTPwOcR/iZ4hHEa8k7k88gXgx8V/Ek4nv
FZNfJS5J+7sU4kHE84l/p+fPEA/+/ftof3iInl9G+0NFMXkk8YPE3Yj3+pvn
l//l+Rjix4h7Eu8mJj/2F+71N8/HEF/1F36B+Pm/OR/6T3nGX/jOv/A/vf//
l/9ZPrffJbgf2TrLHO5H6p71gPuRorOrZcXhNdeOQn1Rt7UfgZ+ebwj1RT8/
bYLzw+XOFVD/I+BQGNT/qO9zFPqj+cc3wfOa71O2xjKe0TdoCN+faXwYsmoN
13eyC9K6iMFn7S5Vj2e8QtfddRXjuRtuvOT7O5lkpbLOjJtv3VvG94+zvxa/
cGc87LljvRePn3zoHc/3j9HV8+O3lDD75bnaWj63QFRTUKx+Koztn7e1WHJb
UpgrmusY+DOu99H4SnfG3UK/5J1jPGpr4Ykyxlc5tOy6lvFdsjl32zLuNHL2
9mOM5xrFDbrP+FSpVgfN2P54cpn98KNZbP/U4tXja8HMP/1aZnNYSpgvXTZr
rTbjDQ8bm/Yx7p2m0JTJuLVbsk8C487+j47z/jd5Y2bf4/1v1oY3ez1hfPrY
aAXe/0Z7/Ri9UvZ9Rj+wdubxGacTgZN4fEbi3o7lPD4jxA3G3FHjPGPh81mc
d9N3NuTcurJ6Hefqfd9ZcP552tDVnI8609aB83XJ+x05X5f64CSfH492jjfm
80Pn6JQNfH5ER0ySlxCDW7cfAbz/vKJxnHdckLWe89Sj8cBn391wivNesjnw
/NKcx/C8nd+nTpzntbSC8xeNl9vg/EVp1EY4f7neo15SHH5zmQj45ydrgXc0
dQeuq/MN+CLbucB3XAwC/vq7P/AgtdfAd1pNhfW5LPYK7I9kbw+E9bk+cryE
OHy8+2Tgt0aXAr8yUBP4kWN4fyhA3QZ4QJtrWB/FczBwuzBj4Jvlsb7Q4jI8
/5b4jOffm53aiMUHXsXzc+MI5OtTkAcHIr8+E5/Pl1IEHjkM6xc1j0GuXIXn
U7ey8HzK/SeeT0UckRSL65QjD0lBnvUJeUIs8icvkX8uQC7ZGvMvoyORB01H
+3gyEu1j1BC0j6JxEmLxOzbI7SKQd9ZCrmOMfNxM5J+jkCsPQz5pLPLrF5Av
eYk83Q95QBvxuB9xHeJriZ8n3iWD9BHxL8SdiBfQ+d1aOr97Red3ZyTF4xnE
VxCvJp5C/AbxLcQ/Eo8nPpX80yLyT4PIP5lIiMcnE3ckrknclLgNcSfiWsTH
/0P877/8P+PrLiNPo/qCU6h+r1Yr8Z6vLHp0GvbPulfGc/5E1Gsj511maXUS
h3/X8QT/snb8BfRPX++Df+ld2AB8pI3RGbD/geUmnCt0st7EuU3K0o6cnzTq
pR/I9w9Njl3m8f3liMff5jNuWX3rspoY3OCkSvguxn1/9e9mz/3vzcKjDtz/
ZhkbqDPe6HEzfw/jqZevSCxg3OrLwFGOfP3uyJ+tyviyYS/b92T6pHf4uLb5
OQWiBeYiuSlMn1xemd4g10KYv7qlP6cT4/Oe2a/OYry1k/YUc65/Hj26Js94
902RuWqMhxm/jCplvCr+RNFMxivu6PWRZfz7mh1vbhfVitYtDZh/PbtANKKr
reyQ0BKRiny/iEti8CEd+s+QKGb7862th9Yxrpn+5sh0xl9YXluXwO+Hpniv
TGDPD3PqPTGRcX1LmwmyjNt9GDj8AeMuyWFNXJ9E2Lz+zvVJ+KGh37k+eRol
KcX1iRCPm7GhNT9fW/UithXE55fESvPzNQX7u9/5+M6PEL3jzwfK3Knnz0t+
n1bHn+9d49KGP/+96Ugynx9Djiw05/PjR7eZW/n8kNq7s72EGLxrhso5zm1j
LgG3rC4E3jHFGLhasCo8nxjVAvjez8+2cK7x8gZwecm3oE/ifL6jfimWhfsP
X58ekBSHrz3/Ffj9OS3h/sRxrS7A7y8IBn695yPgMjs+wvOmOs2gf6ZvigYe
H7YI1qd90wPQJ2MfjoL12ThDX0Ic/lrJCXiTaiVwGT0R8EjvkcAXyToC171+
H+snrDMCfkrbAHiMPPb/KOyM/T9KD+0CfumijFj8kiXyMyLkq8qRr4lCHn/3
Iv7/l72A27sg31GFfMs0vB/SujvVP3dCfWLmICkW322HvFIZ+YHlyMfOof4j
E5F374Tc2QG5gyPy5c5oH9/Ho31cOAbt4yU9CbF41RLkUieRx49F3qCL/Mdi
5HfikPcQId87EnnZReSJr+nv70L+VEY8Lkv9Tx4QDyd+iXgIPb+F+BDiUrLI
RXR/5g7pk+l0f8ZVUjxuTrySuB3xxcR1iV8nbkncnfgi8k+ryD+NIv9kICEe
X0zck7iIuD7xhcQ9iBsRNyR+kXgq8V3EZcXkf+3f8j99Po94BvEg4q3F5LnE
L/wvPf+n9c2//P8297z+Gs5PB63yBv/VcKsMzk93KG4ErrlPAp63iQ3E+zkd
nwF/7ekuFo+RuQl/f99FF+Cl1y8Av1S9Sywuv7jkCNc3u9rfTOf6ZsLosae4
vumsP1OH65s1L7zvcW5rpPGUc9ekJ5WcZ9V/VBCHJ2k4OnIefs3Nn3Nz20RP
zj9Je8wQh+9Xv3/R9grThxlWPmvyCkS5ia67pu4vERUnV8pcYzxnzI99vD5d
2MMWF3h9upHP/DN5fTq7YSWl+WJwL/mVFywZ1xjrNNCN8SUdO2qPZzzni8K8
O2Jwvxvv2skyfSqZsWS2DtOnazdHlK8NYfvn5Q6V2lKPRXoxb5V7Mf7YvvWl
cYw3lmgU+jNekNdv/AAxeLzlhYYvhbWioRvt3/dlvOz98EpnxnM053mNFoOP
2Vt4/CzXXwtM761j3/ek42uvLez7dlVNVOD315T0lKYnMu63oONMfj9fN2fX
to2Mb4zr/66jGHyVScWO8/zvu2m24v0/vl7pLM37f/hGa2+QE4Nv1Yiz5/NT
/dYHGT4/Z70+q8fnp+b1oaP4/Hy6Mmw259dm9IL+XMqLh2pzPjhXcow4vHzj
2oWcrz4T0o7zu3pNhpz3POhjIA4P2Rt1mfNPaXqQ/zExY9lezvdd6Qn5J3Y1
E4CfE32D/JQnhn2Bh2SYi8XrDGqBG7/ygL+fvjMF+Lud71uKw91NYmB9dxtg
Dut7gupeWN/aE4/D+jZuOgDcu89Y4Kuq/YA3rEoQi6uansL+BF+t8H6b6gHg
5RbRYnHlDkfAflm8bg32UTF9JdjHD5bdgX/OPQy8rFYauHyQO/BQ6R5i8TU2
R4HbVssAd73nATxrfzexuElLzG9Iu4P5Fa32YX5DVj7mN0y8ifkX2meQpzgi
7/BEPF46Av++6nfkstnIDePF4wsyMP/ATQP9y+njmH+waj/6l/nJyOf1Jv1z
iOpDRonHNS8hnzSI9Pcp5Goh4nGNI+j/im8jv7YS/d+Y7sifHEZefgv5KXfk
X8TkC46SPr2D/IUH8r3dxON3KX9gC53fu9D5fTWd38cQn0PciPh3MXkbyg+I
JR5O/JKY/Cydr9fS+fpBOl8/RPohjvgL4mHEY8TkF4h/JH6M+AExeTTpmyOk
b1aSvulB/BDxaOLuxHuKyY8QP0rcg3h3MXkm8RTi/sTbEM/4C9/5P+R/Wj/+
X+eXY3dC/Q/3baFQ/2NWn1qo//F6SS3U/xg14Rr0b3rjORHq/+6yq4P+TTsX
JbQVh5svsBgTxeMTbTNPuzD+1kB25TKuHwwzGvn96YHSoydGM94y5WymG+MO
o3/JrmS8VY+8C93F4O/vl8hZldSKGg85THubUyDaqN3XZGNYiehmTnGXesnH
ol8XJlk6MP7+Y7FtI+PTjvc/EMD4qf2mm1+Kwfvb53m8Yfov+7GUoRLTf8k2
xYftmf47e0WtcjzTfz3jjuSeZHzW7U0P32UViC69UXqmwbjZJLezTmJwp/gR
MVyfK5o9u8D1+VyZ7ae5Pi96sFub6/PaLaVbONdccCyac2+PG0Gcl6cpmYrD
K9Z5Qnx9e9ZPiK83VG+D+PqJz5YQX9/8xiqR8xlaKsBnyG6C+P3AiA9i8cub
oiF+mTryMsQvpQKLIH4pMrsM8Uvzuu3A92mcAa5efwa4hWy5WHzPa1v0fwm3
QP8sHDsC/WPaaJi/qhtmAb/T+SZwjxHDge8/NEYs7hWTif7nF56/LpnlDzzb
TxZ4mipy6yjkCs/xfPbWDfG4syLGF2tq8Xz1ug7GF5s3YnxxdGvkJ6qQP1Wj
+jf+4nEnB1zfijG4vueOxPVdZITrW28u8uRo5L4jkO8eLR53yES+/xXyXv7I
z1B8sJrOT3WJx+9E3iAmb0nxv3iK/6lS/G83xf8+0PnoAeLtiYeLyW3J/rmR
/RtB9k9E9m8WcVfiw4mPFZP/afv9p/mYR13hfOXox0w4P5nenA3nK67R5u3F
4W6rwl7w+qKemuMdnRhP+9I5xIXxZTs8FiqJwQsTR+UbMfv9dn70+Gre393U
5uUyZr9HfXY90yQpzPc/9dEZXsTmh/5Rdxtm37+d2ut0iNnn55/GN/eSEoOr
OFzi9nft2eU3uf1V6DWyhNtfj/dGahBfEeCuV4OS+PcxaHfLlH8fjfJNm/n3
ieuV1EFCDB4wOAPsZ/DhCrCf8+dXg/3sI5UiKQ4PMXKA8S0YXAH28f6IkTC+
s6uNJMThnqp4frPbDs9vnIvRfuaMkxWL/9JC+3bmO9q3kaZo35RWSYrFNy/A
+bnyOM5PJUOcn+0NJcTi1WTfGsg+7Sb7tkRWPN6d7Fc62Z/hZH+2SIrHHWh9
raD1NZLW1ygJ8fhvfZ76N/pciF8i/jv+v4e4NPG/ng/85n93fvBX/qft07/8
/zZPkJ8LvKIE9eO7RagfLaNHi8WF6o8L8Y4LrYHPXXMV+4eXDAL+UBLzEwOD
38Ty/Ai1nOqNPD/C1GJcKM+PCN2belQcLlS/XIhvcPm4j/OD16SXc74r/NBW
zic8mZvIuVRTuUP6lVqRobzFluy8AtFe7cU1MftLRIUqj/ceEIML1T8X4tm3
zYYlMp4V/aIslXHFrDUVEYyX7fysf5jr+3tnpm9j/vln3NRNe5l/nmkV5fyS
+ec2kw/Z17UQ5kL104W4SpcD+l6M73QcUrGD8ZFOVVUPGPc+PH1EA+NZnqKF
Qez7tnaJ/cLzk2w617RYyL5vbefhyjw/SYgL1V8X4gvrS+eEMv7I7+rqRYyX
Op6f4sx4i7FB15QZVynZMpLPzwFXlGr5+BclFyvw+Tl+zwJrCTG4UP12Ie7d
98Ao2L8Efq3jvGDU5J6cL1obOBn0ob4Z1B8yc1wF9YdM8myh/tCI2MXS4nCh
+u9C3LsqGPg0y0TgNk8OAx/U2Qj402Hzsb67UVdY34aLZkB8PlOiVEIcLlQ/
XohP8F8C/JB/L8z/uWEH/J5dAfCIO+Fgf2TrJcA+ft/mAvanZqmSWFyo/rwQ
7/IL62+2uYn1N7ftRq5VjPxNFNZ/0inE+pv7rfF+5vzdLcXiQvXrhXhdCXK9
V8gj1yF38EDeuAXj89e+Y36QrwfG56+mSYjFherfC3GZncj7SCK/vhb5o3PI
tan+aEuqP3rPBf2fvpJ4XKh+vhC3Jl5Ff/8u1T+NIO5C9bfc6P5hX7pfGN9S
PC5Uf1+I7yceRNyKeBBxL4rP51J8fgnF57MlxONC9fuF+EbihcRXEM8gHkb6
5nf91yWkb5TF5EL1//+n/O/qzyYT/2v9MyH+n/YX+KfXX/uX/9/m9mM7gn5o
X2kB+qHgmSboh1bDtkuLw4X6QwjxL1YKUH959tgA4M63J0L9ZVFkR+BFagNO
8fwVI8ceVTx/5frMsA08f6W3rJp8BzG4UP8JIS6ddyWT81YunRbz+s+tih0u
c/5T7Vlfzh+OqHDJKqkVRXfbtUaUWyDS2b593BN+P3D3Ut1zksJcqL+FED89
TCU2ifFrSyJujWC8vOLp6zuMZ+mXT8qQ5PX7r7yuLmD7x9Vtu9lkFYiSxt4s
WxFcIvqoq7TxvpQwF+qfIcTnGb+Mes/4Vdfzn+wZVyq1zd/IeOIR04Ib/Pyp
XUoYry/l+LFVHa8/9ejm/Wxef+pOZVoxjz8KcaH+HEI8QO/uRc4/Xb/TlvNb
k3Iec2633O8c56rdWkL97fykKBGfn8VHpaD+tnHGT6i/LcSF+n8I8cAwJeBJ
89yBD3j4E/6+9Mz5wPXWPIX63yXHtCF+mhujDPHTuPuDWojDhfqLCPGVB5vg
78vVmAAf3FMH+LHlKsD3HDUG+yNpkwf6/+MpFbA/r7UtJcThQv1LhHhokinq
vyOXgXd2VAO+aosF8IIOWH9zowXW3/TSxPqbXtvbisWF+qMI8X1bkRseQb51
D/IzJsitAvD+4/YtGF/emIr3I+uvSYrFhfqvCPHuh5F/DURuVUj1k/ORfzRH
/9JnH/qXxeroX8ZOkBCLC/V3EeKXJiI3Jv6c6s+fJX4tDfnz58j56T/nJ9uK
x4X6xwhxEXEj4tOJuxL3oPNBQ4q/R9P9ykpJ8bhQfxohvoP4BOJJxMuJjyf9
MJf0Q2/SD5YS4nGh/jdC3Iy4PfE+f+F/Wj/9aX4xYyTwaIULYN+svysAfzfO
GrhQfc14kylzsL+K0Xge37KbYzaFx1d3ON26xrlQfcrzEm2ehF6pFflJqLsf
4/FRiRv62/eXiKKaqzJPSQjXd3xxvq7f9KJa0ZXJr+67ZReIQuTvrMkK4fWZ
14XIilEf8V1Zxwyef/NiiVuHZdx/p29eyvNvvHcP2cDzb4TqC66efMGcf5/J
m+0b+ftNqh+uzr/P0AHzJvD3E6rPl+42GurTdRk4BPJ7v3nrQX06k6lVYtW3
Wy3aAPExxdOaMD6T3JdBfGzotwwYH6H6cNv2R8L47i3G/gsvK7H/wofp2H9B
qL6a3hDMX83WwfzTmNsYX1I0FK8+2fv9GP/RkMP5+cEX4z9tTuL8FKrvdZf6
OxRQfwcFqn+lTfXRhepjNVP8pIriJwkUP5khZn2pQIpvlFN8YxPFN87S+hKq
zxRB6/Pv6hcJ1Tf6T+sD/Wn786f59aQ1WZyXdQ6Zwnn65m9QvyagwzaoXyNU
36ax8EBqAuODe8hEevL1u7rJcj3f33rW1PH+GEL1aToXbivex/ZfFW4Dx6mw
/ZfP1ZdzM9n+S6t33fNSMerLjOiVpalaWCuqbmzqu53tj75O1T1/ku2PCtvZ
nzkvRn2Yc8Excjx/o/znE3O+f7m/eG9/nr9xQeX4DnHqu6wt3pXAv4/0ejOo
v9L1rQbUX5E/3Rrq2wvVZ3HdPxT2B3KnloH+T1FwBP2/fKUk6H+h+ipHdk+C
8Y29UQz2TdK7P4zv47OmqC8E6qNc2Yb1S6Y7Yv2SNl5Yv8QgVbz6JqpFqG91
T6O+ff4a9e3N0+LVJ1GwxvnZ9gDOz+2DcH4OHo/zU6i+yFiq//GL9KEB1feo
FLM+SCLpN2fSb7dJv10Us76HFa2vhbS+BtD6MqP1JVSfQ+h+5p+2D559MT9o
Ui/MD7JUxfygYW8xP6jK2S8R+pv4Vftw/778bZ9Irm8e7pY9zPkqV5WLmUy/
rPtg0TaP6Zesd4qPTzD94rLr/blwxu/pmrfeyfTJhkdD24by/nINZ0PeMn3S
taDj5doWzD+WTNEPYH9/3/7eNg7cv5zb3JXXf7gZVDe1D3veOPOyLv998wuv
vuH/P1HHqAv/fV0c5tjw//9yyGCIvymmz4P429yo8RB/M1P2hPibrr096INT
PbrA+zU+sQF9ULDvCryfhTuen40+judnNwbi+dmhY3h+djYAz5fOZeD5UgcT
9O93Q9C/h2xC/938je6fu6P/VrmA37c8HL9/5jX8/lvp/GY5nd/MIf88n/xv
d/K/yeR/V5F/zSb/6kT+NZfG7/f5wYG/nB+oEP9r/H4H8X9KfL3B0wHGr9/5
HTB+LpbuMH6jh86G8Zs0O88imfETiu+mref61TVIdivjB+dKZ7Tn+lX7WkIe
8x+v44MSxzH/If/lgOxz5j/uFDbfT2L+o9uGby4PCmpFZy13np3M/EPM5aob
S5l/yFjk+fMh8w+bjq7fyeNb87rIPOfxM/c93c/x+FbG8Y43uP2PH3LsBMSv
DKZB/GrswsTV/Pc1SGorgH0zfwDxnTaeg8F+b5/bDez34MXDwL4/ODAO3l9i
Vy7MvxN5yvD+3woxflP3Kg14v8EY36hvjfEN2UiMb1j4on39tgHta9+zaF8n
3ET72myG33fpXvy+AX3w+xZT/OAE7d+Laf9+jfbvubS/diP7p0v2L4Ls32Oy
f8Y0frY0fio0fpP+IfPnT3Oh/pxC+UNC/TuF8nuE+nsK5d8I9f8Uyo8R6g8q
lL8i1D9UKL9EqL+oUP6HUP9RofwMof6kQvkTQv1LhfIbhPqbCuUfCPU/FcoP
EOqPKnR+L9Q/Veh8Xai/qrjn3/+eT/9/40L9YYXOL4X6xwqdLwr1lxU6/xPq
Pyt0PifUn1bo/Eyof63Q+ZZQf1uh8yfB/rcC50NC/XGFzm+E+ucKna8I9dcV
Ov8Q6r8rdD4h1J9X6PxAqH+vUHz/f1pf6N/8//9/8baebsBn1T6G9Xfz/njg
1Q06wF/VYX2447lYHy65HuvD1ctgfTifvguAR827B1zqqgHwjWMMgZ/TMbjG
9aWvX4dIrq8ORy9N5fryoOKPAJgfEo55nH9qq7yPcyWllyc5vx4QFMK5v13T
ec4NNbP8OJfdXR3N+fpXqyI5fzuzzvQq05/PL7zzv8b0583GBSEpTH96q4/z
CWS8+u2+1ALGu+yxDi1mfNqGzOwzjFuWl/bfx9/PRK5LDu9PdeLX3suMh82p
uxfP+EInl3uhXD9nD3ONZvp04QDHtBNMnw6IN3eQCGX7/7CV+Y+YPv3wWLtL
OONVo6riDjN+Qf9Lp0amX99lFn5+xusjPgxPC+D9V1O7he1n/LxbTE4d4yse
6vd/w3jezgVvNrP32x+6VHoGez+D2lN9Z7D3m1vr0V+T/f+5tp367WDcf+WC
77MZ/3nJ8docxtWkj4j6cX01aWqDP+P1H1wO2fH9e7uMLrx+5Zj0tsG8fmV5
w9nBEB8I+FgTCPGBQe0gPjDKcRb/fu4LFg3jXG1+9gvOHfd4deD80vPpMzhX
S2vW4XzJmNWvOX++JEEe4nPe06dxvl03Fvyv78bv4H+vbr8G/nf+7hzwz+33
VQH33qMO+ljz7k/gO2YfAR72Qh70c+ZDS+DZoweDfi5J9wE+pGYy6OPr/WVx
f9PCDPSx4aFbML/e5UwHfi5MDuszj7QE7j33BvDkbbbA13/sBHzr7KnAO/S/
BnzKilCYv/Gqzfj3FzrD/I3MUwZ+HSIgtaLl2chNey1B/2GFXL8dxneezML4
TtNN5PmVGN+pFqG+frEJ9fXT5r3AO+eivp7hgDwxHPlDRdTf4YnI52xE3usM
cjc95HMPIp/ngfq78APVN1xM9UVycH1PWYN8y2fkH12QD8hCPtgb+eBG5OOX
I/fKQP40FO2HyVW0HyXOaD98lJEnhCGvJL5+CfLOxFdQfMqd4lMDKT51nOJT
bUm/9yX9fpPqz1aRfh9IfBTx98SvEp9IfDrxNqT/M4g7kb5PIX0/l/R9Edm/
pcQvEJ9PPJ+4O/GLxBcRzyMeQvZ1P9lXJ7KvvYmHEv8dP3Mm/jt+JhRfSyX+
1/iaHHGh+Ns/PT73f517Sl+F82mpfhFwPt3ZNgXOpxViA+F8eo/NGOADIoYC
rxisD9zWuBLPr33wfkrV21ywn8NKU8B+HpmP91PeP0wdnsJ4xZTWvrz+14Bl
Dw/x+l8aD1N78fpftWvS5Hl9sAeDl53ewHjKt4eHfBiv80m9yPmKoBYveHy0
qNyglMdHN2/aE8zjo1OSChby+Ohrz0+PK9j+57jRzBRrtv85d2Txswa2/6l/
IOp0nO1/dKwqFl9nfOuP5EmWPH46YIntB8anm1YXxnPesvebAsaThnZ/ZsL4
Ns9eN14xHqj73juR8ZqYKuUStj+aEf/g8Di2P1olVbDCju2P7lVtO/Cc7Y/2
BDXIlDHu7323mxnj5poxyQsYD2k1Z8pTxjPGjjKrYFzh0709lox/V3qitoTx
8ZO0LaoZnxxmaMz3T+9UP5/h8dnN2SdW8f3Th+JuDXz/dPCH1jzOJz+8VcB5
XOyCQM71ZrZ4yfmSpz/Xcz4lpOIB5/Z7esZyXrgo6C7nin7nj/HxGXSxahQf
H+vrXzxh/TqYduXjkyu/8TjnpS28RnOu/znOC+y7UwXEfx30jSE+rNHYBuLD
EtqzID6s+tgZeIhxEuy/XqbIwf5LS+pjKOdS2eaw/2pnkQe8cV9P4PP6SuL+
zFwE/EqrcuAhev2Aa7TqCLz4xwjgEyaPgvkbsOsi+L9wuZ4wf7emTYb5O99D
BDxhQDbw4s+KwKV8rYB3DxoL3CMvB7jvbSXgg2wnAXdTw/j0wPDusD42ztwB
3Fq2HfCUlchv3UL+4BDy9Erc393MQ76/A+7/Bj1HXpCEfLcz7u9yFuH+rjwU
93d2T3F/17QKufpy5NXRyD0fIjfYgnzRGuSXTiKPvY1c3RjXd24Arm8jFVzf
6yxxffc0QW4UhPx7b+QLJyJvQ/H15D3Iz6shn2KB/HEq8uEUX1ei+LpWO+RD
Kf6+nLgj8RbENxFPIJ5AvIL2l1a0f1Sh/eNG2j/W/66PQbw/cX/ib4g7ER9O
PJR4DfHRZP9mkv1TJPs3mezfGOKziSsRtyI+jvicvzkf+E/r3/5p+/+nuUd0
I+jjrBN+sD4XS1SBPs595Alcf9gD4LJx7sCrPuYB1y3eAXxrG/8Cnt/wdcHt
Wzz+9LxW5irPb6h3Xdeb2z/PNxbrOd+7MjOS86/nZP0531F3YQLkR3w6PHYR
238NX+t2fhPbf13KdJecw/ZfsW+65xRx/XvEp6814yf3aI53Z3xK8YuWExi/
fqlubjnj060jxinw+vZbZYJHsf3Vg09Np7ax/dX+fjWdBzP7Pmvohzs/CmtF
EwyvKg/k5w8L2zcsYzxMMvy4AeODQmVCefxv8Ksicx7/Gz/kbTSP/3m1cDPk
8b9DPV74nWN8qfokE+4fV+TNUef+saeZmSz3f2sV3G359yn+tFUa9P/ECh3+
fbZ1bBoN9vte/nzODxZYtIX1p+BlAPp6uJch6M9mJ6gvube5A9SX9G4WQX1J
a4mR4N/bvSwD3mGLPfADtlHA80x/Qf1JLduDMD4/koxxf/JoF4yPZ0gcjM+Q
TvHA1f0tgWuahwF/IX8U17dBNMyPneZYH/J7E9Z37HMZ60M+fIT1IyV9ZYDH
umP9xsZ7WL+xrAbz04ZlYX6apifWTyyswPqJaupYX/HKO+SzEpG3OYd8Qgru
P4LVcH72PYL7jwmROD8dc5CP0ETeOwH5qVDkM6Nxfg+k+ocKVP/wHNUv/Ej1
ERfcofNxqk9YRvUJUyk/zZnqA06i+oAfqD5gI/EDxH2JXyV+kvYHr2h/cID2
B0dofaUS/0D8KPFI4odpff5dfT6h+n9C9ff+tH3pFtQC6r99n5A8Efa3Awyh
/tvdVopQP85/Q+yjQ4wvO/c9bimP7+RfK1zB/eeiHJ8ejEuNqOs+m+nDc6tX
nPqUw/zr1wFd/Zg+VCzs+/EN04fq555a5vH+2Z+m9/nF9J3X4FVtDdj6Dl94
N92WrW+3Id0Cuf1xWVAXz+1PhGlOBLc/jz3MRdz+hNhlQP0yL7sVUL9Mfnc1
1C/zfHUe6pf1PxAE+VPpHqlYf8wvHfTRm4SrkD/1I2M2vH92y3JYX4+naMP7
r3ongve/PwXrf73PwfpfTe2xvs2xVKxvs6c91q8ZUoP6wnEA1q9R24H6Yp4d
ft99R/D7Buri9305Cr+vHNWfmUP1Z25R/awqqj/TQP75MPlnBaovE0z+eTaN
31IaP20avzE0fkL1X/70/PrTXCj/u/9lL7C/nf00gLfeuwTs79xW2cCF8r9v
hulu5PuLFeO3VfL9hXmXLvF8f2HjYVPB569Q/vf46posZcZX3pnhZsH4bD1P
G0XGnbMq3r6XEM7/1ry/OfsiW199UzolN7H1dc715K8RjCdV3h5jL0b+961L
sn0zGdcONmi1lfHBp2Ve8f7u+cFN12UlhPO/v7UIWsH5jGWru4I+3xNpBv6z
YLQ250L5359NSqF/uPUpRegvfv/VOugfvkbLA/ynUP53cXQBcC/lBcDtTp5B
/6mzD7hQ/veuV9jfelww9rc+0Ho18LGR2N9aKP+7KQ/9p9wi7P983AD7Q8+2
Rf8plP+tfQ/5ZyPkWrnIn/kiF8r/rqH+xHPvIZdajfww9ScWyv+OoPq7Xai/
bzfq77uS/KdQ/vcN4lK0/i4QDyAulP99nPhf+8t2Jf5Pz+8Wyq8Wyp8Wyo8W
yn8Wym8Wyl8Wyk8Wyj8Wyi8Wyh8Wyg8Wyv8Vyu8Vyt/9354fMgHIQwqQv52H
fFkf5OO6N8H45N2KgPFR+eYH4zPJsRTyx89pu1X78f37hHyZuYxb+Hjr2TH+
MWBqVl+uD4z8j8qw+ZMwesSTVKa/pjxet2cMmz9l2ueOd2vxWLRhquqeQcVs
/3XTOaIj4yMyntVvCGX2oe3NV3sZ3xj8pTP3b8F7u3Tg9n3FvaxO3L9lzHr9
GfTFowio/5iXqDIBft90HR/++65ZNMtxXj+iRSnnU9rJQX+su87K0B9r3a/d
oL9GHXaG91c2qYL5sztgDLz/zlg9eP/WO7C/1BcX7C81t9Vu4LEbsH+U52LU
X/v74vnH9tWovyZNx/lj6orft/Mp/L5vxuH31aL+TMbUP6nVG+Sl1B/pKPVP
sqb6fjU0fxaR/ppP88eZxteLxncMje9IGt+/9gfaTVz2vzS//uX/73xwE/r3
kGj07ybd0L977kX/HiSN/Q9Ex3D/3D4E989rLuP+OfwAnj/eH4Pnizv88Pzx
VAKeL26aFQG8qALrJ7nnLgWe0Rrz++5/XWsN/q3yYjNfX3lDqwdx7qf6xZjz
trsyQV8NHDoP9JXDOx3QV8ff2oO+Gny8dgDn94b3eMJ53exyGc6v+G6Yw3ll
2OkRnG863ATnv48bxnfmvMvzz5Af33uk3s4+jD86krWmA9+fVB5Vl2K8n25P
WXvG5+sY31VkXOL1tDhZxpXl9076wfRn4rTtkxcwXntJ36sV44ZVF3IamT7t
/6LrkleM90uamr2Mr9/s/klyjAfqPP76i3HbgtYX6nh8SN12kAvjLssDH/Rj
9udNB7+2csz+2KebXFrD7E/B0pAdIcz++E04dqkn49Hm3zSkeH/F2lJlN8Y3
DMq7Gsl4cG8j/a9M/zr6f971kunfxfqxxywZ772hW48kxoMW6i+RYs+XPzu3
tZ7xTbP87GYxfrbYvyCOcdesNTo1TF8rByVVVbPf5xCX+6WE/b6CMKfCLez3
7TutqPOD58+ubsytZ/yu91Stx4zP6SRX48F4O9tUWx32fjFFO7V6se/TtvvR
7vLs+31LikiaxnjVzrFD1BjvMXO2R3vGn5Qp1Usy3tl+Ugn/vgkVMa+5fc3Q
9E3i46PRJbGM29cl2tob+fj4BUXUc/7Mb1cq58mmlyo4vxlcuBbiU5e7SkP8
prxVIee9ShtecX5GddEyzmcNavrFnz9mfCIX5teG4085l9k3ayXnBUclQJ/4
2+uDPgkuCQR90vJSIeiT3fOdgQ/M8wU+T/ItcHWVAOA796zNhvhI/xlTOS+7
U7Wbc4c5XyB/z+54D+B9k+SA/9rnB1ztmCY8f/TYO/APA99ng38oSawD/3B5
eBvcn9s0An8iUQR8hNY34CrGLYE7pXUBfX/ToxJ4Hxd50PcJ3p9hfRWebwM8
suY28NHbZIHPlmsCHvzDF9ZnRsNnWL8Xl82F9XnFQAPtw4qdwL07fgXe7oId
6velfYFXWAUA//mjEfjRAfOBfzfpA7z+wy7ghz83AD/40QG4vYw6+g+9S8AT
vvZG/zFsD/qPJ62AL16OvLG3KvD/h737Duv5fR/GL5FIkSKzQUQZpVCihWRk
JKIkDQ1JW1tpiKShIqOslFCESiVJWiIZZUQhoxRlZGXc13Wepz9+jt/7+HyO
476/x/t9H/f778fxfI3n8xrnNZ7nJWSNPuIK+qMeJeAvYtGfvEKXdEbvU4PX
f3dAb7uAviES/bkczc+dw/5TVpr2B7/B9jFVEf1OHvrr0eiLmtFF9NCDqtCz
p6Mvrkcv00DXLUU3U6X9DY3on7dh+xx8hebvzLF9PjMa3TQCPaoEffsa9FZ5
9H5R6GZlFN9ZUvw3Er0oEt2c4qsTFF/tpvjqWzF6whta34lGFxRCV72Cfpl8
Qgz6czpft4pclc7fzSaPJk8gFyEPI88gl6DxkSeNn8RpfNRJ/dNwcn/yIeQd
5GrkUeSTyJvIx5NvI1cgbyYPp/4xivpHM+ofFci3kUeTm5OPIY8k30W+llye
PII8ltyCfDR5Fnkm+Rby/v/B+5GfIz9NHkIuRn72Dw/+4/q/O/741/9eF5n6
q5z7+/bwldxvHTaG9feGoSdhfDv5Vjr4o/VzwT/mCYNX7HgIfrAyvoz7pGGb
TLgv9x0Qz32Hu4cgjF9kusH1z1XLwbOeuYIb3VYHfzhp/8Bi5q+nDw3eyuc/
rFMnRfP2S0A9WIiPv1+Mn3mZea9zcQ1hvP6aznaOYn58ruc37tcO1e4q5OP7
6l71Icz1nhf2j2RusnS7pzDz0Z+E91xi/nHNoYOhvP/73OsLd9+eXc978fFX
osRGo2usfne9FDtzuVQ7/dGE3HV7KrWlVoQ4rRV4oj3fL9VNn7nI7vkCacxr
uuL6mzFPDj460I65+Ze5IqOZryzWvbqT+c/1qy1mMh850zbFh/nw1u6DVZg7
jnrXsJv5xjcmAw2Y7xdJf+/GfFTkvHtPSln/2/Zqh3FhqXbmLN+tbnGV2ucT
PjjeF3yi/cTgxJ77zOUMPJcsYu7W6qviyPzBeAmBx8wd705ZWMb8hdCDAB3m
ty7avzVl/nP7T8VXzG3GrRK7zvylRMq92cxXCRf3Xcu8wrTXlyY+/3nG6EUZ
jy8uKLyM4PF/Un/TeHZ/spOy5wqy+zPj4z3Vct7/mfjJ7WBuZPfoIHcn7UHD
uXvNlv3IvVmk5Cz3RavK5ycwV7afldWdeeiDJ2e5553etIV71ePy/twtB4bU
cu98cHc3Lx9ztaxUefkoLD7kwMvH661dI3j5GPDQNpH7kG+xatD/SAk5cg9V
GQ4uZht0gHvZ5xPTuFv1PLmR+9HhtUO5x1qJ74fyeTJhKoxfK22cuMt1PzyM
+0vpGCife7qpQfmOe/YOyqfN7WYo332yT4NLNywA1/skCuVfSv8e+FYTQdh/
8lZsB/gNw5Xga28eBx/08gVc/+2mB3i9nBb4PcU8vP7YEOz/9x6G+EjL9BvE
Z3vDraF+HtsyAlwqNAU8ruIHeIqVJbhjhQJ4xdxT4H1ahaB+D80wA7+tIA8+
ISIdPDlLEPzHGXPwro4s8HMnJKF9KMnbAv6yVQx8QtBZ8OeDBoL31QjG+O8A
+vSf58B3ThsEnhoZAj6kQhR8hhd69C28/rgkupQEXj98fwV4+LXR4FMbE8AD
jbtj/JGFrl6Pfv89uoYB+sQ29IpeOH82R4H2vyigL7+HLvwFr78kid5HFT1v
JLaPep7YPm7oju1jwBpsH6eMQX/uhR7aEz1qNXrwJPTWzeiVoujWJujq49Gd
/dEf90Gfugo9Lwt90VOK77agi/RDn3sWPY+8VzD6RTH04nPo956hm4SgvxZF
n0HuRv6Erlej6zdXUPz5Hr0sAX1dd/R48l3kD8hXkd8kLyIXo/lFdfJ88tPk
XXT9bPIR1D9pUf/0g+IzK+qfZMl1yLtR/7WWXJHcgLw3uRn5GPI55ELk5v+Q
/vdf/9f/X/ZKx1PgHzb3B99zyx+8+w9x8KbC01j/BSTAZ5QGghfI9wc/2Ib7
Jzsm4f5JdRF8f+5HIu6ffCCfDa4wSArb112h4I7y2D9lhuD7CaPO4fsJ42bg
+qXtPly/7B6P8weHZ+D8QUwIzh+UZeD8wUE3PP+ncR+e/xPVfwf48YG4P2Jr
+SXwx+bS4CNH7cT2/VovcGvBcVbcV3jshv1VHjI3YX+VSaQW7K9KuCi9nrux
+D5xiI82PtPlfs339lTu3/1mBHB/GiMiC/3nxidG3GUKVMdzH3mkdhOMH42m
DIPff2qSIYxf1a5M4h4ybR3EV/WFMRBfyRztAfGV6NAREF9tO7IxnvtYpV0q
MP6t3GwH119ZIgPj7y7LcO4h0jkK3AcsfWHGfXlGzBjuPyrcI7knZUYocY9s
tV3LvfJU0Sh4Pt3u5ijz/l07y2kIc9URdvVizIt3NuasYL7Br/zeND5+NtlR
I808oDFeZSAfP3zsXmzEPLDnle3zmZd/SeoYz9y1ueLmaOb5G0euMWAuKNj1
YxbzH1Y+PxWYe3qo/ZRhPm2ajMBC5ne2e0g5Mj80XXn7HOYXhUOL9Pj4xdfQ
YCrzcUkbz69jLhOs56XLfPTx3M6ZzFumOulrMF9sYZa2nLlsv0MrpjAPLFPL
msT8naC2ih7zsY8Dks2YL3zoeV+DecLV4z/VmI8Kq3uixXx7UWNv7Yo27SnW
P6Oli0q1fdWHr9mZwOL/1ROPhXdn8cUu3z4LmbuHdViNZS5d0NCWyFy06qNj
EPPEwBFdzsyv9N8WMYv5ohNTGy8wj64N8NjAfNUUMXFr5l7Hkis0+PqX/Wab
DObVP5UPuzOvntFXIZd5Rsu5JT7MrXZkj/zCvGnbotezmbu1XrE7wXxF9bDT
zkX8/ZHu1W3Mi9dq/VrAvMB88cOtzAseetw2Zj6k9K7qDea3euwvsmDu3LI7
M475+ICWkDXMA28q77/PfOlmgYMrmZ9teudzuqpN+8s+jYrc4lLtApnkb/sT
K7XHjzcPSWb3p1v6IPGdzDWEj1UkMY9uDbMJYF6+cPzhLOauemaWksyjn6nu
1WP+wT11xADm2z57ZXzk9c8069Is5vfWxlrZMo+Xyp82g/nsLCXzh8x/Gaw3
ulPJ4vM1lj2XsPGZq3zvgo+7WXw5b6hIGhufPTnjs3MAG7+lhO2rCmSukbSt
fTwbvxUmzX8dwnzj5W3dcpk/Eq4Q+c48d3nr8CLmG1+37RzLPGx6716bmSft
OvSrhnkPNWHvSOYBjd/UDJgntKc+5PPT/uPVjvH56cOBZlf4/LRmzdatEN/V
5tzi/sbKPZl79GGHfO69ugJ2wPxhr5oc7j2FZCO4D+wVdIR7XJfzPphfm9Zw
GfbnfLoQy/2jsgu8n2j/9AG8n2hnqruJ+0zVVau4Zx0b4cDd1dvwEnfpGMkQ
7l33e1tzNxYL9eDe12tCLsS3G+4f5e5hUuXH3fHt0VjuPyO+pnBf17AlkXt3
w+nu3OWeRYdzPzVA/yTMXz3SgfxqM32OQ341W6PnEbx9CFqo0pt7dkJNAfcl
KcvAJcKCwO+ecgY/tTo8n/viF6aLuO99Yrad++G4MX24h33sBtfLXc0Bv95Z
Dm4p1ATXO3YchP191ZPHwfmuiWLlsL/v6e4SON/VrnbiBRhfjksA7yWhH859
uJoHeJNrah60351nDLl7fojbBuO78KPw/SdOjQTvYWsIbnFbGjzsYhu4jNBD
mN+3HHYG5ueNtRpgfr/vkIF4PmhSNXihfxq4wdC74PHOw8Ad/DLAu3lEge9O
zQF/dm8CuOWJPPCo43vABfyKwWUlFMCP6duAL5Y3AZeL9wTfELIC/OlEN/DZ
qZbgFR1bwEMqF4F/GLoHvHZHAPihK0fAV+tPB+8rFQFuk+MO/lZ5D7jjFl10
4zDoHyM738P49La4KfSPj88rQP9oVhkCvqLqHfj3syvBR8WMBZ+2LBDcesNb
8KICY/D0Pkrgvp+CwBXT28GdlFfg+ElOEbw10hPjk96vwP1FFoLf8VYGH2Xr
heMz52ZwmTOG4G9cJ4EvX+YPPmVsG/gkcSPwWdnjwd8n+IJn3XsNPi9sCfi5
UxPAP9QUg+um4/rHxLpocPmhQuC7E9Bt/dEdDqPLaKILvb4MXvZNBrxFGN15
H/qnsXi9sSJeX6+D7u2Fvsy9CPxkI8Yn9wswPtm7HuMT8Xx06YH4+fnf0BfO
Qm/chN9fehQ96kgUuP1D/HwFNfTVrujadug+v9AbxHF9ZGgaro8864frIxKf
MD7cLYwudQj9SC90zS6KH9/g/od7O9BvtuP+B5k+uP8h+TP67Dj0yC/o6T3Q
Dc+hp1mg3ylAP6CIvuIS+g87+v5SdD959Op6dN3N6Hcb0YdLotvcQrfahL6r
Dv3FEHSnrRgf77mM8XFfM4yPhyjg/+sMRfcrQi9chf6aPCcIXf8i+ufl6PqK
6HOC0d0L0U1N0O3Hobt50fXZ6AWG6I6T0Cf7oCfmoM9bjO4+Ef1xALpMPrrz
MvR6JfRp/uhPLqB/WYpeOh59F60/zaX1pYO0/jST1p9MyIeSrydfQ37iMt2/
NvSaKPRL5C3k5eTCdP1+cpUiur+ttD6yEz26F7o3eRZ5Mbk9+VT6fB36fAf6
/l/0+R/oelHyieTydL0grU850PqUIM1//KLx0Vfaf2NF/o323/Sg/TePyQ3J
n5FLkDeTG5O3kouRHyaXIT9FPoU8g3wseQ75RPIqcm3yW+TS5JfJp5FXkMuT
h9L4MJLGh6tofDiO/n8w+Q7ylX/4ZvJwcmPy8eRB5NvIl5MrkXuQB5EvIFch
30S+hdyQXJncjzyMfCn5RHIf8lDyJeST/iHj73/9X/873eD8Nlg/UbrdDusj
8g+qYX1k/oU1sD7y7tpN8DnbRsP+2/zeYrD/tk1jGril3VbYn7t4y2nwF2Zn
wGPLbkF8KZGqD358eSC4+Bkv8E8qneD75h6F+PTIpa0Qn3bFZ0B82hSsCv61
hzf4qH624I9lw8E37VgAPvzDG/h8i8If8PlGtn3BRXUSwSPrR8L1H3JGw/W3
nTTBzet9wYNvNbhf4f3zsKKIcObSH37axvDrjx8q6sl8z9UJCiXMO5drDNh2
heeHsxSKZR7TQ3A19/jsa4+v8vjnfrL5duah9nqRu5hnbl5h34O5nqfxPO6z
BN3f8OtfDlggzF1F8lY+9weTAj34+pz4BWMjvj635IDxA76+t0ha6Qtfn/Nd
aSTG/WypXE/uVwYGb+Zud/atMl//29117EYpc9eN9wfw9cOwwV6WccwzYgY2
cX8YpGHA1xf72nk6c7/SbUM19/DA78ncpXfrptmx8fGSE1+kLvP1V4lT8d5s
fJzrLnnUmOcns1oU5c68/P6kQZXM52iOGxfCvHO6vtAi5guWDneJZ37DYNHb
p8yzbdKsDzHvZ5lbrMn809nwQ9uYf026LfCA+Zd7Qs8TmAvl+S3VY24q12dF
Lf98E9HPA4pLtaWm75F4yPysX/E5Kb6/XCzvUiVzS1PJKX14/t47X0tvMj9R
P0temvm5+0+XpzMv/ml64R37/IkpAp/PMrf5mjxamfnn9S/7ZDM3e3A15hvz
9ed7WhQy13I+kDKOua5r07p3pW3aY+LtxCx5/rQtMlpb4tj9Xzxe46bgE+0x
T4Izu5gLGQfesWfe4qppFcH85v19wZX8/CPlnUuGlbH4Rb9HfhDzwUEBQanM
30Vntefy8w9WOrj3Y57yal6JF/PG9Tc/7mc+xfzn1ks8/8BbtVfWzA8Vae3K
ZR7UYSf0ivmZ3r/2RzPPivTTWsG8Zo++Tgbzurdqzx7y/LCvkyfvYe4nfNVf
hflC7RzfWOYlCYJT85nbXpmZfJJ55tYOHy3mFZf7L9jPXN8sr7iUeeeYNtsU
5icdkhbw8tFzbE83Xj7W+jrf4uUjdNnQJF4+hi5Z1cbLV+SePopQfhSL/bnP
ndPrNnf7Id8v8vLdU7N2Ni//8t8GO/PyfcI6xpeX7/2D/FX49XotDw9wj1BO
qwPfck+Du+TcRg++/yCpUvIa33/QecY4lO8/sBNfYMj3Fxh4B43l9TNT4cZS
Xj9b13eT5/VzQmFgC69/Ey7uruP1c/O24t28fvUdYniE189VNdHf+OevOzlL
n/vnL9njuPecJTiS+4hPhfP59Xvbm+N4+3BzzASYX93wrhfMr47ovR/mV6um
Ke+C+EvxySSY31AJWsdd4Gm0LPeyZ1I7uZucFBrPPa7yC8yv9gi2gfnVY2e7
orgvn+Yxgfvpe6lW3FXzTEZyHzhx5RbukyeOGcXdfk74Cu4HPVrHcdd5fCgE
4sN3jfIwvvsRtZJ7+OHUsdy/3Ny1nXtOvfk47otq75lzPz101WgYn64KhPnh
lEXXYX443vEXzA9fXR0E88OHvyyH9XFlcWFo/1dMvgTr7xGyvWF/iIW4GvhW
97ewf8S13yFw00/DwF/NuAX7T5LLj4KPmmoArtRgBP74aCf4AYMi8PRYe/DP
KVq4/6RXZyn3Y7Y/4P2qK96hcfD/1G6A9xOTgevFFUbA9QfupIMX1WeDq0yO
Ap8h6wq+LrkvfL7ACG9wXyk78IT4ZeBd9S1wfUjdTnC5XQOgf3ypcwDmB0b0
/wjr+2897aB/3LVJDNx6zF58v92hA1zukgO4bXR3cMmxMXg+990X4N3MXMCz
3wqBV3jGgV/KbQFXfOME3rWuGfaH3rT2B4+Iqwa/1rQZvMD0DfiGkUHgS7tu
g78Z6Q8+Ycc38JAhEeD7zjeAy970AD/Y1Ak+PWEruGvsQ/Ch67zAn70+A7/v
5HNc36msCYL4ICSgH/gnI/RnruiX5qG33ELP258JLjhmAPjiks3g7aW4PvRi
Bq4fXTuIHmeE60c2G9B16k+AL1vSDzzayQ88vH4AeFbMSfD1D9DvieH6VP4m
9GyPDPARc8XBJQoDwO864PrV+cpT4C2luL41YDR6bQW5G+5P6HYK9ycsKMD9
De/W4/6EhWboS/ehB6Siv/dCz5RCn26HbrUePSQJ3U8Z/bMP+sYg9IvR6ANC
y8HPfcb38ya8wvfzQtvR3x5EL+qL13f8Qu/zBH3Ra/R3s9H76uHnX8hB71GD
PlAF/bQi+rJSdNPhGB+6uWB8eOU7zu/0ssL4MH0w+nEndN+v6JI26N3E0Pet
QxfoQO+2Hr1FHD3Knq7/gH7XDr3oE84vCRvT+LAevXUT+sgu9FUm6JqN6H4e
6A+F8PNV16Ifa0H/6oSe3R19gDnNz7xA13dBzzmDHvEE/UgQxsf7af+HLPlg
8hHkb8k3ZqLfakDfvxm9sT+66Gn0eY3oYwPRw8kvnkAXeoRu5If+ZgC680n0
neTvyCPIF2Sgdz5GTwxA3yKOfvQU+iZyQfJGchPaH2JD+0OO0v4QX9ofokO+
jDyKPJz8ezm6LLkReQb5QLpeldyB/CC5DV2fQe93VtH7nQL0fucW8hLyF+Tv
6Ppq8h/k4+jzy8nPkTeTi5PXkQ+i8ZEGjY8+0/yPLY2PBpBPJf9Ibk/ei3wC
+WvyjeQi5Crkb8k3kLfT/NMw8lpyP/KP5DLkD8h9yLvR548lf07uRt5F148m
f0LuQX6Grs8gD6Lx4e/9z6fJT5EHkouTZ5CfJN9MPoA884/rN/9x/Qny4+R+
5JJ/ePofLkF+ivwEecAf3/+n+/9x/f/0+DrjxxwYPy9fXwjx1djIOBhf21WE
wPjZvUDwGo9/F6o79OHx7fylgjU8/p385scIHv/+/Bktas7GLzN/HRx4gY1f
hv0KHOvMxi8x3c5sNWXjl9RN2+82s/HJ/HS1BJ4fOl7Z9xDPD51y+FwXzw/9
M+DBPh7fF7x6lsHjd+PSx1J8/HjKZqArj9+jrWwS+O/Lur9gMv99ipqr7Pnv
E9KskOa/r/9ad4j/Egyk4ffbLL8P8dWRa1/g99fJD8L+/2MyxBfKMz9DfHHF
Zx38//HOuL/xoAHub1yrj/sbe6hh/DA4HPtH+wLsnxxvYP+UZIH9U6wM3t8n
bnh/k39h+621Fu+vBu3fe0Pt8yDav2dE7bMjtT/u1P5kU/13pvo/hJ6fJj2/
b1Q/bP7L+vF3z9/863+vZy6MBO/QwPevxs1ei/1HLb5/NWrrVvBbjz6Av5Qz
A6/pg+urWcJDJLjHCj28ydfn83tt+8jX58d3Kdph+zuiJ8QfufNKuYsFDIX3
6+67tsP7dRl9Tdd9qmL1qyjF/E1xqbbl7eIe9YksfnwkNMKL188Cg1NvmD+9
51z2knl9Y/WsO8ylzid3+sH42ex8Q3mb9n31B2W1l0q125eWXJyWUKld1dZT
sbD7E+3m2HDHW8wnmC8vrGIufO/GGyXm+1dZ7LjKfOzGBVcXs993JO9jkzIf
n1smeiqy33fjStCmOezzUze2X13N46+qNznTmQuJWveYyvyxlN5Mvv/Ge0Cf
Afz/bV8oCv//8fg9H/j/+xRSDP/f4rLtYO6L6uvvcG9q0vrKfVeWug13s6AR
cD55Z8/b8H5fRJQznE/+Wn8fvP9npLUJ/NiAgZBfeJ7LJfDbX+3BN7ePhvHR
2k0tMD/ockEO2q/8ttfwfB4tmYT5zSI7wH+IKYIfyXkBPuVENDzfhqvf4Pl+
0rWG51v2SQ78/IcY8NuFXeAPbG3A87TRhdfi+3MVdbi/rVUd8/s6zcD9bY2x
6C7f0dXXoRfKoi9dgvHxvDpc31w3F9tHyztYPmVWok98hG68CF3kJrpRDJZv
8Qos3/essXzvk0OPjkXvVknxpw36a1n0sSXovvR+WS/Kr7ua3i8zIz9Erkau
TT6L4pO9tD41g9rfeqpfC8gPkc8iryOPovoZT/XTiurnKPJo8gRya/KR5OfJ
z5CHkov9l/53tz9/t2cbFcL8TfTiOzB/o/zRCOZXrBTaYH5l7Xo18MQGR/Dh
eg8gf07mVHXIn/Nmv+xent+ntqZjNc/vM3ajxuII5grD/KN4fp9X+3pZ5TN/
dKDJdQtzbaes6Tz/T96wpZp9ePsQHh7Xj8VHnlotOwJYfFQWrz1fkcVHPWYl
xoax+KibTMEmQeYtLQPXeTAvT+8Kk2H+PFtvYSTzuZnjhxSx+Mmz01hUk8VP
q3MVthmz+MluwivFVhY/fXjVal3I/NKWT1c0mNut9hdcxlxH//aINuavri1b
U8HrZ0E3QZ5fKav3xHT+fs17jVmb+Py9S4RoAnfxJ6vGc88bfecB9w3Cj0y4
f7jXngzxjWCwBr8/F1VqXWD8e9l3CL8/Ado8hRsb/20MnM79mfEvV+4f1l8e
zD3x0RSILxOmZ0F89mhKGMSXKy5FQnzmsmQpePCXUvDaA0ngXQEB4FrCE+H5
RnTLgvZpmE9feL6L1VbC8x3sqgLeK/4c+NegfuDrFuP5w6NfnQff9grfPzlt
hvt7z+nj/l57W9z/e3ou7v+tvo7+6xfmZ1Xsj/lXvozE90f05uL7IV4SGP/d
G4Vep4JetBJ9uzC68hQsn1NCaPw0AMunpjG1H+roUWE0Ph6IvsUIPf08elgT
unwo+np6f0MhG/0FeQL5KPKPFF8+pPhyIr1/MYriS2HK//KaXId8MLky1a+F
VL/EqH6ZUP1SJV9MLk6+4h9S//9v9z3yHuChX19A+Vapmg8uoKsCPnKSH7jz
glZwd9Gl4IkmuH9M5XtqPd9fOfRIJ+wf7TdEu4THJyYxX8K4FwoObuX+wPxQ
FvenL7/UcD/vbBMA9a+p2667LD4TXS108w6Lz551j/5wkcVnqsllr7bz8tFs
VvyYuXLZvqKHzA16pY0oZe6x3+tGKPOy17Ymp1h8ltYZlHeaxWdmfmZf+rD4
rPl2mfwDvn+5rDYvj7uOeV0ecxkziYZBfP/yK9XsW8z7Bvvs8GG/77LaFY8l
7PfdFtiQuJjHZ5sv6kxkn6+b5DnHhbffzWLu85hPPz7JdC7zR1OP2Kkynxx7
cyy/P47Vuk/4/7v//m4vfn80moea8f9XMX/YKO6l/u/rucu/udKd+zUl/TXc
3YavhfMdHpaWQnw2wSgKzndI6fsK8o+//iQK3nA+HFzPcA547mlJiN9atAwg
PiuwEoTn0zpNB+Iz0cf34PnIe2iDK1z6DvHbTDt1cN+iR/j8rOLh+cYu/wnX
57vbwfM9ZSID/lIpDlzW8Qd4i4Ut9v89ZMFfD8L3FzrX4vsLfvUYn92pw/cX
XrzC+M15JvqZLPQPHeidGzA+e9OK8dnDtRifeZdg+Uxch776JfoiU/TocvTH
8Vi+g6qwfD+1w/ItIYN+Ng49+RrFd7bo+eTPKD4TovxrGRSffaT8a2fJn1H8
Fkzej+I3S4rPzlB8toLis2tUv1aRnyBfTH6TPI7q5x6qn7ZUP2XJd5HvJl9H
Lkf++3yDLPIw8t/nG2T/B/+725+/2/WC3CE/8M4zgyE/sIzGfMgPbHhABfIf
vkiSg/yHDloHwOV+Pgcf/7QG4reqCpfYHF5+dvWM2czjc/mkujDeP1U+XtWX
uaOhfs8LzEdFfDoeyPyNyEi5cOaRF+bvEGFuVWyX87SyTXvkm7rnpiw+84jO
ChNg8dlKIde+B1l85rGg+tkb5kEiHlI2zBfcumPSl7lK0rB5icx/aGRZl7D4
bNV5owVaLD57ui1p5UoWn7lHJFU0s/hs4Xh5XR7fOTmGK/H4btbazJM8vqsT
PCfJ47vAs87DeX7M7N4pu3h8VrZO0Yjnx7QJOtaXx2dVc+e95fFb5+5SZ+6J
WfLjuAuIzxvD/YfQqaP8/oxpGgj5+Z+e6QP5+d2XPoD8/LGaPke46w6aOIN7
/+9f3blvuhIixX1Dn30Qn21s/Q7xmYJeA8Rnxwcth/jMaGMQeHtsC3jw5nLw
9iXW4E5h0+H5KrvkQ/skEicFz3fI7KXwfFuXTAPX6XEBPDtPErxdZBn4h7wc
cE0DzI9/8FsYuPksjM++6aLvfoPxW1c0uuBWdIuVGJ+Fr8L4zDUc4zPTVtqf
Owc9cAF6xyY6f7sTfbcOls/bO2j+fTiWz5eGWD7TZqLv346+eih6+GJ0b8pv
//w5enEYuj3lrxcgjyA3IT9BPpPiswGUX82F4rMu2h+pSN6D3IK8J8VvmlS/
llP9GkL1aynVL3XyZeSDyJf9Q+r/v/6v/+t/n89YaQt+MLIe8z+Ha4E7teL5
eHNvmIPrDa4FX90+FdzuxEzwIcfw/O7AODy/O6UKz+/Ou4znd78SMwRPd8X8
qNqimB817zPmR322vRn2Rz4YUADxseboVtgfWSAsCvsjx0SKQPy8Ymst+JlZ
fSB+PpvwFa6v2m4BLvQdz6+f1WYMbtJ2DdzNaha4T84vuL7ghSa4Y8xDcPn9
3wohv+foiGg+Pqi60nCcj490yzx2c7/ccfQk97b+p7dwj8qLTYT379pSDnH3
uWbrwl3gY5sx9217Wqy5LxCIKuZe5mEUzv3hQi1b7mYL5nlzb1a+fR7mV3IV
h/H+fYu9Xg3fX1lq6OfE52fWte/az/v3rYKfXbinpA0U5/1/vExRHvfZkc2O
3NW+jYTzf+5vfwrn/9g1xMD5P908R8P5P26Pen3n16cOGOvLfbzR6incjy1M
lebXnzwz7nEJG999NTkyqZyN72YptQ3JZOO7zzbXJ8Uxj8ov1s1n/jFy/Zsi
5nePVUQfY746ceTWROb28rr1ycx/vYnVOMk8IfOk2k7mTWcli9KYW8c63TvO
fMTZl1fPMn+pdEdydyLfv/p98hFe/oI+1rRca9PWyDF3GcncqLxzbhuLr5ys
hZb1ZfFVc7nInE7m2bp5UkrMV6+etekTc/2XAz/1ZD4iLvsqf/9zcdvs5/z9
z+MFnzz5+5+51+Zs4u9/Sq0U8Otdxec/2ldPZ64SvsJJmHlwa3rBN+YlUuqb
4tn4dMP2tMwkNj69VrT+Umd8pfZIgx/2L9n4NFRX/dNW5qWeHn5xzF89X3+p
hXmH8o/mN8zvj34/25J5stfzbl7MJ/ecN7OCefHqsw+68/ObfpY0bmQ+c7KZ
wRbmDT9llt9lnt3t+vwudn1Eu5Snf1mb9pM38TLXWHw42vrRg+8sPuytV/d5
C8//7/bMOIL5Oe2x++8yvzO++6Te7PrvR5P1fJnvE8+PPsM8qVd6wDvmTls2
KCoxHz7Jv+c65uc15R4fYT5BS1P+FfOLjW4/pJkrqSUe3sA8uNg+IpyVj+4W
j3uZsfLR/ZRO79WsfATGT/Mdw+7PBC9l5Sjmmzelia5l3lfl/TtL5qsOV1SM
ZO5cN+/NAebrMlyUHZmL1t8UcebzS1LJiUOZzzcUGp/I54+q8xPt+Pg05/qt
9Xz8KfpkxgjmBVOiRXl+p9s5e/N5fqelEu9m8/xOb5a1SPL8TEVNSeOKmL/b
vlaM+3DPZb47+fitbkcc98qu1zMvMpf77PaAz98Kbzz/lM/famq2T+bzt1tM
B6/l+aG8z2Sd5/mhTjUcbdrBvDY+L5bnh1r+1mEybx8OzAh5xeun8rg1/Xn7
MGtM6XIYX77eNo372CuWrdwF/FolucvcaTPi3k2+bDb3fVusOsFlz8hC+9oW
u4B7+AFFHe5ui169456Qtmc4fP40uUUwf/B8ILy/n2X/Voa3TzWyl+D9/UCl
efD+forULl/uw7t6ScP459GWJdw31GVO4F4zcZg798sTbQbD/J1+4zzu0zzu
qnDP6PbUk/vJAP+h3DdrrFjIfcDw+crcByW2wfzG2teT4Py1hyoicP7a/W57
Yf5jw2l1OJ9tiL0D+O27i8B/5G8E37xGAPLX3xIWgPz1kdMEIH/9vJm/YPwm
+zAfrtctroLrBbZfgevXrh8D1wvvS4P5+XEvr8D8vPkxbZi/T1X/AvP3Ex19
wUuuHAK/4CcFnmEkDuO/5xGfYHz4XXom+C69IzC/v263KbjCaAW4vvqeJbjZ
phvgvXZrgwdZmED/kFUjBv2HxglD6B8OeN6E/uF4EvYvwiIDcX7nB/Yvhk+x
f7EN9wTfsnc0uJm3PXj5eTwfIfe6E3jgFRnMj7vXErxvtxJw88WN4G1hnuAu
gWXgph0h4HrCeH7RwO14fpF7NZ5f9KUBzy+aVnANfMfXdeBH1c7j/kqLaPA1
pjXgL9XXgz9TzQOP044EX+yD54M+bcH8vVaL8fxP64mYvzcmCc8HzSrD80GV
lq0HF4qk80GPY37fIAk8P+BZLzw/QKIezw9ITNgLHjoL8/9OlsD8vwIemP93
eHQ6uMVyMXAjfV9w0XgJ8Njq4+AvSkTBx+/3wfHPL/SKw6ngU2X64vz2Kcxf
vFIN8xcP2ZiG48c89AZLb/C6K5Lg/exx/mxOMs6PHRiF+T+K0nF+zCEevbwI
XXgBnW8Qi17eB88/mDoEzz/QOY++cjH6hyd4/f6veL14NPpuW/QRS3F/pOot
3H/5NA/3V94RwfMR9qqiv8yn8xMOomsMR1/WgOcrePui31+GvncB+v4f6EN3
oac6o6tPR8/0wfm97Z04vzduA87v2V3E+PBIEHrVN/SVbugRF9CnxFF+VGGM
Lx8Go6tnoh+LRH8siN4jAL0hCz3/LfpXQ1qfvYu+1g9d8jX6pvnoA2rQOwPQ
0x+hG+mgj76K7hCGnvAUvc9smn+rQM8IRn9G578K0fmuGXT+60c63/UHnf/6
iPw4nf9qQt6+D30gnT+h74R+ns6feL4XfeFN9FUb0A2Go29KR+9fj67si35E
Aj3vOPqWh+jbfdBFJNETU9Ff0PkWKXS+xXQ632JtGrr/A5of9UavouvV6PyL
2TT/+onmV8tp/tWS3JZcms7HyCR/QF5Mvp3ckfw0+WFya/Jg8km0PzKM9kce
oP2VMrT/sj+5E/kWcmXyC3Q+hyL5ZHJL8vvks8gXky8m30jzw/k0P2xF88Ml
ND7yJC8itycvIt9GXk3uQ36efAt5Bbk7+QXyV+QDaXx2gzyI/Bm5OHkleQj5
XfJe5IXkEeQPyEXIi8nDyf/b8333kf8+31eafC/5AfIN5CPIE8n3kzv+4cfJ
08h9yH/vv0z7Cx9I/vt8lGPkXuS/z0dJJU/9C//fPX/4Avk58m3/wcP/8L97
/P+v/72+7oYUxM8vu8QhfjYdOxDi54qy9xA/D7o/A+LnkMgNED8rhxtB/Bzs
uAHi5xNafpBf/o2TCew/G2PcCPnlHRw/wvpkz8wI2H/mFyIP65en99XA/rNl
B83Bfd48LeLnQ86Zen8jPx9Sdd/05fx8yEMWBa/5+cnDfiztyc9P/lm7SZaf
n9w45F7VFj5+it77hJ8f6d2n7fAp5q4xOmJevP9Zky0QwPxhytsGcT6+W6SW
kcm8+XvyXm/mEeMe3N7MvI+++kV+PuWOOLVe1ytZ/Bq0N3j+5VLtWxMWaL/d
Xam9RtB18Ek2vn9kll1VxDzCLn62LvMfqYUWTcyPeI17nsW8Yr3IhaRKvj/b
PEyBubmfxcBS5i+NUm5fZd5VL9f9BHOZ6Q7VysyXTnkhUMM841LNz0L+/ui+
6201pez+WtuFGbDxsX9D9lobNv7+YBw16ykbH8/b62/6iHk/8zaFpczNFxtt
38jfb4wa//oh81WvfBb3ZePr/h8arD2ZL/ZWVdzL38+8e3DOZeZVD5aO+sKu
bzHuP8aWud+3Os1wvj50dK9vFfPEkxL2fP7GPvFaFZ+fcbxlm8DnZ6QLDz7j
8zdmv1ZEc3d769HCvcTY8AL3XidvXuc+597yd9zdnQNV+flGpkX2/fj5Rvbb
1uzmrjK66ib3c9kKQ7n3k0t8x683ae2Wzr3kZDac33ywxyE4v/maxUM4v3lk
aC6cz9wrqhrOb74x0wPOb/buexfOb57iPQzc8GJGOvfBOQd1ubdHWPpyV+od
AucnXTM+dRzGl9Mf60D5LPT34V7Ze4Akd5FuZfj+90hpPN95eU883/nEDFhf
Cn7xGFxHWRlcJm4ouKjNJHALzRHw/nV+n7Xgro1G4KvU+oK7tQmBV09aDN5f
RBt80N7B4OoiOlA/bQ7g+c/FfsOhfh6fjOc/Z4nNAp/bhPObW8bJgPffivOb
7gMXgF/9UAbeuWAM9q/9DcBFdAzAM29eBR9TPgp829F54J3bMH/h0ee4/nX4
LJ7/bFaD+QslvqEPnY75DSdIYX7D0Fj0FgU8X2qsNJ4v5TsKz5e624LnS+kW
XgDfdQOvP3UVrx84Gq/f4I3rY5dccX3s7VFcH9vxANfH3m1H79qMvuUc+s2b
6HkX0JcdQZd6jH47G135OHptAp0PWY3evQg9lc6XPkbnS3vJUf9M50uvN0Av
jEV/Mwo9ch569WJ0oz3ogYrornPQVQzRVyWgjx+L/kIffS6dLx1E50t70/nS
nXS+dC55Lfkj8lzy5xfQL9D5W83h6P3JfcntybeTLyBfQ+t7SrS+t5PW95pp
/c+FXJ08ibyB/BC5OXk5+VXyaPIl5BfIb5DrUv/0V+dXzyY3I5clX0i+gNyS
XIHcgHweuQW5PPn8f0j/+/+6v47G+YXUbvj+y/l3OD/Q0Uzvd/bB+rtDGutv
Xz2sv3mDKH+2MH5+kiV+/pJWHF+/3YCfHzMex99zCnD+4IACuvYr9N7jD8D+
03dVerD/tOZWBOw/bZiRDvtP/c2yDnNvE9+jyd1oqQHsX5hw4z3sX6it+AL9
i/zPQdD/hJ69DP3LxphX0P+kKu2A/muisS70X9fHJEL/VfxKB/qvH7Myx3jw
+OhbgOVC5lMz+96Yz/tfifvaKszbdsl88mauu/K1IN+fljPvhATfn9Yemx3H
96dVSXzXCePtr94Ow1XME8WfdDNlLtDpXqTA/NK75m5b+Phhg6vUCua/ks5q
rGCua94xTJF5s4HVxRsVbdq/rt1eG1FUqp1w9tSUviw+se7vsUa9O6v/i2zt
HzJXD6v/EMf8wGYtHynmDR3qxirM174S3PSDebpKm3Mm8/L4a4enMu9h/fTh
COZWF80fdTDf8K3kdQrzU1MiNyox91zT/FC+O38/+0a2BYuProwIPPmFX/+y
/dNO5lf7nZjzisVHKaMr4kYwV49qO1fGvHlmr4nLmC/20RTsy65X37ZhmC37
/DbbC5IzmA/yWTv4TAKLL8+XdLjy39//ZmUa8xtSbeedmPdTCvR9zVwqzMXd
kHnKul/mfH2sQLPnXD4/nnl65zK+PqbqVl7Fn09cncdi7rJHhGdwv3jpkD73
qm31d6D/erd8FHf7nLNDue+ts5fh/tRnTRv3pVebVLlnH1RT4P7+msxE7uPk
xjdx/+W0Jwfim5WWcL5zt476MKgfESvgfOftpt+zoX5MaJvPfY+UEbhe1inw
sHK18zA/9TkOzv+TG1UI5/+JXEuH8/+mT3oMfllNAq5PvWsUyn2I5kLw9rz5
sP7pUjcL1icVG9bA+ueYbBtY/9z/SBN80X518NS0peDqnzeAyxzvD775kxT4
cB0l8PbPoeBnImXBw76MAk9aqwGePMoffISiG9TPe77PIT75ITwP6qeV6WSo
nwtVXcA7fj7D/T3z52L9d1UFfxGyHnzhuQZw0xl62P7vmwo+bd8G8O5zn4Av
kpoN7uI6BfzpO8yP3BCA+QcrDDC/YMhZzC/4JBV98hz0EULoEx+hD6/G8xEd
D+P5iM5z8HzE/cZ4PuLREXj9lsfoMpHoTmPRZQ5ifj67JZR/MB3z892ZgvGJ
cxz6rrnogQfRl85Az3BFF5+IvnkL+oDF6P02o2+YRtdHoqsYoOt4YPtZfxbb
z+fzsX2erILto60bumcWutY8dI3J6KJO6I4Z6Jtn0/VT0AWd0V9mos/QRx+m
hn7mEvoQym8nRvnt7lF+OhvyJ3Q+ZFUkugCdD7mDzo+cQd6H3Je8ntybfCn5
IvKdlB+uH82P7aP8cDoUnwSRC5FHk88lNydv+71/ityMfD15J7kf+TJyV+of
N1P/aED9oyr1j87k/uRzydXI15N7k+uRTyPfQO5DPot8Kvkl8gvkO8mF/0v/
T+dr/icv+g+f/9vzyKP+8Mt/4b3+S/+745+/2wdOHQh+UBvfX/5s/wnW52x/
4vvLj9uyYf1OWXcF+NCcw3i+99t92H5aS/Xm/ds37wYhyA99TVKY9292Ah++
cV+54YIMP/94p8mOFXz8H/72qDqfH2iL2OvPx/89Q8eq+1S1ac+ceqEyqrhU
O05Q/rJjIuv/A1rSLvL2q3Bk5Ezm7d9qz1ky15/qkT2VueSaPdWPme92lVOa
VN6mva9cf8zSS6XaDluiz++PZ/HT4jGnpQVZfLi+8emzMja+XVIXLMX3P6xR
f2HCPOfqxf7z+P7YcdN8+fnPK3Ttnfj5zyK+hlL8/Oe8OGdxCT6+funSJ5f/
/yLXVr6/N8RLSW8rbz9qUwbx/b1SFTrG/P44BUkK8PvzxdttIr8/6zy+6PH/
f1NKzB7av2N9+nN/t7WvDvcTSl+mcX8v9hHm35baXoD5t3sd92H+zdfBG+bf
rv5Uh/XlJc0ZsP+4R9lX2H+s9bwE1o+/W8bA8znSpAHPZ4hJEDyfmMrT2L7+
PA+uuXM5uM2zQ+DBbvvBT9knw/M/09wTyoeIuQuUj4elQ8AXRx3F9vV6b2x/
Ojz24vh+EPidA7j+GBWO64/iU+OwffmJ63tN62h9UAbX/641owdHocufwPhc
YSj1D3swPvc9jOXzQiW64GRaPzmH3h6NvisZy3ftbfRgFyzfp4eg7z6KfrAO
/bMH+stB6BtL0VU60EXj0AfT+pAmrd9cJy8hT6X1m0O0vtFI/UMUrW+kUf0q
Jv9CfpI8gTyJ6udBqp/OVD+HkR8hP0ruQT6YPJ/89/nr28n/KeevL5rRCPnH
Wx/XQ/7xzRvLIP/4u28hkH88uehFnxTmz02uxrgwHza8p4Unj8+qD6QMYu5w
aECQC4v/x5ZImPW8XKrtW57cdIDF/8YlF989ZuMD9XM9UjxZ/VZKlvx6tbBU
e/L9zGuf4lj8fcGoOIzV71jpJnPe/riXh4TB/KPxS2fe/niJ9Dfl7Y9J+LAM
/vuuvZ06m/++ozecAvjv87PYL85/X6v7epi/+2S1D+bv/EP2wPzdHcOnEL+u
/2AM/3+OfTXULz3xSdj/JujB/x96IB98zbRhOD7duB1cbBjOj/m/x/Ht5xs4
vt3YH+OzggSMz9pX4v1VT6b1ycl4fy108P6uzEe/9YrWH7ej69L56/U0/7Kd
4o/vNP9ylOKP5fT87On5TaLnN+sfUn5Wr9p5hrvH5Fv63K+mBARxF/LJ6sdd
/HHG9DhevhrPPLJmnm/U18mW+cKF97tkePv8ysJZiZUfp7pl42+x8d+XM66B
Fqz8rHu3ckkPNv5b3bZIYgvrPyYtfCkczfqHIbc7gp+z/uGM/7iJ7/j7/d3d
Gnn5qVWze8XLT6tA/yZefm78HDiAlx8t9+Qs/vv0Iw7OhfjP1mUL/33fiobA
77vc7Q6UHwPLFig/bm4fofz4qKdB+RHaZAX/3zXpPpSfeAlN+P9XJTTh/9fs
x/Ndfubh+S5KU/B8l9KfOH7oqYfxff8+GN/LmWD52eGA5SdkHcVXaXh/r83E
+2ulQeXnIrpxC/rXCHT53ujjKX4tp/Izm+LXTVR+rOj5udHz06TnN4Oe30Xy
HPId5H1+t4/k+eTR/8Zn/x8/O0MYXNYtHs/Pe/Ia+u8kVcyfl7yrHPr3fbut
cX/VuizwZbKx4HUr017z8psxprGdl9/6cKE3vPxKtdaL8PKrrhK5kLthm4M3
921J/mu57xhx1pp7xxyBBmcWf4mX3LgQzuKvPDkBF2sWf7XN//WgmPnLxx/n
zmVeF7hDzIF51lO71drM3w/Qtr3PvGtewLeRrH4NcfTsmMvq1xXd4w0xrH69
qqvzGM3a52M/NwxpZ+33811PCmWZx7nMLrZinqIxZa4ec/+P8wUz2O+L1bxt
wtf3Nh7SW8nX9wrM6o7z9T3xmDTvbN5+LWksCGD+4YLQ41Dm9tfrO3l8Jip4
zoTfHwuJ04L8/lhmBKvw+5OyTEyX359Vc8es43467b4o98dmXjO577ZN0OD+
co0SvB/2XvkZxGdew/pA/FWXuQris9qJwhCfvRPaDvFZqFU1uFP3RojPzKJ3
w/Nxj9KC51NyNwyej5DZKXg+Ba6nwZPNlmJ+ww/7Mf9ieDL4TP2D8PwHxwhB
+fgp5wrl48p8jM8elh7B+qmG8ZmUFsZnk1dJYfxzCeMz8cMYn0kaY/zl0Yrx
l95cjM+MhTE+i7mBvvUgOvy863x9B8sn/Dzm25KxfDZfRV87Eb3XafQDu9Ad
DmL59r6DruuK5XsaxWe3j6CLUHw2j+KzZVLoMRSfLaD4S4nir54Unw2j+Ow8
eRr5BYrPjlH89ZzirziKv1J+t0/kH8nTyBPJk/+Iz1yofg4lP0x+hNz9L+Kz
7D/is9/t39/dviyPj4XzZexLG+F8mUkPkuB8mVkrZ8L5MrULJTMOM5dP7V2+
kXnY7ZDZ7rx8H5jQKcV824+5m9ex/tVOT7LPD9a/+hx/PTSO9a/ZKyb0e87i
sxnbBi3dw+r3PvHy9Q0sPrs6qj5PktXv1N73RNxZ/b7orOTJ2x8NuWF7ePtj
ZJ0YytufN8Wyhrz9mV/9FOKzbpeuQ3x2vq/0Zv77+qtPgPhMQMEf+lf3K2nQ
v47QToP+Ncr7HvSvlzRM4P/rytZg+zhIBf7/uaW68P8Hvcf4bLk3xmeX8jE+
m9eK56fd+4XxWb/7GJ8tGo7965Io7F/7muH9rTmI99dfDe+vqjbe30yKzwY0
0/wYxWfiFJ81U3wWR/2rMPWv+6l/NaHnt56enwo9P71/SPn51/9ez5TH/CW9
BmH+EqtdmL8kRB7zlzxfIwce6pwG/mqaAHj/mRbgs50jof/pejUV/PRdf+h/
JLqywEfJHQVPFzUAFxSIBV9jcQy88IyrHp//GXFVdTKf/4nM66fJ5396jx9U
z90nXXc09wrNMcO5f2sdIcc9dKFhK4yv0/Zk8/0hZ+6YCfH6/73F8CHfH1Ji
GJ3L63/ZhzPt3DU36k7mfuPge1HePsiuNtjD3f3MwupIFn+cjZm4m5/PNj9P
YRw/n23y+Lll/Hy2n1EP/YKZu9w+UZnAfFjgku/u/P2fM4bBucyNHL8fH8v8
vt3V1qXM5yVulJdnfufJdIcW5jlK8sWqzKV3phuaMpfMFhSYyPxuprl2E/PP
N+x6zmPxjfqUy5k2LH4ZmOt9+ixr3+J2Ghv15+dj7x9nosk8Zs+BlabM/RvN
t6YyX2bcs02Keby5UkcFax9tFqY3CzK3e+pXq8NcNm6Xrwlzw7SFp+qYx3TN
nyfGfN+Nt30MmQcVKT5YzPOv22dO4OPn44v6nuTj5+2rOwL4+FmpbF4sHz9L
hV3OSGNebSi5xJ35+plu+7yZJ+/1PijJPKjT6UMe8xDJZdI8v1B5oeX9bcxt
Wq548/xCTuF6vvz99cxBpgJBzOdkSW/n769PubVwPn9//b7ijoXQfi3T7eLP
d9CYRAVo/5p15sL81ZasJdxTu6x/cl/lbqDEvSX3/Wzu4fVvnLhb3vGV5OXr
tdqcORD/XDqvxl1WowHOn5QoUhwA44OUSD3uCkPs4fzJkcK+MH92XHU1xGfd
fTbA/JmF2kWIzyI3FIB/3b8T3HJvKrj8kz3gpz4cgPhNYeNXiN9yDhrB+xmT
VkdC/FZ8zP4qjo9ugUfLyeP7G47p4Kl3g6F+mKVOwvOzF3hA/fi6JBfqx07J
CPBE2Sng7Rd9wVvnnQNPc7wMrjZpDb7f2OckePiQBPCtG/PB7x1fhePD3GPg
s50SwQ+GHID6rebbA9qHpoyNGD/dGQreujUJXFoL5/cs4p3B58xCv6x0DDyp
hwh4ucUmcPkeOL/XYpSC8eXaPtg/HfTE/skf/ZsRxpclizG+dPqI7xfMUMD3
C1x90ROc0LdIYXy5WBx98DGMP6cvxvjzqyyu/69zxPizIwR9wlT0IEH0mgD0
HckYf9qIY/v4NhLjz7Y0bB8vpaAPGETx2y6aX0xBT7+DHqZB+0Muoq+PQHer
Rk+YQvOLueiLd6IXHMD22fUWeuNGbJ+zh6LnJqFPovnJImf0ceSKxyh+uIe+
ZhPFtzQ/uSIFXZn8iCe6H/koio+/0P72a7S/XY/i4wXkUhQfvyUfT+5P8fMP
8h8UPwdT/GxK3kTeQJ5AHk/xcx3Fz6EUP2dS/7SPvJ58O/kJ8irybtS/nSeP
Ji8l/07XnyHfRb6f+sckun4j9Y/DyQ+QJ//F/GoKeQq5J7kU+VHyo3/heeS/
519/778W+Qv/p83P/t0e13cdnL+ZVFMC52t+9O+xg3uzygg4H7M6aAicn6m7
pBLOz7xb/hjOzxxuXQt+e9bmrOPMC3oaS3rw+nlt2RYf5s6Hlfrx/m1ie78F
qcyvrJea7cY8d7+ihRcvn2vCbAYy7+XXcTecjV8CXjR3Dbpcqp11pfZQFhu/
LLX17aph45e327b4+zGf+UDouCjzcbuj01KZj9HTv3ePueH1xlZ11j9X5yQN
3sPGN7n+J25djqvUFnPr9E9j/fPZnrXzTJjvfDOnTybzCdcf3KxnbvNEKnk3
82X2B8fy8c+VmXPMeXwjfnanDo9vclzSvHh8c/v85jncVcsHunOfUDjNlPvV
cUl23K+XWJ/k9yfrxGs9qN8vX/rx+3PydPQAfn+S7i4+BePrXkmzYP7g4gV/
7s+29wX/tH0WjJ8UvvvD+MmhzQPGT1ptn2D8lLtmJbhJXiT4UZdw8P2rWsG3
f14Mz1c/5Rr0T6OPKsLz7W06B55v2WEj8MK06+BxAhPAezTOAv/QiPtHp6Tj
/lHxctw/ujsE58dDZ+P4TKUTfZMsjs9yF6Dr1+L47EUujs+8PuH+sE/HcHz2
7Dl6Vgm6SQ8cv81PQl9qjOWzYB+Wzy0TsXy262H5rFyBnngA/ZwyeqwutS95
6LNo/n3HNvR0Gt91o/FfNPlzcjfyQhr/udP47ynNz5+n8d8N8kDydvKT5Euo
fq2j+qVE9WsO1S8jclvyCeSz/yH1/1//33Npmp+/SOVjGs0fbBb4764vTOs6
x92q2h72j01dHQH7x9ZsrYT9YVN7Kp/lXrlV1ADil6p3sL6R/qRCjPv8KY+g
fZks1QvmZ86FToH1s/47L8H8jK/Eo0zud2u3z+EuFfId5m8GTDzSH8Z/Q44H
7WW+d//gffbMSxwTum1gnnrgSOBw5l6bG3V38/gq0WaMLW9/fg6TdmBeHzTR
UJr5pK+flkcyH/x8Vdoa5qLFDgvXMl/5ambNKOZa0uf6x/D26f55b0se//3s
n2TN/Nva2kI55qeVZH7qsfb9xarnX54VlWqLZQ9z8WDt+/3MtxqfWfsu+eH5
tqnMx7/QiX7A/MG8meYOzB9k5Y3+yTy+j+Q1CebDbuYtKmI+0e+i73zmgqrz
3cW7P9EeFzfJSJZ5/ZDDZRX8fPUJ1snLmccLdg/ow3zrsRXGUmx8WKAwd5Q2
G9/dmFkfspWN79Z+3f1GifUP4qNGvDNk/vBauK098/4rp/bLZf5JePNuUeZS
7WVDPjJfkW/y7gXzy1bxxfMTKrUN9ATnZrHPDxx7WCOH+YlJmiq5zE9UuxVL
MK/TGpx2h/kPAftc3r+8uTKmkvcvy154F/H+JcPFeCzvXzZ1F7/BPXhp6APu
hpV5t7krP1swnPvY/FZBPr6Xt/jUnY/vzqr6C/LxfZbF7R/8+VrdEnrHr7e7
dfojv14m/8x7+PwdS4X59ZFxSrC+12dZOKzviVwcA+t7PtdewfpZcPB78EmH
R8D6mnvMPfALc3zAVW5+h/K5Vfc4lM/ku2nB3KWHmUD5TC+dAy72aQS4r1xP
cMmqi+D+vbOgf9uaexPPz9Otg/5tglQ+9G9Lp5SAz3R7DG5g/xLXf3+eBvd1
/wDu80IA9jeqzheH/Y2HVBLA53k8A28W7YTrfSd2B/94JBk/X3QNxp8GmN/G
YOw0qJ93tmJ+m232a8Ht+t8D99HRAM+eNgNcJAvz5+TdxPw5s+owf86gfMyf
M9bHBjxt5EO8/vEMjN87NcAjPhaAH9DE9UW/QxHg58xw/vOVIa4/ygaiv25H
F1NET5iB+x+9VHF/o8RVXJ/0OIbrkzrNeH3RB7x+uA/6orvo3cfi+qXDJ+yf
u+tg//zLC/vn5inozd1wfXP1QvS5LujCZuidw8md0NPM0FsM0UUk0M9ZondY
oa+zpPFDCraPctOpf9XE9jHRGl0/FX3QDHT36eheDug5J9AX6aIrT0O3sUOX
T0ffpI1uoo6eVYBeS/PDNrT+Gkzrr31ofXYIrc+eJ19C/pW8mnzbDvQq2t94
jDyKfCb5N3Jx6j/OUv8xnvqPMOo/ZMkLyTXIA8j1yR+Sm5Hbk6uT15AvJnf+
vX+S+idn6p+mUf+kRf3TWnIXcg3ymeS25J7kWuQa5Dbk7uQzyKeTF5D/Xp+O
IP+9PvPn+vWf/uf+xt/r273/4vo//c/17xhyob/wP9fH/9zf+Kf/09fXS9K2
w/5219AE2J++clQb7E9vcWiD/e0GVvN1eH6fTJGCjPXMW6f3dtvI22fN/C88
v8/bB5Wii1j/+iXZwriV9a+bVUfP2cz611tFFZLvWP88dk2x+2s2/rr0RFBz
BOv/zi6rOLiG9Z9ZVSMfzWb9p136lKO8fxo293ke759WC4dl8P6p/GGkKu+f
6nw9T8P8UOEPiF8+N4QG8t+X+nEhxC8lgYegfc9RL4H2XTCqHPoH7bkl0L7H
tJjB/684cQfaX2vdKfD/R+Zqwf/fdBTbX9OfuP7ksBLb10vbsH21H4btV1Mb
to/VatQ+bsb2y84C7++wo3h/V6vj/S2fgffXgtqXRGpfhlP7cZrajx5UP9Op
fspR/Yyk+mlGz8+Jnt8Uen7af9Sf7L+oH//T5cezugXmR8d7BOD+1Ts3YX50
6zA8P3CAbeVh/nx3iN26wJ/vPC3dU/z5SmiYqPHnmyj/4KJZVZt2R/6iEO9i
Fj9lOu5YmlipXXH2kfAN3v/WvOnbm8VPAvkOq9RY+fEJ2nfbh+fPcrZ4pMrK
j05s2bEs9vlrrPTv+7LPP2nTsom/nzxILnNgPx6/jDm+Btr/Ox3CUL5bsqbx
36dYrTwT5s9iD8D+gg+502B+eUH+Rtg/sKtqKMxPu87B9Repcbj+Mk8O119U
F+D6i3S/w3B/5rf0gvsz7IIb9m8LB4PP6YHzp7m1OP/acxfOvxZexflTq3yc
33Qag/c34xjOb3ok4v0dcxjvf8Vd9BtueP91BqPfo/nFLTQ/uJ7mBxtofjCL
5u/aaP4uiebvkun5HaLne5ierxs93yH/kPbpn+4KwQ7gMR2PoXzomOiCe4+b
Bv5lqSn47U23wQfeUwWP26sNXltffJXH792np8fz+H3SlBeZPH4vuXRmF/dT
hSNTuGttFvTn/vbHi1jIL6hbk8LdcmpMVDnfH1Td/rWS1Z/KhXOtslj9EXSJ
GxnLfNT2CP8c5sl28pKFzF/51Ew5wrzmnHnyPh7/DSrK2svql3RT4ZHDrH5V
Hh627hurX8/yq4Oa2PikNLfkPN+fNy6sKZjvz5Mb6DngBfOq25vudjCf2m1m
QSif/ykIaF7Jft/W5T+2r2K/b+eJ4t5j+eefHhTNx39pc1Tv8/GfTKCDqA33
/slefPx3r3GNMr8/db2/vOD/r0h9pxi/P9svvlrB/9/0294a3I1d77dxl5qX
Moi7kdGDpdzdvKohf5mowhDIjzBhfQfmby9Mh/wIaaeXQ/6E0KWB4KMO2EP+
hPXJa8B9pI2hfi8w64vvf5fOh/ptP/sWPJ8FV63AAzZIgb+9ZgI+Xq4SXFwI
82dV78L8WR+a7eH5OmzE/Fn2oongqsMEoPzszsH8WU2GmD8rfgXmh+ofi/mh
Bkji+o3nOVyfsT5G+aOuo8uYomeEo3dswvbD6wPG13kO2H68KcTyuTAEvfo7
eo4Her9cdHfKf3T2Opbv+ZT/aLI0ukMi+oRq2h/hiD6M8h+NpPw+02j94yXl
D7pF6xtu5O7kE2j9I4XckdqnC9Q+WVD7VEr1y5u8mNyR/BL57/w1iVQ//8xf
s4f8d/6a9eS/89f8zt/+Z36X3/nZf+d/+Td/y/+/y02zh/Xd2MJFsL5bcWQ1
rO/OGlqG7098ewb1Myd1LNS/Hqndof5prUyG+vfdOMrmPPOM3FmtPP/IlE/7
XvH8IzJjtKN5/pFK9Y6lvH+/bv02kffv5y5bj+f9e0ya7mzev9d9nlVWw+LP
43LHBi+6XKpt+Gil13sWfy7ZZO95nMWf7xtLehcw/z7U7NRM5sFNMqMbmd8U
v77tPPMmhxLtG6Vt2ptH2l6aU8jigzbN4ZZxldrzIk0XNbH4ouSpzu6nzPf2
VBm+nPmMUxrK7szNPtYL3GcuYK+6ku+PcLpVVcTzc8SMmh/O90+Upbu28vim
bfLPJO6K48M/cg8oWFbK/faJk1e5X5bTh/wbfpcWQP4Nt+lekH/Dx68T3k8O
XKiRBvX7+VV4f/nE28ne3OsUn0D+DLWoi5Afw/TXIIh/J3Z8h/zsTS26kN9i
Qc9X4OIDp2F+jdMjIT62MVIEf/pQC56va04htF/TnYbB871Yj/kvbkyZDa5z
pRj8ziRZ8OHPFoCbr8b8FO+uYP6KnxGYv2JkC+aXWDsa80/cMsX8EydnYv6J
TT7ooa64PrB1A8bXVUm4fmD5GOPrtBj0vqHo3nnoA6+jR83G8nk7CstnoCyW
zyzKH+E7Dz1iF62fyqN3GqAPpfwOayi/wxLK7yBG+dmfkXeSd6f8DQcpf4MJ
rQ+Mofh9K60PtFH87kWuRX6UvJ5ch+rXSqpfw6l+Lab6NYd8Nbkc+cL/Q/X3
P7nDUNzfkKOI+xvMl+D+hjJRzO8osrjPdO715vpv4P3r/aOluBdv3gb9c5Kv
TW1/5sHT9U0EmB+Xqgp9z+KPaeICTvY8/i8z2Spc0aZ9KqLGopPv34lXaVmd
UKntLqj79hiLLxJ/fdg2lF0/QOTSSWEePw23k+9i17tHafe2Zte3XBz5ncdH
AceCLvHvv/lE+gmPjwLPtbnz7x+c+qEQ5t++dSyB+ZnrtpAfSekyf4WR1c/L
QtC/D3l1C+YPb3cTgv49QPs7/L9O2x1YPiI/4/l6Xhbw/4WWy4Or8+0tzHVN
8Xw8R769hfnPPXg+XuhU7H+vXcH+d5My9r+5T/H+akbi/f92lcZ3a/H+N45C
D7qC3vWG4vMY9Dw6/2Qc9Y9h1D/KU//4mp5fBD3fGHq+a+j5jiY/S36aPJi8
3z+kf1FapwDnv5o+eW7CPbsqHs5/Pd1tFOSHvfzhwOdLzJUuJDaH8vbl/hND
nh84wXvZaZ4f2H9GxdUp19q0bVSV7Pbx/FElo2Yu3FOpHXyscpULa//vfLHY
WV3Kz2/clK/P2nfxQeWzrVj7PnWXYMIz1r737rRILGefX2jk4sTzc9c8UP/K
z69t8JrxnOfPztwRuA/iC1+Fqfz33R3TtAHaz17vh/HfN1XvIfz+0B4b4PwM
iUpVaJ+NjxTh+bt5I+H/m3sex/xBjt3h/4f7r4H/31PvHPiq9IFwf0xfBIMf
VxYDl76J59fefof5O1xEsX3cNw3zc7Qp4v318MP7m9Mb72/7Kry/vc6hz3+G
nhWMbiRG5YPOF0un88M+0Pm1BnT+xGh6frPp+fWk52f+Dyk//9M+xjkK/E7d
VzyfaZwV+M1jI8H3KoaC35R8D76h9yrwEaZjwd/7LoLzRXNDK+F80XtLxsH5
or4T9OF80Vqh7b94+5YxeUAx94de8k3cB0/p7cb97ujai1/Z+C66WOB5Oxvf
DdCa9OMxax+n+FzR9WQe++jzjNfM9ff3n/iceVKaytQa5lqfZRsCePxmKVrf
xMZ35m9VTj5g7W+FW/uSGQl8//l6w3zW/hqWtWtfZ/59wLzacuZjW/SXKzCf
m3lufTlzA83Ls+ez3+fi73txPG9/u1x3jeb94xXvUANePrum21ny8nV45jQt
Pj8yuHHkdF7+YtROaDKXvRjYj///h2/lbvD/123I8nf8/62tUXTg/2+LSfVQ
7uO+nKrl/kLSqov7u7PPrOD5mH6D/Hc3vXIh/13ukiWQ3y7qRgbkt1snlgj5
764lT4T8d3GbH4G/UF6BrjkS8zufeInnCzhJQ/vv3tUGz+fCy8ngM/Q+gD/W
mgCec6EJ++exeP7qWSs8f9WrGp//Jy18/lWuseBSI76Dv6nD81dPfZUFt16I
53N1lGP/4amA53OZzMX+42MKen0fHP9N3IQ+ahC6liH2L5/uYP+SPhv7F6la
LJ/DzdBdGtC/L0G3voFeG43l+2w5jZ/o/NVGOn9VeBfFH3T+qvk69FRZdEk6
n2s9nc/1v9h787Aeu67xO2SIojQYEkUqRdFklgylVColQ0kpDaJColQKzRNJ
ZShzkwxJxlQ0CokkJBERiUgi9Nt7reWP9zqO+73f432O57mu4/fcf3+OfX6/
5977XGvttdfQQfrJifTTeuJniOvR+VCL+GzSXwmkv6aS/npG35cJ8aPE9Yg/
JP6n/2ocfZ9/7b8aS/xP/1UH4v+q/+oO4n/6q/61f9d/+q/+P7nS0o9QX718
+Heor17pGgD12XVs7oF+jn3bBfG7z8frAj/UNxXid2cdsIL43bCiTGFev3/9
jpk5vH6/kGDrBV6/33fmQhNev1+wKK2Rx0cfKnQezOOjBWVtbvH46N8VuwJ5
fPTPB7F6Eky/S2g+HxrI9Lu26iFvVabfR92c+TWI6fczHocKfrPz302D2w89
GL+k/8JSmvEJGovfRTO+7s66WQVM//s+b3rH+3PNt3sQacn0v1ZjV8g7pv/t
RcbO5P1XD0/OOMH7r2b5Cb4wZ3zTJBsN3n91z62RC3h/jSeOUz9z+0A0xyOe
9+fYHJMUxO2D85ed0jmP8roynZ//Jri9e8+5w7YoI84dEl2h/lX2Ehmof7Ws
YCXUvyovLYL6V+NTr0P/1aBzz6H/atJejw2cyx7bCv1XN/RUgfNdeN90sC8c
Y33Bvigs3oP1EStWAD/UeAd4xoeTwDdnegN/eWY8rO+Kn2dAPvXUHwDrm/IF
8xc6rqsDXxCbA/x6uijw5nhL4N9zsP/q4ULsvyqlhv1V99hj/9WRCdh/1d8N
+3dJdyL/+Ar7d7n0w/OdjAye71bORvulZAjaL7Yq1N9rMvX3skW+TBB5hwbu
T4Mg3J/5Yrg/m6n/qu9Usn+CkadKIa81Q+5N/VdXUX/Vzh3Id1F/VSvqvypE
/bsKqP+qEPEWso+qyT5SpPOdEtlHg+j895G4PnEJ4qr0fS2k70uEvq+l9H1p
Ev/Tf3Uwcct/yPf/X+X7y/2A/5rzAfZXvc1ifL/XKsDviTR/4vaPwtreudB/
3l++huv/yZPG+XC+9dBJ/RfMvtkrusTlGbNvfkSc1Snj/efTJtUGMb7n2pp3
15n94uKnciOP2S/tP3v7SvP+pLojHtxl9svhb8HWbuz54qtu++ux58d0ejfM
Zc9PFbwQp8XGH3eoluX/T1F82hP++zMrrgnw//dDINyW//7t9R/Avtgp6w72
xTZ7JfA/b7ihAPZFaNd0sB9ujPwB9oONmRbYDwpZ9fB+4ef2wPtnDcT+ngpf
HHF/LUD7wOYh6v/1aqj/tY+g/p/Vhf7fc/ao31VeoX6/YoX6fXw5zu8M6r85
n/pvulP/za5RyFNIP1eTfvYk/TyM9PMS0r9ppH+NSf/eo/XbTev7r/pj/tP7
XzYsswP91H/Nbbj/m3pCBvRT3pYs0E/aszxjeP7N4NkrxHj+zbcXnw/w/JsS
9dBZPP/mS9mXA5+ZfnGp6ZvuxPSLWGVKuCjTL/EjrdPjmX5xjlo1/zrTH1eP
maybxvTH+wGvKnj/7qgtuw/z/o/VQUlPoT+TWqod1w8LN4UO5f5Bs4sZE6F/
t3031D8c0ec+1D+sORUF9Q+7NpZC/cOPJptBvne/fwHyfWDAdZDviZ+csb6t
iDbur0EXsX92kji8f3E+9l88PRj7Kz4uR/n8yRH7KxoeRvm8bRb1x56P8tfd
A+Xv1e/of9s+A+f3WijOr+UwnF8VU5zf+yQ/15D8nED9D4vIvzaG5ONvko9L
ST4KkXycTOtnTusnSev3p3/hf+pP/ffyjA3YP0UoD/untDhi/xTjAuyfMtrt
MPCx6/H+e5oi3n9vS8X7b4sM7F988hbKt4X3sH9xVd4o4OlrJZZwPrHaqyfY
jwqDJ3Ken9oO9QHsbt6A/kqW7bbQX2njqCzor7T0dhz0V6pYqTCW89zzfs84
3/YyThDOb3vG2ID8eXRziwLjZp1xZ8W4/0XydEFvxqvV45ysGZ850PP2UH6+
Od64oi/jacILkr4z/TGkU13AgXGBVR6TezJeO6e3UQfTLyNKDwa/Zjy6V32E
B+NXUhxbx5e16GTIHH0hml+ssy7jzHw/pl+2aW3I2c30S2EPjQxJxotlHI27
mf45VWaQ4Mx4/EvPI8mM+ybbDGnj/bEH6GY2Mn7yd5HEAsZrGwS/ZDNelTb2
ci3Tb72/GXyuYb9/ZXbc8QL2+5HfxiSFcPupV7Bqb/b/TohHhXUyfj5r+bi3
jHssVmxaz3jTl9V10xiX2LVwqBx7vzu1SxuGsPffvqVM3IyP7+3VxPXrx+BR
p/n8va94fJvr16iGbwFw/rM52M557biqS9C/KmL9Y7iffjt8C+frVpX04/Pf
skykjHM7gRXvOS8a9cYN9lfoI8gvOWA6HPyvubNdIb8kOuEZ+F9/vY4B/2zO
wRPAi+UGgn/2tbI38EfDk+F8f6zIE873+aa/gYeJvAD9GuLWDPUtpa5j/8Bz
rdg/8H64MMT/2Ln8BH5V6hbwDZU/gS/73QP4/fChoJ/vWz3H/oD3JEE/R9h8
hv0p5BoC+7dHWDvsX5+WFbB/NSMVgK/6HQa81bcD+IbJK9E+lRkL/Gp1FHBF
e/QPpR62A57Yhf4BSzn0H/96LQvfzxEZ9B/7fsDzfc1O5CqT0D8gsRm5Zi5y
iWFoH4w/gvzJd+S1q5F7jET7IOks2gcDpck/8BG/7x6q1N/7GvLXSsg9m5Br
zUf+6g7yXTORRz1GvjYU5cfQGyg/qqxRfvwei/xlOPKvN+n+xBZ5ijzymGjS
HyV0vrdHvnc08leFyHeR//tNDHLRPsgNyD9eRVyX/A+1ZL80EJ9L9k0p8Z3E
Rcm+2Uj2zUCyb76R/JMlHkB8BPFW4lOI7yauTvwF8WCSr1EkX1eQfFUkHkY8
hrgNcQXikcT3ELcjLk/8HPHTxAOJixLP/gv/q3//PPE//v+/+j/+bv3zv50P
yxkJ9p3+1RSw74Yc9gD77vOBJLDvBO4Gw/1CZsd44Jn7m+F+ZEn3B+BXg5xL
OB+QagH3J89Hvgf/zAXhKPDPNA174FjIuKRu7vVgrh9C2zfHcP2gnGrZh/HS
1GGv8xk/2KPfQd5/Ucf6hyzvz7gseLUKv1+5f2XsON5fsXbPhAjeX9FA83Y2
76+42Hb2Wd5f8cWUh+JWt5j9aly9+zyzj1+H5NW6MPtYLCKs1obZx57RM8p1
Gc99lOR7jPEa4aL3Sxj/4X3ilAvj31NsV8gy3qcjbWo441KlJZpTGd9zs5fO
Nt4ftPjEnFfMvu4WNpSzYvb1vuVxsV7Mvl795tiuGmZf6+XdO/iQcSNVSVEj
xrdoO0Q4M95h8yKtnvFbeywtihjvrS3fQ4fxOe07VZcxbvWmZQ7v367isbi4
hPsfSn7cCefns+0pM/n9z9tF25b1Yu/XfLvFlN8PRS/ZNJn7f3wG5F7mvHpK
6wDOT2xbJczt+x3nJYs5lyuyXMX9P2sdbx3j9v2UwVr7+PpM39Wszten7spg
F74+kxdajOTrU+jbnci5h1FvLc6tbkat5fydY+kIzktKBxzi3EhfYgrn3u8U
3MG/kxUynPPKIztgf/TarQz741JZE+yPqBsfYX+437wKXPSHBfKsobC/1sXd
A566dyDsv5uRccB1FtoD/x57FPmoobB/P204DPrtXHcn6E/1VQ6wf+O6RgI/
duQE8B1Du4Gfjl0FfL/KOLQfLbKA31DoB/u/9M1y4CGXzgEfsF0Cvo+9IYHA
5w0YBPxXbjZwk9l4P1bsgvdjr/3wfuzNJPRPJa5E/9TeKzuAO2Sif8ppD96f
fbmJ92dbH8UDt1yG/qW0y8gPvkBu8wN58Fzk49qR3xPB85GNKp6P+oxBvlwO
v++pm/D71uiB3/dsW/y+wxWRN21BntMH+b0VyIsmIn8egPztQORnliAPOodc
/gVyq0DkyoOQ+2Ujf0l8Mt3vJdP93le6//tF9387yf91l/xbm8m/5Uvns+t0
/+dC57ODxBOJNxC3IP6IeDFxSTrfaRCXJvk3k+TfT9Kfq0n+jSauS7wnyUdb
4irEDYj3J778HyK//8P/w/9v5lcGZ+L36zMIeH2yL/AL1wbj+O9nUT98FAcu
XL8d+FQvlN/iXzE+LP8bxocZdmB82OA+GB92txfK76LpKL8P7Eb53V2E8jt8
KtY3iZiB8fX3nmF87Eot9I/KlhcCtzqG56uplTHA/Ub2Ae67HfM/3jdi/ofZ
VMz/UD2I+R9HT+QDP917FPDYt9h/4KQJ9h8omPsG8gtqgmSFOF/S6x3kF7zP
E4H8glwHXqG/Rafv9Cpxzp+e9pvH+cUNk7RAvt2ND+D8/OsqOc5Hfuqw4PxD
+mtlzqs3am7iPDx7yjCQz4aPDTlfP2kK9Hcu0n2UxPmDxWlgH1TEGEP8iVzw
IrAP7qlX7OH80RzLiZwvaBdaw/ni0qmynEe8MdwF81sjp8C57Tmh5ZyPbbus
CPJ7ukk058GKbeM57zwpbM/5iSGXRnOuPMalcQI/v88YsXAI4wmbbJYKMz46
oXjBUj7/HydHc//Dt8XTn8kyXmZft5/7H+bO0dbh/of164z6GDMuLRFTpcp4
9byk3kqM/9Tc/lNPgPfP2Omgy3j/6qy+Cnx/2Z8+LcO4Vs8HG4y5/jeskl3H
+BUDaXF9xhd/+Bw9j/EslTQF7r9fM3t59Gr+/5qOP9Lh5y+BG8IzuH2R32fL
NP7/1c7qL2Y8YV1AhAbfP/YD4ycwPqvno6C53H4Rsnphw3hdV2XUdMbFWib2
mMy4l5tuykx+vj0a82NqGbO/JUzzhucX65THXqoPjefxRbc3hfds0FmYskTS
jPMNuurjGbftNnI+xLhjQ2WyH+PCWwx/bWJc0NJgsT7jfnUt5nmMq3eonHJh
/IhmXP+VjGddPfhTi/GYw+0taYynSr9Zu5nxeMsHQ68x/myjmIgf4+JGtSE/
Gd90b6jKHMa720U2nGDcUr/k41rGLfPsHN8yntl8tMCE8XwXm7pAxkfVvxY2
YzxK98XNMsb7TY7bZc94Qd2qtETGhWIt9Oz5+IgNfZ8x/t556VNLxmdY3T1y
taJF5+x5528FhcU6v1wulp1MLNe5YRN1I4GfX9RrTf0Zjw32PbaH8UXJdfoe
jA+SkXpwmdvH3rPeCzCekfzplQbjvSWlqwQYfzZ4kV839984xvayZFxqVNn6
jYwvebt690LGb0XLFd9jfGuJ+rIr5cw+GvdFgcf3aoyeEFq/r1zn8K3Gdzy+
d+vN30eV2fnhsWj3r92Mn2j6bTWHnR8enxEI28y4svd2i9uMb5YeMk6YPd/X
eOrg+4zHqR3MGcH447VJSk6Mz3LWu5RfwPunSslvYTykwbPZgvH1an3quX9M
2rkglfu/qquXF3P/189pqTvB/o4fc5fzBc/yD3C+WnzGRc5fbvSJAv/ZoFvZ
[truncated: 33,093,149 more chars]
