# Supplementary material for: Epithelial stratification shapes infection dynamics
Source: PLoS Comput Biol. 2019 Jan 23;15(1):e1006646. doi: 10.1371/journal.pcbi.1006646 (PMC6361466; doi:10.1371/journal.pcbi.1006646)
Supplement: S3 Code — Mathematica file that generates figures for non-stratified model. (NB) [file pcbi.1006646.s009.nb]

(* Content-type: application/vnd.wolfram.mathematica *)

(*** Wolfram Notebook File ***)
(* http://www.wolfram.com/nb *)

(* CreatedBy='Mathematica 9.0' *)

(*CacheID: 234*)
(* Internal cache information:
NotebookFileLineBreakTest
NotebookFileLineBreakTest
NotebookDataPosition[       157,          7]
NotebookDataLength[    242142,       4945]
NotebookOptionsPosition[    239117,       4841]
NotebookOutlinePosition[    239462,       4856]
CellTagsIndexPosition[    239419,       4853]
WindowFrame->Normal*)

(* Beginning of Notebook Content *)
Notebook[{

Cell[CellGroupData[{
Cell["Nonstratified model ", "Subsection",
 CellChangeTimes->{{3.7337756912307243`*^9, 3.7337756940618863`*^9}, {
   3.733808172921965*^9, 3.7338081779212513`*^9}, {3.734106347854594*^9, 
   3.7341063553203444`*^9}, {3.7341717991669025`*^9, 3.734171807476965*^9}, 
   3.7488784797326674`*^9}],

Cell[BoxData[
 RowBox[{
  RowBox[{"grey", "=", 
   RowBox[{"RGBColor", "[", 
    RowBox[{
     RowBox[{"55.7", "/", "100"}], ",", 
     RowBox[{"57.3", "/", "100"}], ",", 
     RowBox[{"56.9", "/", "100"}]}], "]"}]}], ";"}]], "Input"],

Cell[BoxData[{
 RowBox[{
  RowBox[{"eT", "[", 
   RowBox[{"T_", ",", "V_"}], "]"}], ":=", 
  RowBox[{
   RowBox[{"\[Lambda]", " ", "T"}], " ", "-", 
   RowBox[{"\[Mu]", " ", "T"}], " ", "-", 
   RowBox[{"\[Beta]", " ", "V", " ", "T"}]}]}], "\[IndentingNewLine]", 
 RowBox[{
  RowBox[{"eY", "[", 
   RowBox[{"V_", ",", "T_", ",", "Y_", ",", "A_"}], "]"}], ":=", " ", 
  RowBox[{
   RowBox[{"\[Beta]", " ", "V", " ", "T"}], " ", "+", " ", 
   RowBox[{"\[Rho]a", " ", "Y"}], "-", " ", 
   RowBox[{"\[Mu]", " ", "Y"}], " ", "-", " ", 
   RowBox[{"\[Kappa]", " ", "Y", " ", "A"}]}]}], "\[IndentingNewLine]", 
 RowBox[{
  RowBox[{"eV", "[", 
   RowBox[{"V_", ",", "Y_"}], "]"}], ":=", " ", 
  RowBox[{
   RowBox[{"\[Mu]", " ", "\[Theta]", " ", "Y"}], " ", "-", " ", 
   RowBox[{"\[Zeta]", " ", "V"}]}]}], "\[IndentingNewLine]", 
 RowBox[{
  RowBox[{"eA", "[", 
   RowBox[{"Y_", ",", "A_"}], "]"}], ":=", 
  RowBox[{"\[Sigma]", " ", "Y", " ", "A"}]}]}], "Input",
 CellChangeTimes->{{3.7336605076837997`*^9, 3.7336606915953193`*^9}, {
  3.7336621010669284`*^9, 3.7336621417982583`*^9}, {3.73410621584643*^9, 
  3.7341062961714616`*^9}}],

Cell[BoxData[
 RowBox[{
  RowBox[{
   RowBox[{"system2", "=", 
    RowBox[{"{", "\[IndentingNewLine]", 
     RowBox[{
      RowBox[{
       RowBox[{
        RowBox[{"T", "'"}], "[", "t", "]"}], "\[Equal]", 
       RowBox[{"eT", "[", 
        RowBox[{
         RowBox[{"T", "[", "t", "]"}], ",", 
         RowBox[{"V", "[", "t", "]"}]}], "]"}]}], ",", "\[IndentingNewLine]", 
      RowBox[{
       RowBox[{
        RowBox[{"Y", "'"}], "[", "t", "]"}], "\[Equal]", 
       RowBox[{"eY", "[", 
        RowBox[{
         RowBox[{"V", "[", "t", "]"}], ",", 
         RowBox[{"T", "[", "t", "]"}], ",", 
         RowBox[{"Y", "[", "t", "]"}], ",", 
         RowBox[{"A", "[", "t", "]"}]}], "]"}]}], ",", "\[IndentingNewLine]", 
      RowBox[{
       RowBox[{
        RowBox[{"V", "'"}], "[", "t", "]"}], "\[Equal]", 
       RowBox[{"eV", "[", 
        RowBox[{
         RowBox[{"V", "[", "t", "]"}], ",", 
         RowBox[{"Y", "[", "t", "]"}]}], "]"}]}], ",", "\[IndentingNewLine]", 
      RowBox[{
       RowBox[{
        RowBox[{"A", "'"}], "[", "t", "]"}], "\[Equal]", 
       RowBox[{"eA", "[", 
        RowBox[{
         RowBox[{"Y", "[", "t", "]"}], ",", 
         RowBox[{"A", "[", "t", "]"}]}], "]"}]}], ",", "\[IndentingNewLine]", 
      RowBox[{
       RowBox[{"T", "[", "0", "]"}], "\[Equal]", "1000"}], ",", 
      RowBox[{
       RowBox[{"Y", "[", "0", "]"}], "\[Equal]", "1"}], ",", 
      RowBox[{
       RowBox[{"V", "[", "0", "]"}], "\[Equal]", "0"}], ",", 
      RowBox[{
       RowBox[{"A", "[", "0", "]"}], "\[Equal]", " ", 
       SuperscriptBox["10", 
        RowBox[{"-", "10"}]]}]}], "}"}]}], ";"}], 
  "\[IndentingNewLine]"}]], "Input",
 CellChangeTimes->{{3.7337696979247026`*^9, 3.733769755853016*^9}, {
  3.7337757774626565`*^9, 3.73377577979879*^9}, {3.734106380657604*^9, 
  3.734106411073177*^9}, {3.734106553048084*^9, 3.7341065691996603`*^9}, {
  3.734106664304432*^9, 3.734106696378809*^9}}],

Cell[BoxData[{
 RowBox[{
  RowBox[{"pars2", "=", 
   RowBox[{"{", 
    RowBox[{
     RowBox[{"\[Lambda]", "\[Rule]", " ", "0.67"}], ",", 
     RowBox[{"\[Beta]", "\[Rule]", " ", 
      SuperscriptBox["10", 
       RowBox[{"-", "10"}]]}], ",", " ", 
     RowBox[{"\[Mu]", "\[Rule]", " ", "0.67"}], ",", 
     RowBox[{"\[Zeta]", "\[Rule]", " ", "1.18"}], ",", 
     RowBox[{"\[Kappa]", "\[Rule]", " ", "0.0024"}], ",", " ", 
     RowBox[{"\[Sigma]", "\[Rule]", " ", "0.0001"}]}], "}"}]}], 
  ";"}], "\[IndentingNewLine]", 
 RowBox[{
  RowBox[{"tmax", "=", "500"}], ";"}]}], "Input",
 CellChangeTimes->{
  3.733775857462232*^9, {3.733776234612804*^9, 3.7337762396760936`*^9}, {
   3.734106472722786*^9, 3.7341064856438265`*^9}, 3.7341718666739793`*^9}],

Cell[CellGroupData[{

Cell["timeseries", "Subsubsection",
 CellChangeTimes->{{3.7338047625696898`*^9, 3.733804764113764*^9}}],

Cell[CellGroupData[{

Cell[BoxData[{
 RowBox[{
  RowBox[{"pars\[Theta]\[Rho]", "=", 
   RowBox[{"{", 
    RowBox[{
     RowBox[{"\[Theta]", "\[Rule]", " ", 
      SuperscriptBox["10", "4"]}], ",", 
     RowBox[{"\[Rho]a", "\[Rule]", " ", "0.7"}]}], "}"}]}], 
  ";"}], "\[IndentingNewLine]", 
 RowBox[{
  RowBox[{
   RowBox[{"sol", "=", 
    RowBox[{"NDSolve", "[", 
     RowBox[{
      RowBox[{"{", 
       RowBox[{
        RowBox[{"system2", "/.", "pars2"}], "/.", "pars\[Theta]\[Rho]"}], 
       "}"}], ",", 
      RowBox[{"{", 
       RowBox[{"T", ",", "Y", ",", "V", ",", "A"}], "}"}], ",", 
      RowBox[{"{", 
       RowBox[{"t", ",", "0", ",", "tmax"}], "}"}], ",", 
      "\[IndentingNewLine]", 
      RowBox[{"Method", "\[Rule]", "\"\<StiffnessSwitching\>\""}]}], "]"}]}], 
   ";"}], "\[IndentingNewLine]"}], "\[IndentingNewLine]", 
 RowBox[{"Plot", "[", 
  RowBox[{
   RowBox[{"Evaluate", "[", 
    RowBox[{
     RowBox[{
      RowBox[{
       RowBox[{"{", 
        RowBox[{
         RowBox[{"Y", "[", "t", "]"}], ",", 
         RowBox[{"A", "[", "t", "]"}]}], "}"}], "/.", "sol"}], "/.", 
      "pars2"}], "/.", "pars\[Theta]\[Rho]"}], "]"}], ",", 
   RowBox[{"{", 
    RowBox[{"t", ",", "0", ",", "tmax"}], "}"}], ",", "\[IndentingNewLine]", 
   RowBox[{"PlotRange", "\[Rule]", " ", 
    RowBox[{"{", 
     RowBox[{
      SuperscriptBox["10", 
       RowBox[{"-", "2"}]], ",", "All"}], "}"}]}], ",", 
   RowBox[{"Frame", "\[Rule]", 
    RowBox[{"{", 
     RowBox[{"True", ",", "True", ",", "False", ",", "False"}], "}"}]}], ",", 
   "\[IndentingNewLine]", 
   RowBox[{"PlotLegends", "\[Rule]", 
    RowBox[{"{", 
     RowBox[{"\"\<I\>\"", ",", "\"\<A\>\""}], "}"}]}], ",", 
   RowBox[{"FrameLabel", "\[Rule]", 
    RowBox[{"{", 
     RowBox[{"\"\<time\>\"", ",", "\"\<pop size\>\""}], "}"}]}], ",", 
   RowBox[{"PlotStyle", "\[Rule]", 
    RowBox[{"{", 
     RowBox[{
      RowBox[{"{", 
       RowBox[{"Blue", ",", "Thick"}], "}"}], ",", 
      RowBox[{"{", 
       RowBox[{"grey", ",", "Thick"}], "}"}]}], "}"}]}], ",", 
   RowBox[{"AspectRatio", "\[Rule]", "1"}], ",", 
   RowBox[{"ImageSize", "\[Rule]", "Small"}]}], "]"}]}], "Input",
 CellChangeTimes->{
  3.733775386645303*^9, 3.733775834182901*^9, {3.7338047854768343`*^9, 
   3.733804822501659*^9}, {3.7338048551822643`*^9, 3.7338049417505436`*^9}, {
   3.7338050529870234`*^9, 3.7338050650856256`*^9}, {3.7338051593812656`*^9, 
   3.733805178172202*^9}, {3.7338052294757304`*^9, 3.733805229874749*^9}, {
   3.733805522569277*^9, 3.733805526313464*^9}, {3.733805595159941*^9, 
   3.733805623940361*^9}, {3.7338060537345753`*^9, 3.733806085955164*^9}, {
   3.733806141853933*^9, 3.7338061464611573`*^9}, {3.734066426030663*^9, 
   3.734066443617688*^9}, {3.734069094980748*^9, 3.7340691036569147`*^9}, {
   3.7341066141285896`*^9, 3.734106614317315*^9}, {3.7341718159059753`*^9, 
   3.7341718182476854`*^9}, 3.7488784857595577`*^9}],

Cell[BoxData[
 TemplateBox[{GraphicsBox[{{{}, {}, {
       RGBColor[0, 0, 1], 
       Thickness[Large], 
       LineBox[CompressedData["
1:eJwVV3c8198bRWiQUYiMMpKVbMl4H9kzMyN77/H+WCEVMiojI1uUCCUk2Sna
JRVKKbOIsipCff38/rqv+7r3ufc+5znn3Hv5XQLN3GmoqKgmqKmo/t/OLP41
1Pb4ohaXJWFGRTVPkNdOyGqWdhFPPs8dmNkxT0Qw/PDgKn1LcFYH6q3umyei
OsqpaEvHCd6+bcdPGs4T/3LijFZKfhKv/PKj5/PniQ7axZ8/SzbhDMNRqkWV
BYJPWVRnoWQn1MQ8xJ2yFokqtb+tf1TZcETcyLGxapFQOPJKiuojG6YlBcL2
318kjPVCdzOzc+C4lEO77ewiEWN1/4dEMieS9Dist+r/JD5RbLK8gnlhfqkp
+yr9L8J4oHt+rkQQljfcD7Zm/yZODdvbMC0J4lPA2pPPdb+J2qml+xIGQugt
EGPd3/ObYF0TyfT+LYTb/CnewpuXiL49KfLjesL4eGf04pfIJcLW2zJyYFEE
/Ts1F9O9lwnPv182tWtKQpcuaoLafYXIpTvl9zFPEjWPmM7yJKwQT5g4+1dm
JcFw6puWS8UKIcavX66QdxCfy6g4g6ZXiGUBK6H3YVI4FJZ2roBcJVp0Wh+Z
PpfGiZa/zB7n1whcjGPQCpFD8oJgn9/IP+LxZw41mkI5TOtk6D6l/Y8wlqgK
utclh+HfGYumov8R9o97+5V2ymOFZe3ZFPkfEfmPt0SyXh5sR+Uey2xZJxq8
m+Q45xWw58qnTw28VBA58sN+xlcJ3PU89Ssu1LiVdjr9eqYSfldydApEUEPh
084u91YlKEy9THVPoYZWxGGRkW2HcfLal++HmqjhUpO42Fd5GNtvpfDsZqZB
4W6BxI5JZfSkJdKN3acB689jtRdd1cAmFzAQqkILPnt+i8RzajCyO9eWb0EL
icczy9F1aih4e81uyI8WugWnCa91NTzMrrNrLKJFjEZVj1oBgSODwZFPqeiw
9DRmKdQbcJvAnpQXdHDd/YZNsFQdnDqhVy9GbYbP0btfixrUkRwzdOFSzmYE
xRc2cT5RRyXH5fG225sRM+thxzSnjr6vfYEB3zcj/8Ha1RWVI2gOt+b3dtyC
Xp99sr3vj8D61+m0DwZbodYaYXqSRRPC+x9ZjRAM2PvmW0/xPk0sX2PqEXJl
APU3W8POw5qwui24IyeBAd0cqjqb3DVxuanhL10PA/RJatXkZk0w74sSY3Nk
xDHRcyLZLlq4rDHsJHJuOwJzCtZvNGiD1Mz7t0DDApMaxpM9T7XBWPbW9eYu
Fsg8PLk691kbKtorWXESLFhadPwts1UHDxcS+k4fY0G0sdBMk70ObNSlpB5U
syCJ7uZAN70uVqmv2MccZ0UJpePmkLUejhoWcCz17sDKrJlYtp8enLK4ztVO
7oCZz2S50Wk9jDw9G5zw3w7QOrOUdFTo4VhrBfdZiZ3wMnbJKFnSw/ec8eDX
yTshJUof7palD4+vxya69dhw77MRvr8ygKO2cP/2EXZw2o61lY0boGp/HmPk
KjuC+sOU7JcNoMMTJUW/oVuBF5dlevgMsdc+YyhGnwMJzQtCtf6GuM+otGep
kQPGWdlbQxiM0Hi5fdeeS7vwWe/TmzVtY/iJ608HBHBhR8W/VVs7Y9Arcw83
p3FBm5ZPsCXYGIlDDj5SdVy42eFAiSg0xqXcYaXSX1yIlh3Z+XvBGFaGsiG5
J3eDi3fcYrbwKGLsE1h35nJDLCLEN+iECRrW559+nedFd3n8+p54E9ROByRy
c/LBoT8r81WqCUxj/ZPiCD5kyNxplSwzwbvIVP3ZVD6sfP/N8KPHBFZTzxPk
pfbgiXP4DW8hU7j8KY+xVdsLd4PIHy6vTHG+ZuZYz2V+7FV/XzQyaIonNEK/
yEZ+DCkoGDtMmOLnxORLuZf8MBNYrLFZMcWK+c5BljV+YMU7yETQDPHj662S
1gLgqbD5qRpuhmf/PIX2cQriLY3SCucec6g8lafmrBVC6p9LlZdEzdFjYne9
/pkQ9Gd/2bDJmeObP0dh4BchdA7WtjDrmeOqtzaDKfc+1NSKRNNTzDHlXxjW
mLQP5xw4138+MsfXz9YLkj7CUG9Zpn0VYIHhHuO5cV0RHHKZlMuN2OiPcpEr
7iKQ2vbOzTnWArsGDu2TjhMBn21j989sC1RfZfy5uUMEqysh8ZztFlAq1mCw
kRdFg9LiJhcGS3zwuLmnSUwMws3faX5XWMLpt4vHqLQEeJ2HZDrqLGH5w/lr
mbkE2La+cElstcTDNwkGF0MlQGNT/YDrlSVKKoYKvjRLYPiPd6zakiW2as7L
xGoeQO6hSeokzWMIKQqVaHHe8N2mUSru0WNgvB/q3+MghXmTnIS7M8fwJqWq
iTtECn3fDBktlo6Br3WY5myyFIq4m3alMFihm52b90aDFA6eSpVcl7eC30i8
sAmjNMy1le3Gz1nBMaQocvt9aRT0Zd2tlrNG8EhFpqG6LE7766vqEtbgicnd
ZGcrCzd6qq4JPWt8DdzSfJ4iiwOHfHt4Ha1hLalw0rBcFvcK1L+kJVvjhXiE
iNV2OYy7zO4I+WwNxp2K1tWjchBf0AlQSbJBmnBZ3PJVBRiqpFGEMmwwsv19
ge09BfglDkQwFtqgLD0k7PMHBdzgdY8bumWDFZ29uno7FCGhH5sb/c4GNXm9
0nWxipC82vagTdgWPNfpuv54H4KMpfQu1Ye2MPLUpRoyPwyzkgiefa9sMfeT
+2YH5TDImXv82wdtYbBrz6MnmYdx+4yxxKfvtsih/sFq0XcYcjW+6ifZjsP4
tPwXQytlKGwu9213PQ4Wumm+JTcVHG7e3alKY4djAl40hSVqiH5+a/Qngx2O
sJYX7Xqoho5Pmpuq2O0QkK0Ue++bGtRpArU5RO1Q90BjPkuWgK5B14vZo3ag
CWX/fPwpAatPvoOXi+zQILF75UEMEELdvkitZA/hTF3N/m51NO40Y2s6Yg9d
B3bjLR/U8WffpHyAoT0qkzhKLDZ8P1qf9cQHR3u0Hth/Rmn3EcRluq/XJ9hj
P3f+kkLwEWTsY2J067PHmczkCg4hDdzSc9z3KNABrdEVk5zFmvhs2FJ4NNIB
MtTeYu1NmmAyYWcbjHfY8MGfE7FvNeF37DnN9zwH7LCqU6ds1YKIq+IIa7cD
QmfqqafDtHAlmrnAntMRcu97e+WstZF16x7L705HJKvsObUkr4uu+t1JMc8d
MfepSJzLUheLd0LXNw84omOP2TvXEF2YtonP7p5xhJZWrBJ5WxeJE8/dS7Y5
Ic6O5WykrB40FxQ1Hsk5IWvEnitEWR/t21j+Y012Qot72uExP0OQ7gkn/qY4
IUdgao41zRAinX9/fc1wgpLQg0e+dYbICP0201roBNSX3i5eMoTXyINB91on
lPBfi98cZwS2xtA7ze+cUJgS8J6tbMOXnT/6OQs74+dL/TDjDd8UaDOdMhB3
xoJgtb1q7oZPcjxxVZByRg6Tb6fmDRMcedFgy3DYGXKn7d2L+kzAqZiqe8fI
GWVTVmInhE3RxagutDXUGb4Ba+cWe0yxu6n8Y22XM1yNH6xUy5pDm4GKhu6p
M/Tf6Cm8NTQH6WAjYtPjjK2ycqrcHuZ4RssYSj3ojC2fAuWZ8swRZRrMZDbr
jDEWxeI4KgsMTSur/+R0QfXX8kfP+i1QzPu6XD7ABYqd3Hs78o/hWZDYy2SK
C7gWnRvVm45hqSvu56cIF0RZ9yRN9R+DsY8CEuI2xp+65pewWmG9sWBwINcF
Nyyb2Ls2fMHJxIMxossF5GrnJY54awjErQW3cLpi3H0XC3+2LYabo8p/87ri
QVIK93+NtiicX/sgJeiKK980wug3dMbh8Fej4oAr3C0uaebzHsc2pX/sWUdc
wWvVRw5cP46F2f+a/f1coWr79OzYYzt02tLQ8He64mOxEr2lmCNOXoxVsHvo
in6dgmEJM0ccfkLjm/PMFQvlbs5KkY5okN/Ut73fFZlh5skLzxxxnYW2fPWb
KywWTQ0pik5Ie0Sn37fTDRECGRkZI05wkNmakejphoEagdZTui5QOmKW4OXn
hnKH3cZeDi5gMyuI1At2A/XVpX7fEBc8DT7gyhDlhinaWtXuEhfI1ZnKpaW6
oX7Wt6N91QUMUvkDl+64Ya+rAvPsbVc0HRDnLt/kjuccCQSnijsyVUOYE7e4
Y6zBVDbf0h0BRu2bvLa7Q7E7/+vhQHcI+h/9LrrLHTJmf2gHr7gj9Qal/aaY
O4q/C5PnGTzgJt7meMfUHRJCp3PHxzzAKmpU1n3ZHRVfMjzkq7zgIn1Cg/ma
OxyfepsZPvPauI+ujdlUuaNtonfs/LQXjun/2zvX4I6OMe4LZ8W9Ueh7s4jr
mTtsh5VUPG95Q6Rme07AL3fk/FKZo7vnA8j2JHPqeYDGq65d+z8/ZCivirga
e6Ds7cj2WkF/jGsIP7lp7gHOk8zOOnr+SLCIoddw8MCN0UvJ1Nn+eBEqGedP
8QCTbbxsjWQArJtSox8UeWDCMMVP2TcQgapHA/0WPcBYH9E5RBeMz3yaPXbL
HgivG/tsuTsYxlRKB4z+eoBN+vn+KclgSHQJzByg98St5aA31tbBmNZd8pjj
8sTFjNNtATeC4WZR5ECqe4LplGJgqg0JW98Zo4h0T8TKobryCQVPDUdueGV7
wudCk1PGCAWHJPsZbPI94VZwgiHvDwW7FjqeKpV5wnvfwQ9UoiHoC8vQWrvr
iarB9ylq50NwNFZJNWbYE4YaNYOZlqHQzEuUiJfcwJ2nyLGeJhxiFEeFz7Je
+BDER67tDQeLkSIOKXlBLvGcpT8RjiGqSfPvGl6IPapi9iI6HCFe2lEWNl6Q
vn43InolHGWKdM+E4r1goJO7v3c1ArQDsZ4PB73wosLqRD5fFKZv2QbvGfbC
4w9honZHotCbLBN1YsILOqcMugw9olCoOpZ6YM4L3aRkeGtNFOSuqTdm03rD
0/6CfJ96NNxCqOg8DnrjLpNsC2/wSXTviLlCf9Ybo4axRz1+n4Jyb3SLzjlv
cFoNPjjKfBr1KVFvktK8Qf949hud0Glc3nKChiHfG69qXQ7dMzqNyP8oLswb
vNl1v8LO68ppSE97C3AOeuOXrp5DlskZFN+3vCJ6wAcZTYMZovdjwX7KosVH
xgcTu2+37h+MxQUV8zfVij7QGPxDp7kQixN3TWgkj/hA5qTk6Dv+OFjcNHCR
sfKByyTdOBkfh2156gLKZ3yQG3Qmv+JoPMKDDlwx7PfB8dsXtuaunwXj5t8n
ZD/4YLvO3YYxrgSUFLWZ7h72wZuWqXYjuQQ8e2ZAPTXlA98wqStnvRPAs8/H
Ke6vD0oraJvP9CfgwWA5X4ugL9KPGFi+vZ0IRo29BftJX4x9rP7Fez4ZJYOT
JFO4L+pPnfd+WZkM+aBb+r+jfOFQ+nP1ypNkOBSprT4464v5iwfE79OfQ92y
nY1Dni92Zaw87ok/h2M38nZld/oiweGkiFXSeZSy78yiYfZDc2WqtENNCm6U
tXOYs/mhPfHc3MH+FDTJeuVd5fKD164kQv5vCnpM24s1hfzQzf3y1Ef9VPxN
8axMUPKDgY/Tt8LpVByjb+vY5uaHqb6hozt3p4Nx2e3bjmY/pCe+fhIecRGc
Ccx+rh1+MP+XFW+WdhGC7C2zt7v8cPuCX71++UUclmX+ZdHjhyinyMHMvovw
DGz+79L4xn4N1MkXZDLwYHI7GzeTPzgHtLZL/8pA+PtGNUFXf7CKU8fvTMtC
CcTOcHn5ozH4RSzj9Sw8u17Uxezvj+mhme3897PAcyJe92+YP+w+f6sr+pmF
Ti4zs/5z/lhulU+dscnGtuM/3BPr/dFpUR7LKHEJxZ8EU2aoA5Ca0XhrdTIH
j7VyXo3SB+CytO1yP20u5m9u2/GeIQDbRz1Z+/hzoRGzcKmbPQBRkvHXlOxy
McV3r6RINADjdTura9/kQtrJtuGoaQDqXu7nOPMoD91j6R9vlwQgcG6u88jz
AsRIiktcvBaAsKO1scT3AhyKfBgdUBWANZHOJrfthbjBusor2hCA+t177EVN
CpEFV6fixwGQbmJOKH1XCLdi+S9JswFwHfA2OzlbBFrbD7P2KoFIbz1kWsdX
go5rIYSyeiCyfK+yfZcuQcQCUzqndiD28J84paZVgu9JGtJvjwZigo6pWcyv
BH13b1B0XQPxPjuiVbC1BGXsp/7InAvEpxf7V2/Zl0LztSDNlveB4I8r11q4
cwWh7KX/jD9txHeHdKn2XEG5Dd9K9lgggr24BKu+XsHmMc55wR+BkOic3Dm+
6yrcV+jn9lAHwZm/PG0w6ipEtv0dUuYIgr8ge/qyXhluin9toiAIfN93NX1f
v4ZHL8sUdmkEYb9TifoJnnJ8DnRtaNEKgkU603YxpXIwNYzcojYIQhxL8e8/
ZDmCVD6Wp1lurLd+afToVDlkjHqzqn2C0MZs95DqQwWaAlqCxrOCcPj1qaux
HyrheNK+xyYnCGGBR0qqVypBf4FKojcvCH3k9b2rnFWwrNSebCsOQtm2XO8t
1lVYHH9jf+l6EEpFc3Tn3lVBwmZGX68tCJ2nrlxmHq5GiQbPvlvjQfihWrT8
haEGOmb3Yvd9Ddp4j4wT3FI1mHVyGSmYCsLk1Wm2aIsaqMZcL0j6EQQ5FsEj
94tq8KFJbofLchCKj1ffdpS5BTZJo3U2hmCIHVS+yiRTi2TOmMFImWDcoD2x
Iy20Dn5XMxiF5YOhquheZ3ehDsaSFcRrxWDMsXYy6l6tA5tm77X9qsH48mUx
M+J1HYoDBcg+nWDMsl4T0DpYj/pHj7ZJ2gfjOFVnUc18PYZCmFVGE4OR92om
ffh8AzrWBQMvnAuG7eatyvXlDSg9d+iKYkowWkU/3a243wCPEuctqRnBMGj/
1rW23ICF57f7DhdtzN9qam/ocQf0gtb+WfXBCGZPsq3Ta4TU65JinU/B2Dfv
T6Ut0YSPL59Yfx0Oxh+190scBk1IeDa/4+xYMBrpJkK3+TRhqAuJDyaDQfV9
fav19SYkNY4Eqi4Go3c6wDZJuBkjBXvVZTeTiF7xOSgs0oLzubprr7eSuC04
lHJHtwUK2UF3ghhJOLiVFpp7t+BCaqdoDSuJaUpV9d2qFhw647RDlIeE6ePN
w5oHWjF+MunFYz4S5h1Pk6qMWpEaWZvgwU9ifEa7+Kt/KyYoVGtXhUm8v3JA
tvNmK9I9Ssb5pEmQJTvnacXaoOz6pKhdlsSWdCblHzpt+Oo4b2WnQOK+jvVH
bvc2qNjgRZ4yCe5skz33C9swaemVcEiNRKR/q+ZiYxsyzNLxDiSiMn88+Pyq
DVMGIw1s2iTuCbTC8V8bMnW3BN7WJfHZx+h0O2s71LSkRM0MSFw/V31yn1A7
vqlbj88bkdjKe9WBT64dWWqni9JMSPxoo9Y7qN4OQvm6laQ5CXW6bJdh/XZM
K/ayvrQksZAu9vqOSTuy5f4897Um8W01rUXJrB2Q3puw7TgJjs8ZmovG7Zg5
oItKexJu/VTZHtrtuCQWtKrjRKIzquI176F2qO/PbfjqQuL8rhOvwgXb8V2w
M+CsOwmWznerwZvbkbN3SkTIi8RK3GUezvE2HOFlGX/gQ2KArbgx7E4bfnAd
KnL2J6EgVKqff7INuRxOVlRBJCpdw2zTDrdBY2cS62VyA4/4GU+XmVbMMtc+
Vw0lQafU82tPWivyGN+fHQonsV3me2yfUCs0t1IhKpKEO//OrAvVLZijE1nl
OkmCp6TuRTp/C/JpTBqaTpHIfes6vhrfDK318ACrWBJMujR/ugaaML92WWQp
fqPeGTOcdJxNEHO/8cAz8f/nv1cjYX0Xbj1NdoPJJCa4ucWfn2/E+5LX6W2p
G/iMTbH9621Ap9amldhcEna7TJ4e/16L1RrmzF/5JI5fuqP18NktyHHyHPAo
IjG/5VL6bPtNXJ+Wc9a7slH/LetXghoqMWauvtZSRkJuh/hDxY4K8LQbZUtU
kPDc6y233H8NaWkeT5lvkAjXdLmlrHIFT/6QrmdqSGx618l+8GIJaFxO/Vus
JdHwcv7vLHUxVJ6fz3G7TULNmWdymacAYXK50gN3SATQa949HpyL2qKy5zpN
JHq63zo9XMvGNH2de3MLibt7FKqqmzMhFNS+LtZOIi6/3+bs9YtwGHyaV3hv
g8/BSn4Z59OQe2RAlukBCefVmW1DvBfwpnrs5aluEinvcnj6aZLByD7nufBo
Q1/MOyR95ROgHbNG7fqUhPf1gy/O18bh9OTmwr7nJOIrH8YJBZ5BiwmbgnYP
iVsyZl1a72Pwq3lv791eEvL/7L9MaUZBUvCAj+hbEumqubPH2SPgdUGJtqCf
RG9iYEGcciiu/NYqZny/oX/Xg4qmdSSGHMwOxXwgIfG3sOd+UBA4nji8mRsi
4fV3dahs0g8m0r5+zsMbfBST0KHy9sa5/HD6t6Mk0j5a/U6z8UD3pvgSzQkS
Zzy2UBvfdMV/fumHG7+SyBN8Eidn7YxDA4V9+7+RSOg/IhlV6ACSqAzImyHx
cb9q5SP647hx/c4WhlkS22Yzq4l3VvjK+uBK9DyJaxL5ohx/LLA3qkdldpGE
zPbJ9EueZrCd+DDg+HsjPuxfBLOACbKMJoNeL5MQWC8eFdIwxMvGn9s0VklM
RRUzuXTqgn4v1bWGvyRUUj9dWrmlBSQzEsLrG3pwRi4TvQYiFzkHc6gpKOCv
lupuBBqO76NspaUga3nT30g/Vcx2S2+PoqeAWtFMRXlBCSKSahXft1CgbbPV
gXlCAS45+uoODBRINi4Uqh6QQyGV1cdX2ynQTLvF87NJGgPerqHqLBv/nIuT
BrOsB8HyNpD59g4KeqMy0s/IikNfJbpSiJ0Cs4YBV40X+xF/LUnj0i4KOlnE
Bd69FkIHU/anzbsp4PakFxlREsCf8NLwEzwUdO++d3XTrz2QGb3JOsNHgdRt
2z8dzDzw02+ptuOnIFLjJb1SPSdGDx7i3iREATtl4sT+C+w4xt54rlKYgqhJ
7bp7r3fgxars6lFRCnreC6VkerFAfaTOe0mcgpLTzU82RTOi8eHBwUJJCkbt
u/nDq7ZAovqmroY0BQejX6xrmtOhNF286ZssBVf5zu9Z9aUBR1jl/nQFCqi2
UqK0+9aJ88f35ygobeQzxC+Zn7BGUKlfo/+kTEGbUnbvlg/LRJiwYFicGgWs
JcRQdfMvYoah9IuoOgX6mZnPClkWCacFPsteDQpuCG8Wm86cIwYGCrvDtCnw
Uaf1KSydIQzadsvx6lGwP3qTbtzeKaKzNPdqlwFlwz87HD4uThDyiRw7fYwp
6Lj7hddCaIyo8suKZTGlIN8qWu6dwzCx12zHYqM5BWX971J2cH0kshXTne2P
UTA7Kiwp6vWO2MbL9HqTDQVDgfVr31T6iNM0F1B1fIMvlK4hwaTXxO/JrbUm
DhQUP9EKNAjtIXxeJu5ZdqLgj6/sl+hzz4jherq0IlcKYltHJ09IPyYscuP+
0/CgILx0TGPEoJt4dpI6YNqLApHNTx4atd4nCNdTn9J9N+pr0JzzuKeDaND9
Z6gYQAHLXd63JrdaCDHJqLZPQRRw0RxrK9txl7i8c0U8nrIR7xJ7vv/HbYJt
JaxALIwC2y1dEb/l64jkz7+2vY6gIN44KOJA503ivy4yMjyKgrGxTTw5DyqJ
kMr5b7wxFHRJnzE0tC8nvqUG2HSf3sDvikhkcORVwiHk+xOfuI388w6zi9OW
En02PodYEyggl2a5lZ8WEXrEVMXdJAr0jhOVHxjyiQ4hj10O5yngnL5Qd7fi
EiG7bSKBNpWCe5Sp0dXSTOL6nPNSVToF63+pTdTX0gm+/mF300wK6Gv/K6RY
pRCZLfb9y9kUMN5mdBK2Sia2lHzULM7dyK/iROqfL2eJS3ls3F/yNvjLVqMz
GhlP/A8CibGz
        "]]}, {
       RGBColor[0.557, 0.573, 0.569], 
       Thickness[Large], 
       LineBox[CompressedData["
1:eJxF1nk4Vd33AHBkCmUIL2WMZHgzpIGSs24koZJMJVKEUNy9r3uVSIMpKpHI
EA2KRKQreROhIilzMoZkqkjIFL9z7+/71F/n+TzPPmuvvc7a6zmKh32sjnBx
cHAIcHJwsJ5zA8TG61lUCBDP2d598jxBWaLFZ5hNBa4ChbPaWSGEcoLRpsGH
VPi0qkQl4FUYwatkf+zqIyrkVlkJlUhdIAayvdMIJhXmtl+yepEVRVTrnWkY
ekIF5nZl6e0Rl4mc8jjea0VU6CnoLbngeIWI3nVfn1JMhZ1aEg3+q2IJ/PG5
99cSKjh0L9hYKsYRtq4NqfFlVLCWD2z5aRNP6I301299SQWtzW5D2yqvEytO
zvF8f02FzIirK9QCk4l5blH962+oYF9sOrrvRCrx6fIqb+MaKojZhcS6Od4k
ypdvSh15T4V6h4mDJ1VuE3fTd9Un1lNBOebeyBXFdCJc24XHpIkK3+TeN9ra
3yO8/mPo/fhAhSS11JuoMZPYZRLlldxKBY0PZgOXUh8Q2nVpN7Z3UEHdgmez
TflDoq2m0v5LFxXCa2WDFyXnEaFvRsVCeqgQytGmtOdCPqHzWqpGqY8KRs9U
a1flMYn2cggr66fC9wi/t8skComwUg/KoSEqFI5oOWcXFRFri6NnF75SwZnR
XSt5s5joeFrIvDFChVeFfo+Wu5US4QWffLaMUSH63iaFqdVlhG4+v3r7OBWm
Pn/PW69QQXQ+1P588hcVhmpeuPfZvyIiHtjfkJ4h613SQ5FuryTWZQbbF85R
QVDyDPTmVxNd6Rlidguktd662Ay9Iy7cqn07wYkgOX+6qdS4jlifOhV6lRvB
8yWxQsU7G4hPSQoUXT4EBxurbFTjmojIBNPZusUIxpnMPEGFFmJDnC/TVwhB
4R23iYGxVqL7SoKPsDACEcH9U2eFOomoS6VqOaIIBne58iY//0RsjBzotRBH
0LwQW5Sa3UP0hIncGJZEkDM4qe/R+Zm4eF7P/oI0gjcdr1eJHugn9M44i6nJ
IIjKpsgX6AwRvYHhb1/LITBXT32NPL8Rl07mhropIsiPWeKcFz5K6DNagEcZ
gYzeVGNtwhjxGXPM3lYh8/n+b+yq4XHisq8qc6sags2yO7y2hPwiNh2z9OnW
QOAslvSm7ugM0XfUXy1YE8H+bf+Zaqb9JqLd0nrldBCMis6+l0vlgM0ulSnF
uggcXzh2rs3mgi8HR+0ObEDgkFS8LZSHB64ckBKb1UNgesFqzjyfDwz2wdvr
mxFE+ltPFbwQgH4bj1A9QwRhlrNaM5uXQoxVNHwABLuDSizuSIrClt2FM35G
CJLyI+M8LZfBgPmnx+ImCCw2ja34UCsBsab8PvmmCA4kJFyUSZICw23aalbm
CO7G820NL14BgxT73tGd5PrM2gvIXB6uGganXLZEsCm1rF36gSIQmzPsNPci
kHNtE46ZVYKhjbWiNTYIBhwC+N6lqEDcuqlqL3sEqoTX1xPJagA6CqECDgiO
v8L9FM41MLzGFDIdEag05YgMemrDNXXfme3OCLLq/A8NX1kLlNUJj78cRjBv
ea9r9dw6+KpUejzkCIILZpzNnI83QrzCgKqyB4K1seU3hMo3wVZZkd4yTwRc
zO27G9YawjdpvZRDx0in4CBfXgokSDrbcfgiWNkc6OS8xgiMloWLpiIEn818
6udjtsF34dzqLX4IdpaOu4oamMJ1oZaQdgYCl9miNMc15mC8mAMCTiLQeHFc
JNNrF4zwqM5IByLYojOT0bJgCYlclo8LTyNwkhwKCZi2gtHZVNXJ8wh6Pc+s
lPe1A/UjD8rcwxBEx3j37/xvH7i+KzzwMQJBzCcThfBVB6AlrS762SWyv6ye
6AbfdYbSbYumzyYg4Pfx7ttp6QYzOcKx44kI9JZ+fitc5Q7rpGTWuKUgOKkw
vcGdOAoZQ+sO7bhFxj81EYVlvKFnL2W26A6CBObHicmgYyBTvDPu33sIJMCm
7UHzcbh82a1K+AFZ72W8kXdzfKFyCrmcyUGQrb9ynMuYnOOHT/8ey0XQ8StU
6jU5Bw2qI+Nd8xGsMwzJ49qDgL4uQaeZiWAkM1dRqRJBbsqd6u2FCKqKT5S9
WI9hiDfvyNMiBIn629T3JmJQ9i1eUC9GYNDBGDGfxOD0sep6cgmCEA96hoIZ
DRK2NusuLUNgmZQ+vO0aDeqzempOVyDA6z13a7fRQEhixP3HKzL+pKqntbQf
mATNcrpUkf2ValKvsscPgvv5khurEXh9Xy0nc84PiizFN5i8Q3D0js7njId+
MP5UofZJLYLZ4Moiygc/0FRa46nWQK7/NOUVOeMHHlH63ElNCPgmjZ7KLafD
rYltN4RaEKw/EdduuIEO7U5WekGtCCp31V/V3E0HyUqn+pF2BLEOXWnaR+hg
qePlfaiL3O/8zZIwfzpcSGTwNnQjkM35/ZAeQYeKRefTjD8jCC5u0YYEOsx7
R28q+ILAPf4fztXpdNBrTm5cPYjgjkJq17FcOiAi8/j1YQQChtaRdkV0eJDB
5Bf8jsC7cUW5SjkdvoiW3To1iuAecZdfqpoOCgHvDL6PITh05PprrXo67P/c
2nxwAsHGhyXK/i10uLqz37fuFwIeB54Izk461BT8FDCaId+/a+vY3kMHXgWO
9MdzCH6/TxWQ7qcDRAgRKgsI+sRrpl8P0eHkmNTHeE4Mm/PfxE5/o8Njh1V4
MTeGtoHzlOejdPheobMkgBfDnZ/9Xio/6aCqaXjvKz8GJPopYOsEHQ7Hm1Gc
BDEoBe9rXfmLDskcdm3vl2BIvN9l0DRFh+ajLn4UEQwNMxpu9jN0EGnwEc4X
Iy0c/Dpnlg5mBqcylSUwDNxpmGibo8P59HCja/9gcPaTC+39TYfnS+M6+JZj
CDewX1I1T4cpxk3GCRkMD5n+CtELdFjbnS06LIdhZTLD2oCDAd5mRVkHFDFo
ZVkY1pHu1tJbsUgZg8aTwJgDnAywlSi4kKmCIbaixqyJ9NsZ3Zndahgmfjya
IrgYQPmUd3RSA4Nrmn9jKumCl1ofkzUxvE0btBwn/W9WtqmRDoY6G9tNhosY
cDNao3BQF8OG42OMINKS9MzV0RswlCT8GGWSjnRYHb9BH4P2+bCoPtIclHTe
js0YLLr6dZZyM4CuokQ/Z4jhg71JpTbpYcGbfWoUDHGpzRt2kXb+IWdTa4TB
9PBbV3fSzc3JFXQTDMzdDvqBpM2fLV8nuwNDquSTpGjSpTcTbpebY8gLP619
i/T6MMllnrsweLZJPMkjfd/76lmRPRh0N/3YWUJawUpsrGAvhopHEvLVpOM2
Rh9ytMXQahVm3URaQHZp3aJ9GDRVzaQ6SQdzRcF9BwwBcPhqH+mJ/sW5lk4Y
TmU2jA2T9qwJk//ljGHQ95bjD9Jdj3gup7hgOH2nfn6CtHXCuXkjNwyTezw4
Zki/CeQ8PuSBQTDMPeo3acLldEe0F4YTR89VcPAw4LHpb4uNxzG4D1nfWERa
XTPgWYcvBqHAAlle0qnLpjXOY9JZG8z4SYtP05PU6RgE5l00BEhHdI4L1Plj
yFx4WylIer4cnWQEYLioz6G+hDQtc3RQNgiD3foo26WkBy8d31cRjOHBqQUb
YdJOtK+VnufI818f0BIh3bjPU080FMMZ8eZhlncQA/eehJPfx9/2iijp58pu
/zhFYlANPbpajLSuwOdQ7ksY8Jx6NssZI4cm70djiCo8vXIZabmmriN7YjGM
338RznJskWPTrzgM6hVm3Szzp7UZ30gg+32ctkacdFDIvsfGSRi41yQeZ/mn
5wel4RQMGY7id1n2sLSJvZKGQZaxpYnljvUNXHq3MfQc9fnNstWKPagzHQND
hVtBgnQlx/vu8xnk3E6xMWR5yxeLPRpZ5H3JL9jH8qPqN6V12WQ+PlsQy6p5
ptr+uRgOL7wMYznl2qtUuXwyfs2lRJbFThkLv2RiKDBuvs9y+KGyIK9CDN9q
WgtZ/m0C30X/w3C1obWCZfTvc8fCYgxPS8TfszwgalDjVIrBY+7VB5Ydfz01
4CnHkPtTq4vl+vaND7JeYkgRvtTHsmkZc4VVJQbDIvlhlovv6UZOvSHrv0hp
lOWy6bhWag0GE0eHcZZfmU+pDb/HEP9DaorlNyn7T7jWY/J/wHWW5Xcjzyo7
GjH8ZJrOs/ejyEvZfcBw6UANhyTp5tgz7rUfMQSqz3Gx3NrXW7CjHcNih05u
ljs3mvCWd5L9qxbIy3JPRIaNQTcGibpuPpa/tAmkM3sxrL4osZjloTXHxjW/
kPchQVGA5ZHT740yBjBUawkLsjxepxOrOEzOk/39bE8pXe1J/Ibhpet9IZbn
/CZ1xEcxGK23W8IyR6X9mYtjZD1PjLDNvfy/Wt4Jsj+6aEtZ5veWVQj+hSFG
fJBtoeenfaanMUy93CnMsqhIz3M0h8Hh5h22JQ8bL/06j8HAeoTt5Y/vOh7h
pIFMlJYIy3K8i7M7F9Hg1KQb2yvtvebseGnQCfFsq9yvMa/jp0GZVBnb6nNa
SWaCNLCVH2Rbc1fMUPkSGqRYCYmyrJs2rr9FhAYZoRps643ZRhSI0aCGbzvb
BsZPW7QkaOC+8iDbcG2FauY/NHi3ksa28UAgY+VyGuyzCWXbImqrpIQ8DShn
b7Nto83H5FOmQZ/gU7adGqv3zqjSgN+mim03/+ixr2toIB7bzDa9VFq7fiMN
/I8Msh3Gf/vYEwoNuDTH2c5IYA6csSHPX/ib7TeqlS4WR2lgvZVTjB3/VvDa
/gIanBNbxPaPFfqcZ7n9wFP6/z0ioxj0xN4Pzv3P32QXz3594Adn/+eq3CBa
0OxfpxuNfxM2o//xWn/DLR7jfx1QezvEP5bxxx2JfTGeWv5/LEELnbvS8teL
qVsPUukn/rj+lKNcqOLJP2bOWN86VfXXe5Pd5TXcAv74tcXHqaUip/54UsGt
+n7OXxPu7w+rmgX+sdOzeNu2sb/WWx9gZBId9Defxa4ySgN/3dpuMbFAnP7j
/wNQPTfa
        "]]}}, {}}, AspectRatio -> 1, Axes -> True, AxesOrigin -> {0, 0.}, 
    Frame -> {True, True, False, False}, FrameLabel -> {
      FormBox["\"time\"", TraditionalForm], 
      FormBox["\"pop size\"", TraditionalForm]}, ImageSize -> Small, 
    Method -> {}, PlotRange -> NCache[{{0, 500}, {
        Rational[1, 100], All}}, {{0, 500}, {0.01, All}}], PlotRangeClipping -> 
    True, PlotRangePadding -> {
      Scaled[0.02], Automatic}],
   TemplateBox[{"\"I\"", "\"A\""}, "LineLegend", DisplayFunction -> (StyleBox[
      StyleBox[
       PaneBox[
        TagBox[
         GridBox[{{
            TagBox[
             GridBox[{{
                GraphicsBox[{{
                   Directive[
                    EdgeForm[{
                    Opacity[0.3], 
                    GrayLevel[0]}], 
                    RGBColor[0, 0, 1], 
                    Thickness[Large]], {
                    LineBox[{{0, 10}, {20, 10}}]}}, {
                   Directive[
                    EdgeForm[{
                    Opacity[0.3], 
                    GrayLevel[0]}], 
                    RGBColor[0, 0, 1], 
                    Thickness[Large]], {}}}, AspectRatio -> Full, 
                 ImageSize -> {20, 10}, PlotRangePadding -> None, 
                 ImagePadding -> 1, 
                 BaselinePosition -> (Scaled[0.1] -> Baseline)], #}, {
                GraphicsBox[{{
                   Directive[
                    EdgeForm[{
                    Opacity[0.3], 
                    GrayLevel[0]}], 
                    RGBColor[0.557, 0.573, 0.569], 
                    Thickness[Large]], {
                    LineBox[{{0, 10}, {20, 10}}]}}, {
                   Directive[
                    EdgeForm[{
                    Opacity[0.3], 
                    GrayLevel[0]}], 
                    RGBColor[0.557, 0.573, 0.569], 
                    Thickness[Large]], {}}}, AspectRatio -> Full, 
                 ImageSize -> {20, 10}, PlotRangePadding -> None, 
                 ImagePadding -> 1, 
                 BaselinePosition -> (Scaled[0.1] -> Baseline)], #2}}, 
              GridBoxAlignment -> {
               "Columns" -> {Center, Left}, "Rows" -> {{Baseline}}}, 
              AutoDelete -> False, 
              GridBoxDividers -> {
               "Columns" -> {{False}}, "Rows" -> {{False}}}, 
              GridBoxItemSize -> {"Columns" -> {{All}}, "Rows" -> {{All}}}, 
              GridBoxSpacings -> {"Columns" -> {{0.5}}, "Rows" -> {{0.8}}}], 
             "Grid"]}}, 
          GridBoxAlignment -> {"Columns" -> {{Left}}, "Rows" -> {{Top}}}, 
          AutoDelete -> False, 
          GridBoxItemSize -> {
           "Columns" -> {{Automatic}}, "Rows" -> {{Automatic}}}, 
          GridBoxSpacings -> {"Columns" -> {{1}}, "Rows" -> {{0}}}], "Grid"], 
        Alignment -> Left, AppearanceElements -> None, 
        ImageMargins -> {{5, 5}, {5, 5}}, ImageSizeAction -> "ResizeToFit"], 
       LineIndent -> 0, StripOnInput -> False], {FontFamily -> "Times"}, 
      Background -> Automatic, StripOnInput -> False]& ), Editable -> True, 
    InterpretationFunction :> (RowBox[{"LineLegend", "[", 
       RowBox[{
         RowBox[{"{", 
           RowBox[{
             RowBox[{"Directive", "[", 
               RowBox[{
                 RowBox[{"RGBColor", "[", 
                   RowBox[{"0", ",", "0", ",", "1"}], "]"}], ",", 
                 RowBox[{"Thickness", "[", "Large", "]"}]}], "]"}], ",", 
             RowBox[{"Directive", "[", 
               RowBox[{
                 RowBox[{"RGBColor", "[", 
                   RowBox[{"0.557`", ",", "0.573`", ",", "0.569`"}], "]"}], 
                 ",", 
                 RowBox[{"Thickness", "[", "Large", "]"}]}], "]"}]}], "}"}], 
         ",", 
         RowBox[{"{", 
           RowBox[{#, ",", #2}], "}"}], ",", 
         RowBox[{"LegendLayout", "\[Rule]", "\"Column\""}]}], "]"}]& )]},
  "Legended",
  DisplayFunction->(GridBox[{{
      TagBox[
       ItemBox[
        PaneBox[
         TagBox[#, "SkipImageSizeLevel"], Alignment -> {Center, Baseline}, 
         BaselinePosition -> Baseline], DefaultBaseStyle -> "Labeled"], 
       "SkipImageSizeLevel"], 
      ItemBox[#2, DefaultBaseStyle -> "LabeledLabel"]}}, 
    GridBoxAlignment -> {"Columns" -> {{Center}}, "Rows" -> {{Center}}}, 
    AutoDelete -> False, GridBoxItemSize -> Automatic, 
    BaselinePosition -> {1, 1}]& ),
  Editable->True,
  InterpretationFunction->(RowBox[{"Legended", "[", 
     RowBox[{#, ",", 
       RowBox[{"Placed", "[", 
         RowBox[{#2, ",", "After"}], "]"}]}], "]"}]& )]], "Output",
 CellChangeTimes->{
  3.734106582742041*^9, {3.734106615324306*^9, 3.7341066216310606`*^9}, {
   3.7341066715924377`*^9, 3.7341067014891005`*^9}, 3.734171818763198*^9, 
   3.734171907855729*^9}]
}, Open  ]],

Cell[CellGroupData[{

Cell[BoxData[{
 RowBox[{"Plot", "[", 
  RowBox[{
   RowBox[{"Evaluate", "[", 
    RowBox[{
     RowBox[{
      RowBox[{
       RowBox[{"{", 
        RowBox[{"T", "[", "t", "]"}], "}"}], "/.", "sol"}], "/.", "pars2"}], "/.",
      "pars\[Theta]\[Rho]"}], "]"}], ",", 
   RowBox[{"{", 
    RowBox[{"t", ",", "0", ",", "tmax"}], "}"}], ",", 
   RowBox[{"ImageSize", "\[Rule]", "Small"}]}], "]"}], "\[IndentingNewLine]", 
 RowBox[{
  RowBox[{"T", "[", "400", "]"}], "/.", "sol"}]}], "Input",
 CellChangeTimes->{{3.734106505492381*^9, 3.734106542806465*^9}, {
  3.7341066009040346`*^9, 3.734106602820113*^9}, {3.734106633795806*^9, 
  3.7341066496181245`*^9}, {3.734106713882535*^9, 3.7341067175844126`*^9}}],

Cell[BoxData[
 GraphicsBox[{{}, {}, 
   {Hue[0.67, 0.6, 0.6], LineBox[CompressedData["
1:eJxF13c8le/7AHAkWVFWRkahKJRNhctImZll7z3POY8ZySjj4FBUZqHQIA1J
sj5ooKxQtiIjK2Sm+t1P39/r8zl/nPN6v84513me67qv+77OPid/E1caKioq
evSEv84sbelru31VpcIfkAKkwlBZrfxGtRIq3q0/aikQwjTnxpP/Qe3kM41F
3Ipa/OWpxCG11Kvpo7jDaouoaPPH1GrVaVtx9/erFqslTKmZ/DZ6jPvYWq9B
GHFOjZeNPx33+wTF8wMSi2o8LxgDcP+6EWOwkbesdmgg1hi3RFG70B7OVbXb
E30SuG3K+X7IJayrFfDo0+Gu7niaRSD+Urs7/7D8N3It7dLyct42iLrlvx13
L1PGEM0ALSQcLPn4C3meTfXNbk460FfTuIdbYB8560gCPSgt1OjivqCyX92b
uBOM+Cvit/D3j4ufWsxjh7LOgJVN5PuqWy/XVThglaPpH9wKGu1HqQY4wL2/
Ixm3oU4gLysnF/SsiYnijjj3z5xEAjckDjcZbSAPYZbpHkR+yLt1PXsN/3xv
0/eFPGGI7Nf8vYx8ccTWkmVVGOYVttfgfjS1+o+EnghYRxPDcO/+KZbmuSIC
g4o6a0vI3YLJ8mM6ByD/+dS3RWQrT/PzvUtiEMdz6Z8FZPetr9tqtKQgT2RB
bAY5Y/tFn4FMKVj2lBz8hvyWhbtnY14KLB7vSMF9aJ9ukULmEfjNS1meRl7b
f07kU9BROHnow/Mp5KpTL18bt0rDj+omiQlkuBLDdDJADvo6QptGkd8Mc6nS
5MiB4sdDBNyGEvcJdY1yMGUTyIfb9k1HjzK7PBB6uwkjyOd/8edJPZGHs+xl
XMPI5Z6VctzfFcBI1dZwAFlMY852xlsZFiKovXqQy1IiU++mKYOu/OcduBWG
2BtdXypDaqROYTfyyZBjYqOMxyAj8fHwB2Snh3FL3feOQerFdr0u5Bze/XG1
k8dh/FQDSzuez+Wzj644qwJTspzsW7zetvvM4siq8FVftfENvv7ezKyFP1YF
zk8NJrhPZ0eqefxRhZMlyoTXeH0177epZqvBednWO03Iq80Rq4GeADUb48v1
yM68XRzC+eowoCMp+gLZ68zzidxydTjNpXa7EplwKaeS+606FH55JoQ7Yt7N
hmVBHfrq23meI2c1/Ly9cUIDnpzPp32G3OElKtvxSQMSAmSrHyGrvgwxvrBL
C8TdY0qLkYW6pttuimrBix0bDLipp630649pgfHJLNci5CYulVPbXLWAntOa
txBZl0StkvBCC+ICKkILkM+Kk8WuOZ0Ex9sfWXKR/W9k/ykp14Z0lRHyFWSj
h8wX2pq1IU0tsyUVWebVhc2FYW342WzFgHt1yX5FhuEUkFYWYijI4YYiM5W2
p2CBQ9M3ETl+e2lvE91pGDYMYr2MnIfVlg5a6IAbcSQuGHlj3uTQNR8dWEng
ehaEbOI1WWQQqQMmLGc+ByLTOu7Kqy3WAdXqOoUAZA9Dp6t5qzqgHhLRQ0A+
Kk4X7JKuC1EeZp89keuGDWC2XQ/CLxHErZG5rb5U3xnTAyELVzkrPP89Qcq2
a3oAIjKqlsj7392SaRPQh9tjBobnkGNfLIo88tWH7IeuDqb4ek6/xhDAZACd
Sx909ZCHdYa6fmobwuXsB1LHkNmKf21a2RiCnMTMhhKyNq2AcBXREERSrjcq
IpfW2mEhOYZQOnHQRB7Pj+wo+8qiIXRmrFofRebhHzObzzkDlFljoQN4P4YE
eBNCjcDf299mF16/okt/BC8ZQbRB/3cWZLue9LR2ihGI9HnG7ES+KvPspdQd
I9hOP1/AiOdzdoVprs0IsiP1W2nxfncMLvEUMYY4/YG6ddUUcNU7P+fUbgzj
5x1FRpCF1D/ljvYZw41LPpFDyIMKCoZ248aw082yfwDZZP/SQ8sNY1BceRf3
CRk2PAlGwibAfLD5bSfy3mLLZZVgEzg6d2m0EfkDjfIGt6Ap0BdHmxQhU9av
37subgreO3ld7yDrzv+w5JAzhd2YfGABcn3foypWHVPgjJpNvon88JFYOB1m
ColkhvzryGQ77j/Lr02h2N1PLxZZvWqNtt3PDGIy7HOdkZWcJuUyQswg9P1W
lCPyUcaPLo7RZuC+W8jFHlnAqqJp+ZoZdKtMC1kjb24EXOKuMYMGP55wE+Ry
5aVtTkzmIGGf+AyQD7yYpVkpNgfn2VgePmR+x0GZ2sfmMLluX8yNzMHwzinu
pTn0dWrIcCHTWD5o4Gk3h+cOXGq7kUfWPaNVV81BQClebgdyhtIkdbzWWRj/
eTRxSSUFmCo/U/F9Pgt+Oh7vXiN/N7oR+3zmLOhTWVY0IndP6zObrZ6FsqfH
c+qRc/kq9yQznQNBjUbrKuQjFylSf+TPgYaN0b1SZFPt4zZj5HPw4PzO82nI
2d3pzx/IWUAKvXe7NXKkr67KaTULsEvbJmWB7EJH1TiuYwE+DxbizJAllbzb
+O0twPbZQ0kD5Lps9a8pCRYgl6ICqshjTvNsAcMWYMDVfkEQ+fDiKb8T8ZbQ
sO+MxvCJFNA/kYKJXLUEfspd3X5kn7jeEOYcSzCM1TTsRS7hd40ZLLME7pOC
p9qQJXSjM8I/WsIVseu/a5Clblc3VB+wAvnphgs5yDLm0ntUXllBmJNwnDmy
SV7IXtF2KyjaVTdlhEyaqdu3s88KOvILtdBvw9MoQ4mhWStgypCb0UCWe+it
foHDGqyoopeOICvsKPKucbaGxP17x+iRj73grVehsQHrWguuiuOoH1vLPi8z
2cC9shvvHyHXDmltu89pA2bxvhEPkNVp/LW5xG3Acaz+XR7yab3Gd/NnbOD+
9DG+RORzQ959t3Jt4E7UvlA75ADqmiVqZVu4LDe2nQq5gt2Eo1LDFtTY5j5v
HEuBddFJeT99W9ALKKxYRg7X3R3ab28Ly5W0upPIMWmuf57E2sLo3OM9bchX
RVmYXbptod3I53QWcpmOvehrfzswN0p8J4E8rF+Vc+a8HbBLKXGKIrMYcXL0
XbIDWgV5M35kn7OtNLOZdrByb7N8J7KYs+Lo7iY7EBShop5XToGCcNZsW257
gASrf0qQ08vqdq3U24PuVp7LfuTGJ7zxEa32wOBj6sCDvPQs8M+OXnuQoceM
diEbVx+e552xhxmBkp2/lVIgbrzVNY/RAaQVJjY+IWstKmq+lnOA0uQL8UnI
NYy7fu9OcACHObPVaUVUT9fY0K1kB0g21Ng1iixWv/Vj4qoDiDtRCfQiXw2c
nnmZ4wB2iWUcDcgeow19ro8cIN5IyDcTmaMi8NmLjw7gtxVRfRLZx3HAx/GA
IzyhtLqlK6D9vdp4Su+wI+yYgcF45I9cb50VjjqC3hmK5gVkjXflVkzHHMGU
lzTpisytSDn9zMARZETvRCsgNzKrizAEOkKZy9f1bvkU4K0sGnjU6AhfVYOD
6JC1mahotjc7wnfD1Yk1OXQ/dpZilm2OsPVPpNY0cgstcyB1nyO8CnF/3Yoc
ZkxkMZl3hK5anbEU5MFvx9WXuZ3guVWbPwfyTf7OInk/JyCCyikWWfR9wqH3
CZgTrIwEyfySQedtY8zyUIgT7PymzzCLbOilALExTjBEcg5tRv5Tkd3Xm+EE
Hye17GKQHYzcmEManWDxqyT7sjTKR8xPYhW3M+R5nJitP4r2qxdhRSv8ziCn
M2Baipzz/Wf/UWFneKoZVJCJzGW3pVks6QzTiz+WiciMyr840zWcIUjYxXkf
8uL87xe+Ps6wbBNlGHYE7edWNDT76p2hVAkT55VC8/WVaAWbV86wwyWUfxvy
sbc03jdanOEPreDyjCTaf+W3de/scQZN9lyNGuS7u2iLNqedwdD4qa8dcsrr
7brd7C7g2FPXliWBzj8Zhqtx7i5wm5kzdfNQCihrmMR6+LgAV0bTsc/IHCbZ
53WILkDH5vj6DXIzUdKZKcwFZO70XExHlntsLJdCcYEH20eCJZCZjmb1Xn/m
AqGDVHZnxVOgUvIwX9E2V7jQvchy5WAKpKkEsMbRu4KlUU8ahuxnULPNY6cr
BBrrr5gjC/uemRXf4wqnKjwNeJEpJVhN6SFXUG1LM8w/gPbbw9X2z4xdYeCs
bNBdUTR/ihvcabrlCi9f7XLPEkbzqnSoJmuhK+Tv2WEeKIyfR4VfLO+7wj2D
oxxGyGd1fwktlLuCwAfP7duRc7xLc3laXCFI9eZDn/2oXx7uvOH3wxXu+8qt
yOxD57NsWwK3jhtM94TkZAmg/jm+KeZs6AbZ1LYe/shjmgfelpq6QWOC8h9N
5FizCDpNOzfovSmdNMufAu8CpWJ8MTd47B685ziyRSUlvCHXDUidotff86H5
UOWMv8+SGzTME3RfcaP9R0CrzWbNDWjGauivIxtSKUsabLkBXYZWshuyROP+
GUk6d1DouDNJh/zt9KrbAo876OkrftLag/JjlmtHUneHVqYBm2ec6P+M94xB
SKo7nPbpuubGhuqnP1ricc0d/JTisCPISlI9TJZZ7qAtUsC8vjsF9izWNivf
cYdvE2X+8cjdQVdP/nzuDuwzjxcKd6XAmWhllYgRdyDExSZ+YEH7UWacxCUp
DwjpPtC9yojmLcxeYVjWA9h9DrI9Rt5loAhKyh6QZTy05IU8SDVpOqvpAepq
j7KGGND+7qEdZmbpAe9lvgbX0qfAHcXtLSKXPODytCC9Hx2aV3uj3V/1ecAk
Y3h4FDW63zIrouCIBzhNFh4/gtyRIBMWOu4BgZ9qUwapUD1VvlAkFzxATnr7
ijyyXKF6xTVaT1jV7S0e+00BlwCq7W5HPOEIRcDw0BYFmtgiCugue8LM22+Z
jqsUON4RXnWK7AlWgzLjNMhPksO64lM84eEqddXtFQrcog+lYcryhLa96XTj
Pyhw/jfmxFrmCZiSELf9MgWkv3nu5+7zBA7LdRa17xS4+Y95gbikF/jvXrcs
mKYA50WzKi8ZL7g+Gywth5x0wrTrgaIXkJcaL76aokDocyMaKQ0v0P01GT4x
SQGzUj0nmXNeoBMTMLxvggKMmer7j0d5gcimhvuFLxQIJkgW6Pd4AaW/q7u+
nwLMO1ZCZfu9gCFy2eI0cl5utTHviBe8N1nWbe+jQEuLHvXUlBdgh4iBA58o
sFfUyyFmywsmdchts70UaOgrEqgS9oZjcee+LHWheJpC2QdJ3lA1HccT14Li
9U2SWIK9YeahQ+9mMwXkCWW6K2HeYLvMP+WLbJerutlw2Ru07xzYYfKWAo/X
bCztMr1h0OAaP9trCpwtydxzrd4bxn4x/yL8Q4F8TvZ0GlYfSKxLYb3znAIl
d2q4TDl84M6ZGMHlCgpUynpk3ubxgZvvv5xWR24zrrmpJeIDax++jfWXU2Ar
2f1erLIPRLRrCm57guLTVdcyuvgAd4nauwMl6PrXXKbZXvjAqn4qffktCnDH
svo41/pA7mqSxfhNCghzVs0/bfQBiXTBAnbkY7KsP8zafKBhhknAP4cC7v4v
fl8fQ/G6RHN5MlF+Jndy8LH4Qmbhpb7jV1H+P1WoCjv7QnnImNnDGJQfOBTF
4+ELTC12rO+iUb7v5jay+voCn4t/x1QUynfopdNbQb6wq26/vWAkBep5TEx6
yL4wJnY1PDIc1dd6zjXuiS+spaaL7g5E62dIOHmG2g8WPknm2btS4M3JG+2f
6fxgyOnIUysXCnwvZWT7xOQHTVkWaWbOFNCMWLzexOkH4o4/nmo5UmBKoC4v
V9wPxh12a3HZovXpYFV+xtgPRr5/3nnBDK3/L6kDT/P8gDF07Lm+BgUipA5L
XCn0g3QatRlhdQoonX8V7nffD/g+x9VvqKH67N7kFy/3g9RdArr5KhRIB2eH
m2/8YNNh2/0RJdRfN+W/xs/7gdKOmX3cRyhAa9U/b3vCH265rPP58FKgtjBA
7bi6P1QHamtz8FAgZJEllVvbH44Euw5W7aHAbLym9Icz/hBda3JyGycFup+X
YKed/aEl9kp/JCsF7nBeXJch+4O2St8NSVoKaHUK09B/8gdZFes49dlkCOTM
/2U45A+e3fFsV78lQ5GlwMa1L/7AXi8RPTqVDDu+cH8XnvOHzVY5uuCvyeC6
QbcgSE2ALKUuF/JwMogxbg0e5yKAVWhRxumOZCg9PFGJAQEaj/XUsD9Jhtfv
7yjs0SRAlOCPu3sfJcOwv3N51UkCYGyYrPDDZGApHy2j1iPAQat5fvH7yUA4
MVCUYk6Ac8tuzNwFySBj0JH+wIsAAo5N3pFXkqHSr4owlo4+/09UkpdfMthf
sG2zvEGAkHsM93V8koEuiUqiI5MA0xBnd8ArGczvaU9W3ySAqMlo1CfXZFga
67K9fpcALzswD0HbZJCwnNHVqSbAkW4/D3m9ZMjT3CtaNkYAYfrb7/xFk+GU
SV206AQBBDHTsq39yTDv4DSaPUWAWpG8D7FCyaAScTc7fo4AFUrWPVf5kqG/
Uo7NaY0AOpIk74TdycAhZfCHg4kIj68vm8xvJUECd0TfeRkiiHYSrkZ3JoHP
7avMB+SJ8PMsBzGwLQkMpYrVOhWJUPZPQ5FLaxJwaHUUHlQhQt7auR1Kr5Lg
pv9+UvcpImCNDFJPKpPgyevXjFK2RFjz0kj5fjMJBgNYT3yOIwITH9e7EI8k
qP0j7J9EJqLz9dHdeZckyCcrFSgmE6Eka5eFg2MSuOU50lOuEkFH8BG/olUS
LLY+7T6WS4Q3tudaHuslAZ2whW/6EyIclJ/9+FEyCY525t08NUSE2+9ofr2Z
T4SB928tJkaIEH7w3teGb4kQ2/Kd7fIXFD8oV/3FRCIMNkJcwyQRbKPImhnD
iRBfMeqvskQEDlef3wJtiTCaLaQuu4ME+6fCYvVLEiHVLW9MQJoELYfPRex1
TYTjzm9za2RJ8KCHdyzKIREm7L+fs1EgwRmr3LEv1olwwhLeZR4ngZPPEHuG
SSJM6Y2Wc2iTgLzWXN6plgggLRTLaE0C9jourrs8iTAjeRru2ZJgq6K4uJ8j
Ea4fImyeciDBjySzQuZdiTArXO932ZUEI8eG/Ah0iZDB5XCOikCC/sg5IfNl
Mnz/eUts9RIJvEgHux+3keGQa0mDexwJ+G5rFZS2kMGlrdKmL4EEBzm/2Na8
JsOnvM7UagoJHDdmFwXryMDGOHxI6goJMhmiA4JekkEf+9Z0K40EqjcmlKae
k6H+5LaN6AwSbER0LYg8JsPmQ9a0H1kkGEqgTfxRSgY57r2Sbrkk+O2tWT5x
nwx3v8k56hSQIDuzyka2kAxfTNV/Vt0hwdTZQWlKARn21hhckygmAWf7EDDn
kSElxa2ZtYQEjz+YVJKyyfB2neQc9ZAEi51lQdaZZKBxuvhr6REJnvrV8Xrc
IMOJ1sQbLk9J8CtiKz/jGhmC5DKke5+RYJ3Exz6TRoZHuXdaT1WSgH/DvsD2
Khm+0T12fVFFghOG5S3zqWSw62vOzKkjQYaFfJcbhQwZGr2yLA0kIMUpFOsm
k6HrwZf3F5tIEBbynepUEhmYORfcF1+TINLDwMoqkQzaET+pnZtJYJyuKBVD
JkPk5I6c7lYSVCllrtUlkKHKiENBu40ECVdtpFmRf7wQ6njeQYKkYe+z/vFk
kBKW9BL/QIIbNb0Fw3Fk8EhSps3uIUGW78Vb1sgFKydvMn8iwWFSrvfXWDIM
2pkoRfST4EvfwYNhyFxv7boWBklg8ZRziQ/ZSNrbx3GEBAd22s2+vkwGclYw
3YfPJBhfWZMPQ27adilPa5wEEuH984rIv31Sj1VMkODawy2FrUtkUOrN6T44
ja4/21zqDTJJ7Z5f5gwJZEwGf9xALrn7jJ5pngTXR+Pu+yJP7G4oCP+O8qPn
F3EKWSis7cT8EqqXIJWsKLLVeH+v/QoJdm4wpdIhpxtMEjrXSPDtVtOZmRgy
vK9YZtTcJKFz0UbiAzKdEFVh+RYJNMN2jNYgQwKz2oE/KJ76msgD5PNL3H03
qDGo27R7loVcbi2KMdBi8MaPqJeEPN8kvTOMDgMhd8f8i8hiUqrFs/QYjJc4
EgOQnW7oqtsxYSDOUBjohZxDdW6gfScGh0Y2iI7IvZ7Ogeq7MBAb+uloibzr
gz/rUzb0/bQaRRNk3RPh90Q4MaDmCfqsh3ypMF7z+h4M9kXbGGgj17JcG9rB
i8HEeLGnOvJ6cH5w6F4MfpxNEVFBlvlcuntGAIPZOR0fZWQf3aoHNvswINWx
HFFA/nxEiW+bCAYsedL7ZZHPclaQ7x3AoCXH7/xR5HebsptnxDEo4t+zDy04
UB997Ll6GIMP9WnbJZArXh3py5HC0Ly4KnYIWeJB6WlNaQyGv7+LFUPOTz1c
OS2Lgf0ZKd6DyFxB9w6mKmCQ81F6WBQ50frgDQVlDG6/mn8vgkylXkg3dByD
KPPwcWHkoAPCQTGqGGg3Lu7FPcOU/1VcHQMqPTfSfmSHRQHzDk0MqsUWR/bh
+ezNaQrSxiAx454Dbr1qXjl+HQxCe4sWhJDr8zNuN+phsC5qlYBbPo6L3csQ
g865GSnc933So3cZY2AXXDwiiCxkwrZUYYrBu2s5WbivKaY62p7F4OTeATvc
jPwsndssMVgdIh3GHUmTBPetMWB8iP0RQF6ZZHhkZIfBA/u5Ptxe7+ME1xww
2P564QXukSfbU3KdUbxy8k3cZhkxvzXdMEj/9T4Wd8sFar9vHhgIBDYTcas5
XxxK9cbAxumlHe7y07/0Ff0wuNncZ4D7kFRY9RABg+ZZZjXct9g3Dl/CMDge
IiaDm2MjKPtQEAZG3FQHcScM/2DsDMHAI9SdH/fvRtL54DAMRk/JcOIOuPd9
mj8Cgz1H5VhwT1P8LJsiMfAaBnrcdgGzb71iMFD6c3gb7m5LL6Xdsaj+qs2/
+ZF11KaKn8dj8FJndhN3rYjbHrtE1D87fNZwyzKOx9JSMNhSMPiB++6C4+r9
VFTP46mLuAV6RlyN0zB4v1NyAXdalW3P2jUMlu/wzeGmzxvQupmB1vu66Qzu
iMuW5VrZGFyjbpvGvez1UXgmF4Psiqgp3B5G5mlX8jBoZXWfxD0k/4FG6TYG
M7RBE7hN+IxJw4Wo35OLvuJ+S9X++dJd1B8F38dxq0zoGx9+gPLprP/XT1pb
6jtLMVDVejGGW+zx6aMhj9D9sCn9de7117cEnmKwYfnmC262cC3WV88wqLzt
+tfxjg0R3mhCrD6/+69/acP87pcYxHk2f8ZNkqi1raxB/bKZ+NdTu0+8t6vH
4GLlub+2XXtxYnsjBk8kD/9116BiyYNXKP447V+fbnjGZ/IWAw6PsVHcNcWy
iestGLhovfrrho1r/cT3GMh/ffDXr/XWxWfaUT+6X/vrllyrUJcuDCA96q/b
FqrfDnVjkCtL+OvetCj3jj4MBmdN/3pYUZuucRiDbx9V/3rhYrvm3SmUf3Ph
v6Z6axGVvIRB2na2v95v4b11ji4A/Olp/lpr6kLwft4A8PbYGsEdR3/b97l6
AOR3bfx1i9hbZ33PAOiI+Z/tCiJlJisC4EvI/7zIp0wdTRsIL/7fC3v3RTy3
CITK//ccP8PP2ZL/3PwoIiDi538u1Pwxx6ob9K9lQlRVPH7857CO25dD0oL/
9VDW16teR0L+NWdA7NaVT/+ZgahhTwwK/ddd4bYCsfvO/+tnm2YF4c3/2TTH
XfCwW9i/fqPft86yK/xfrwq5td5/+J/V3NudxHQv/Gu76htnB5b+s5J8mKZ2
asR/18Pgsld46j/3D+qv/FG7+K//D/WT2Q8=
     "]]}},
  AspectRatio->NCache[GoldenRatio^(-1), 0.6180339887498948],
  Axes->True,
  AxesLabel->{None, None},
  AxesOrigin->{0, 850.},
  ImageSize->Small,
  Method->{},
  PlotRange->{{0, 500}, {848.3895873537031, 1000.}},
  PlotRangeClipping->True,
  PlotRangePadding->{
    Scaled[0.02], 
    Scaled[0.02]}]], "Output",
 CellChangeTimes->{
  3.733804826602862*^9, {3.733804902857623*^9, 3.7338049430376096`*^9}, 
   3.73380506580066*^9, {3.733805169681774*^9, 3.7338051787022285`*^9}, 
   3.733805230583786*^9, 3.7338053711597223`*^9, 3.7338055268534913`*^9, {
   3.7338056038533754`*^9, 3.7338056244843855`*^9}, {3.7338060582518024`*^9, 
   3.733806086427184*^9}, 3.7338061483032475`*^9, 3.733809284746558*^9, 
   3.734061386185773*^9, {3.7340664059706335`*^9, 3.734066445487691*^9}, 
   3.734069104171916*^9, {3.734106586794776*^9, 3.7341067187776976`*^9}, 
   3.734171907948777*^9}],

Cell[BoxData[
 RowBox[{"{", "848.3895873537031`", "}"}]], "Output",
 CellChangeTimes->{
  3.733804826602862*^9, {3.733804902857623*^9, 3.7338049430376096`*^9}, 
   3.73380506580066*^9, {3.733805169681774*^9, 3.7338051787022285`*^9}, 
   3.733805230583786*^9, 3.7338053711597223`*^9, 3.7338055268534913`*^9, {
   3.7338056038533754`*^9, 3.7338056244843855`*^9}, {3.7338060582518024`*^9, 
   3.733806086427184*^9}, 3.7338061483032475`*^9, 3.733809284746558*^9, 
   3.734061386185773*^9, {3.7340664059706335`*^9, 3.734066445487691*^9}, 
   3.734069104171916*^9, {3.734106586794776*^9, 3.7341067187776976`*^9}, 
   3.7341719079648952`*^9}]
}, Open  ]]
}, Open  ]],

Cell[CellGroupData[{

Cell["peak of V", "Subsubsection",
 CellChangeTimes->{{3.733775723838589*^9, 3.733775729365906*^9}}],

Cell[BoxData[{
 RowBox[{
  RowBox[{"tmax", "=", "350"}], ";"}], "\[IndentingNewLine]", 
 RowBox[{
  RowBox[{"sol2", " ", "=", 
   RowBox[{"ParametricNDSolve", "[", 
    RowBox[{
     RowBox[{"system2", "/.", "pars2"}], ",", "V", ",", 
     RowBox[{"{", 
      RowBox[{"t", ",", "0", ",", "tmax"}], "}"}], ",", 
     RowBox[{"{", 
      RowBox[{"\[Theta]", ",", "\[Rho]a"}], "}"}], ",", 
     RowBox[{"Method", "\[Rule]", "\"\<StiffnessSwitching\>\""}]}], "]"}]}], 
  ";"}]}], "Input",
 CellChangeTimes->{{3.733771846867421*^9, 3.7337718924670286`*^9}, 
   3.733774824415326*^9, {3.733775853686016*^9, 3.7337758636935883`*^9}, 
   3.7338048019316473`*^9, {3.733805679773128*^9, 3.7338057052613783`*^9}}],

Cell[CellGroupData[{

Cell[BoxData[
 RowBox[{"ContourPlot", "[", 
  RowBox[{
   RowBox[{"NMaxValue", "[", 
    RowBox[{
     RowBox[{
      RowBox[{
       RowBox[{"V", "[", 
        RowBox[{"\[Theta]", ",", "\[Rho]a"}], "]"}], "[", "t", "]"}], "/.", 
      "sol2"}], ",", 
     RowBox[{"{", 
      RowBox[{"t", ",", "0", ",", "tmax"}], "}"}]}], "]"}], ",", 
   RowBox[{"{", 
    RowBox[{"\[Theta]", ",", "100", ",", "10000"}], "}"}], ",", 
   RowBox[{"{", 
    RowBox[{"\[Rho]a", ",", "0.7", ",", "1.4"}], "}"}], ",", 
   RowBox[{"PlotLegends", "\[Rule]", "Automatic"}], ",", 
   RowBox[{"FrameLabel", "\[Rule]", 
    RowBox[{"{", 
     RowBox[{
      RowBox[{"{", 
       RowBox[{
       "\"\<\!\(\*SubscriptBox[\(\[Rho]\), \(a\)]\)\>\"", ",", "None"}], 
       "}"}], ",", 
      RowBox[{"{", 
       RowBox[{"\"\<\[Theta]\>\"", ",", "\"\<Peak V\>\""}], "}"}]}], "}"}]}], 
   ",", 
   RowBox[{"PerformanceGoal", "\[RuleDelayed]", "\"\<Speed\>\""}]}], 
  "]"}]], "Input",
 CellChangeTimes->{
  3.733775792652525*^9, 3.7337763785260353`*^9, {3.733805636303984*^9, 
   3.7338056613502126`*^9}}],

Cell[BoxData[
 TemplateBox[{GraphicsBox[{
     GraphicsComplexBox[CompressedData["
1:eJxl1As01Hkfx3HsQ0KLqLOaUu6SeVaoJeX7O3lEYVNNLj2SiGxKhad209WK
PFTWpZXkklxCLsnEYIyRzm52e3pQcskluy5jaO5b+7Q8v3bP+Ts///+ZOXNe
5zcz5z0zZz5Gwcd3h6ooKSmJ8f3j41+XPwr78xqDP8lLI/2ugHRqGemMGtLD
daStOaS/5pIObiV9pY007nO4NopvE1QfYdxHGPcRxn2EcR9h3EcY9xHGfYRx
H2Hcp8EO0mQHTVF9hHEfYdxHGPcRxn2EcR9h3EcY9xHGfYRx38Drj9c01UcY
9xHGfYRxH2HcRxj3EcZ9hHEfYdxHGPf1xDFfxTFFVB9h3EcY9xHGfYRxH2Hc
Rxj3EcZ9hHEfYdzHW360dflRMdVHGPcRxn2EcR9h3EcY9xHGfYRxH2HcRxj3
3Sv7eEmoPsK4jzDuI4z7COM+wriPMO4jjPsI4z7CuC/NeTLdeVJK9RHGfYRx
H2HcRxj3EcZ9hHEfYdxHGPcRxn2xnRbnOi3kVB9h3EcY9xHGfYRxH2HcRxj3
EcZ9hHEfYWqfFQv2WbFgnxUL9lmxYJ8VC/ZZsWCfFQv2WbFgnxUL9nn+9QZH
XiR6dE3Ah3MNaX3VDbQ9/Vq7n7XDf35Pn7zsC+N+GKfeb8kWryMXHo5TvSF6
uSfPZgqg8tNVqSM5lbR9fOpfpdycOEm9X6LVoPBuoQCGF2kY593k0vbwjH9c
5exiAfX9OGmGnioIFYLvPlb5rp3FtD0rs1ub+p84ITCaxy2EX7Jp+xaXp5b9
Wfj8/v56Vs26LH4abuctOmDdwKPtnXrfh9gzKULq9xra1zJ820QEpgZrb3zT
X0Dbr0DW45J0nRno152qm+2voe1XZv+Uh3nPDHgtK97GaefQ9svTNXL1Pfe3
0G7DcILe+X27k3so0MQul7ZPhUf2Pbm+XQQi7g+RPRsrafuktaxF428++Hxo
JGi0jE3bq83XNu0f8xPDE/Pv3exs6PvlfD+70Cdgvm/Ik5GfaCaGNZ9qOjFf
86nnGxutrnWMyqbt1VbBnjWvcyQQJ/c8bxJRRtsrJRtm8a0mMeQ/472o66yl
zhUh04OnjnFoe3Wl+NpQiLUEbpoIeRsSeNR57LNwm4uc76l9uPPr3jhrTgnl
6STp+ZUdNbT9ia0oG5lsl8CmvrSzKvWPaHtUfW6xX3WGFFxP9JQ2FTbT9uhR
Ure0vEsC122DbLc/nd+rMO/SwerkTGoP0p2Hsozzi2j7s+xpoXBGVwaLvMwa
O52qaXs0gVQZM8pySHSP0+cVze9TefbgpW7tRtoeNY9ulKjYykB7pT137nMe
bZ/4I/f93z+UwQoN3esXRvjU+QCryK1IK4Pah/tin+Y9WncplwsdZxlLKynb
e/5XpVD5IW1PfvkQCNxyOVz6Sd9PS6mBtk9GSv/6bZ+xAtTYq1emvGumzjvC
GOvnkub3iqU5aZmjy0GPDCJVXbsnYPAoK7kqsxl1VAuung6aAC/1kwcFhTwk
VR+O8V80AZNbsl02XOWj4dN+eaqt4xBlt9tM+F012scLDnfsEMAmiP3lQ1gt
SglZ+kxLMgny6Dtv+nLZqEXPenDF7kmYDe3I1X/FQ9tyYmve8gRwe04RXJLE
RyUGzsHamwTwmWB/vXdvCerSrm6q0J8GI3unjHdWFYhRsdG8qWcKhAeyxtal
1KNtGQ8ClaeFUFX5OPplSCMydXY86rNMCOU+a+ODL3KRgec/gr4LnQLVxphJ
O0v8efdbrZ7MnoYdt1n8iRI+8it3krj0CeHQjcjs9OECZJj673hDKxEUPwt9
Ko64iyq3rG/jpM9AacTFHwT3alEWc0y6Ru8t1MSsL9TQYiOHe9svBv2G9+vE
2n/OdjSh8e7ucEbIW4i9OVaqiGlBS9Xl1odOzMBrjQCe/A0f8fM/ce2+9RZE
gwfsflfLQ5lTJzz0dMWglTXqHvS8CmUeGlO3EYmANXfgzKGGGtQZxrLxdRCB
cruKTpt9PRrptH7u2yeCUdutXe7H8f4eK4qcQyI4X3D6c+5uLkp1d4v2PCiG
Lt8Nfne285DVijDjmh9FoNGzmDN2rRVZMm0V8W4iSLZNKV6yuQ1FDu8wNEBi
EJyePvE+7RbS3VPRVaQtgR0JE37cqDKUY9i0IrJYAuMG68/ZDFSg+KKKKJdW
MczcE3Wvu/wQJTBzmQ7bJPBVBCvZ1ZON7M122kcli+HVCFMnkNmEhAfj6x4r
4f9rQpOYP81D56WaET6HJTB8RhxwdBEfJTS88pjoEINlvIP7gCIL7Zp5I+td
hf//vd5PHDeVotaey6mVaVKINj3VunnuARJvTGO/1pPC7x4XPCyv1yOHL17W
3T8phfYUVrSVNweZvXDVMa2TQFvjnfK98mZk0hvQGdYmhYQcu2jln1vQaje3
iGNLpPAHo3H8jww+sueOnjkbIIVjxheSdN7cQD8atbr0bZCBqYZKuP3hYsQO
cMkuuCoDyc6NtjmXq9E61ULvb3tlIArcHa2Jfx/DvsMm76VSeMcwV1tZh/dD
XhoXxpDD3a0bBtgaj5DtYr8nrSCDL1hV3krOTeh5of3T5jgZDBvN2jILeIjl
mCg3qpfBg9qB/dY3W5Faqt6g3WIZ6PhKUvKs2pCxyd6tTWIZjI9atw+ZZ6Ln
pclRviw5+CDu5aTxuygjem1+cYYcYr5xuaX+SRUaTD0Y0/aTHIIGj3z75fGH
yOLl8Ze5/5PD3O3QWRmrAS3/2bzZ0FIB435Jt5Y0cpBQ8/EDtEsO6pqN+ulr
uMhE9e8J+l4KSNITOwRWtaBVX13pn7skh9oZy637gY/Ct9RZaJbK4f/rqGHU

      "], {{{
         RGBColor[0.293416, 0.0574044, 0.529412], 
         EdgeForm[None], 
         GraphicsGroupBox[{
           
           PolygonBox[{{12, 1, 2}, {101, 7, 176}, {62, 51, 52}, {21, 32, 
            31}, {23, 12, 13}, {104, 9, 178}, {106, 15, 180}, {103, 8, 177}, {
            108, 16, 181}, {16, 5, 6}, {24, 13, 14}, {22, 11, 12}, {33, 22, 
            23}, {15, 4, 5}, {13, 2, 3}, {14, 3, 4}, {52, 41, 42}, {198, 42, 
            121}, {42, 31, 32}, {181, 16, 102}, {192, 33, 113}, {32, 21, 
            22}, {61, 72, 71}, {120, 33, 192}, {81, 92, 91}, {1, 12, 11}, {3, 
            14, 13}, {72, 61, 62}, {215, 62, 138}, {41, 52, 51}, {13, 24, 
            23}, {31, 42, 41}, {22, 33, 32}, {5, 16, 15}, {2, 13, 12}, {11, 
            22, 21}, {12, 23, 22}, {4, 15, 14}, {82, 71, 72}, {185, 24, 
            107}, {71, 82, 81}, {92, 81, 82}, {51, 62, 61}, {207, 52, 128}, {
            233, 82, 155}, {112, 24, 185}, {223, 72, 146}}], 
           
           PolygonBox[{{107, 24, 14, 179}, {184, 23, 24, 112}, {177, 8, 9, 
            104}, {121, 42, 32, 191}, {138, 62, 52, 207}, {128, 52, 42, 
            198}, {146, 72, 62, 215}, {191, 32, 33, 120}, {166, 92, 82, 
            233}, {113, 33, 23, 184}, {178, 9, 10, 105}, {175, 6, 7, 101}, {
            176, 7, 8, 103}, {102, 16, 6, 175}, {180, 15, 16, 108}, {179, 14, 
            15, 106}, {155, 82, 72, 223}}]}]}, {
         RGBColor[
         0.44916171044345204`, 0.3282041289955438, 0.7483314370556068], 
         EdgeForm[None], 
         GraphicsGroupBox[{
           
           PolygonBox[{{215, 73, 146}, {109, 19, 183}, {105, 20, 178}, {104, 
            19, 177}, {103, 18, 176}, {216, 63, 140}, {17, 28, 27}, {179, 25, 
            107}, {108, 26, 180}, {139, 54, 209}, {116, 28, 188}, {28, 17, 
            18}, {224, 73, 147}, {175, 17, 102}, {188, 28, 110}, {194, 36, 
            115}, {200, 45, 123}, {233, 93, 166}, {25, 36, 35}, {43, 54, 
            53}, {209, 54, 130}, {45, 34, 35}, {36, 25, 26}, {34, 45, 44}, {
            198, 53, 128}, {129, 45, 200}, {191, 43, 121}, {120, 43, 191}, {
            184, 34, 113}, {223, 83, 155}, {207, 63, 138}, {234, 83, 156}, {
            114, 27, 187}, {101, 17, 175}, {112, 34, 184}, {54, 43, 44}, {106,
             25, 179}, {122, 36, 194}}], 
           
           PolygonBox[{{128, 53, 63, 207}, {176, 18, 17, 101}, {208, 53, 54, 
            139}, {181, 27, 26, 108}, {177, 19, 18, 103}, {185, 35, 34, 
            112}, {138, 63, 73, 215}, {193, 35, 36, 122}, {180, 26, 25, 
            106}, {146, 73, 83, 223}, {182, 18, 19, 109}, {186, 26, 27, 
            114}, {183, 19, 20, 111}, {192, 44, 43, 120}, {199, 44, 45, 
            129}, {113, 34, 44, 192}, {107, 25, 35, 185}, {121, 43, 53, 
            198}, {102, 17, 27, 181}, {178, 20, 19, 104}, {130, 54, 44, 
            199}, {147, 73, 63, 216}, {187, 27, 28, 116}, {167, 93, 83, 
            234}, {123, 45, 35, 193}, {110, 28, 18, 182}, {140, 63, 53, 
            208}, {156, 83, 73, 224}, {115, 36, 26, 186}, {155, 83, 93, 
            233}}]}]}, {
         RGBColor[0.5532812084033953, 0.5092398169154492, 0.8946839870873404], 
         EdgeForm[None], 
         GraphicsGroupBox[{
           
           PolygonBox[{{186, 37, 115}, {234, 94, 167}, {122, 46, 193}, {199, 
            55, 130}, {216, 74, 147}, {116, 38, 187}, {235, 84, 158}, {114, 
            37, 186}, {131, 47, 202}, {208, 64, 140}, {64, 75, 74}, {129, 55, 
            199}, {109, 29, 182}, {193, 46, 123}, {157, 75, 226}, {141, 56, 
            211}, {139, 64, 208}, {111, 30, 183}, {182, 29, 110}, {217, 65, 
            142}, {224, 84, 156}, {75, 64, 65}, {202, 47, 125}, {196, 38, 
            118}, {211, 56, 132}, {226, 75, 148}, {117, 29, 190}, {124, 38, 
            196}}], 
           
           PolygonBox[{{183, 30, 29, 109}, {125, 47, 37, 195}, {140, 64, 74, 
            216}, {168, 94, 84, 235}, {190, 29, 30, 119}, {130, 55, 65, 
            209}, {195, 37, 38, 124}, {123, 46, 56, 200}, {187, 38, 37, 
            114}, {158, 84, 74, 225}, {115, 37, 47, 194}, {209, 65, 64, 
            139}, {210, 55, 56, 141}, {200, 56, 55, 129}, {147, 74, 84, 
            224}, {194, 47, 46, 122}, {132, 56, 46, 201}, {201, 46, 47, 
            131}, {156, 84, 94, 234}, {225, 74, 75, 157}, {142, 65, 55, 
            210}, {148, 75, 65, 217}}], 
           
           PolygonBox[{{189, 188, 110, 29, 117}, {118, 38, 116, 188, 
            189}}]}]}, {
         RGBColor[0.6326237004516566, 0.638112444541681, 0.9110672339982532], 
         EdgeForm[None], 
         GraphicsGroupBox[{
           
           PolygonBox[{{236, 85, 160}, {149, 67, 219}, {135, 49, 205}, {228, 
            76, 150}, {225, 85, 158}, {195, 48, 125}, {117, 39, 189}, {212, 
            57, 134}, {219, 67, 143}, {119, 40, 190}, {133, 48, 204}, {131, 
            57, 201}, {217, 76, 148}, {124, 48, 195}, {205, 49, 127}, {189, 
            39, 118}, {157, 85, 225}, {141, 66, 210}, {159, 76, 228}, {210, 
            66, 142}, {235, 95, 168}, {201, 57, 132}}], 
           
           PolygonBox[{{143, 67, 57, 212}, {197, 39, 40, 126}, {127, 49, 39, 
            197}, {204, 48, 49, 135}, {150, 76, 66, 218}, {196, 49, 48, 
            124}, {218, 66, 67, 149}, {132, 57, 67, 211}, {158, 85, 95, 
            235}, {118, 39, 49, 196}, {190, 40, 39, 117}, {142, 66, 76, 
            217}, {169, 95, 85, 236}, {211, 67, 66, 141}}], 
           PolygonBox[{{227, 226, 148, 76, 159}, {203, 202, 125, 48, 133}, {
            160, 85, 157, 226, 227}, {134, 57, 131, 202, 203}}]}]}, {
         RGBColor[0.7091756238595193, 0.7611100846588652, 0.9128123820688058], 
         EdgeForm[None], 
         GraphicsGroupBox[{
           
           PolygonBox[{{238, 87, 161}, {149, 77, 218}, {135, 59, 204}, {170, 
            87, 238}, {133, 58, 203}, {221, 68, 145}, {229, 77, 152}, {212, 
            68, 143}, {214, 59, 137}, {151, 68, 221}, {203, 58, 134}, {126, 
            50, 197}, {218, 77, 150}, {236, 96, 169}, {197, 50, 127}, {227, 
            86, 160}, {159, 86, 227}, {144, 59, 214}}], 
           
           PolygonBox[{{228, 87, 86, 159}, {171, 96, 86, 237}, {161, 87, 77, 
            229}, {134, 58, 68, 212}, {237, 86, 87, 170}, {145, 68, 58, 
            213}, {150, 77, 87, 228}, {213, 58, 59, 144}, {160, 86, 96, 
            236}, {204, 59, 58, 133}}], 
           
           PolygonBox[{{152, 77, 149, 219, 220}, {220, 219, 143, 68, 151}, {
            137, 59, 135, 205, 206}, {206, 205, 127, 50, 136}}]}]}, {
         RGBColor[0.7833732670334255, 0.8539149933583698, 0.9047384829568478], 
         EdgeForm[None], 
         GraphicsGroupBox[{
           
           PolygonBox[{{170, 97, 237}, {213, 69, 145}, {206, 60, 137}, {231, 
            79, 154}, {144, 69, 213}, {237, 97, 171}, {220, 78, 152}, {229, 
            88, 161}, {162, 79, 231}, {240, 88, 163}, {172, 88, 240}, {136, 
            60, 206}, {151, 78, 220}}], 
           
           PolygonBox[{{221, 79, 78, 151}, {214, 70, 69, 144}, {163, 88, 78, 
            230}, {222, 69, 70, 153}, {154, 79, 69, 222}, {145, 69, 79, 
            221}, {137, 60, 70, 214}, {230, 78, 79, 162}, {152, 78, 88, 
            229}}], 
           
           PolygonBox[{{173, 97, 170, 238, 239}, {239, 238, 161, 88, 
            172}}]}]}, {
         RGBColor[0.8521220899144393, 0.876840893911931, 0.8739390719142167], 
         EdgeForm[None], 
         GraphicsGroupBox[{
           
           PolygonBox[{{230, 89, 163}, {241, 89, 165}, {153, 80, 222}, {162, 
            89, 230}, {239, 98, 173}, {222, 80, 154}, {172, 98, 239}}], 
           PolygonBox[{{240, 99, 98, 172}, {163, 89, 99, 240}, {174, 99, 89, 
            241}}], 
           
           PolygonBox[{{232, 231, 154, 80, 164}, {165, 89, 162, 231, 
            232}}]}]}, {
         RGBColor[0.941176, 0.906538, 0.834043], 
         EdgeForm[None], 
         GraphicsGroupBox[{
           PolygonBox[{{241, 100, 174}, {164, 90, 232}, {232, 90, 165}}], 
           PolygonBox[{{165, 90, 100, 241}}]}]}}, {{}, 
        TagBox[
         TooltipBox[{
           GrayLevel[0], 
           Opacity[0.4], 
           LineBox[{164, 232, 165, 241, 174}]}, "700000000"], 
         Annotation[#, 700000000, "Tooltip"]& ], 
        TagBox[
         TooltipBox[{
           GrayLevel[0], 
           Opacity[0.4], 
           LineBox[{153, 222, 154, 231, 162, 230, 163, 240, 172, 239, 173}]}, 
          "600000000"], Annotation[#, 600000000, "Tooltip"]& ], 
        TagBox[
         TooltipBox[{
           GrayLevel[0], 
           Opacity[0.4], 
           
           LineBox[{136, 206, 137, 214, 144, 213, 145, 221, 151, 220, 152, 
            229, 161, 238, 170, 237, 171}]}, "500000000"], 
         Annotation[#, 500000000, "Tooltip"]& ], 
        TagBox[
         TooltipBox[{
           GrayLevel[0], 
           Opacity[0.4], 
           
           LineBox[{126, 197, 127, 205, 135, 204, 133, 203, 134, 212, 143, 
            219, 149, 218, 150, 228, 159, 227, 160, 236, 169}]}, "400000000"],
          Annotation[#, 400000000, "Tooltip"]& ], 
        TagBox[
         TooltipBox[{
           GrayLevel[0], 
           Opacity[0.4], 
           
           LineBox[{119, 190, 117, 189, 118, 196, 124, 195, 125, 202, 131, 
            201, 132, 211, 141, 210, 142, 217, 148, 226, 157, 225, 158, 235, 
            168}]}, "300000000"], Annotation[#, 300000000, "Tooltip"]& ], 
        TagBox[
         TooltipBox[{
           GrayLevel[0], 
           Opacity[0.4], 
           
           LineBox[{111, 183, 109, 182, 110, 188, 116, 187, 114, 186, 115, 
            194, 122, 193, 123, 200, 129, 199, 130, 209, 139, 208, 140, 216, 
            147, 224, 156, 234, 167}]}, "200000000"], 
         Annotation[#, 200000000, "Tooltip"]& ], 
        TagBox[
         TooltipBox[{
           GrayLevel[0], 
           Opacity[0.4], 
           
           LineBox[{105, 178, 104, 177, 103, 176, 101, 175, 102, 181, 108, 
            180, 106, 179, 107, 185, 112, 184, 113, 192, 120, 191, 121, 198, 
            128, 207, 138, 215, 146, 223, 155, 233, 166}]}, "100000000"], 
         Annotation[#, 100000000, "Tooltip"]& ], {}, {}}}], {}}, AspectRatio -> 
    1, Frame -> True, FrameLabel -> {{
       FormBox[
       "\"\\!\\(\\*SubscriptBox[\\(\[Rho]\\), \\(a\\)]\\)\"", 
        TraditionalForm], None}, {
       FormBox["\"\[Theta]\"", TraditionalForm], 
       FormBox["\"Peak V\"", TraditionalForm]}}, Method -> {}, 
    PlotRange -> {{100, 10000}, {0.7, 1.4}}, PlotRangeClipping -> True, 
    PlotRangePadding -> {
      Scaled[0.02], 
      Scaled[0.02]}],TemplateBox[{
     StyleBox[
      StyleBox[
       PaneBox[
        GraphicsBox[{
          RasterBox[
           NCache[{{0}, {
              Rational[1, 7]}, {
              Rational[2, 7]}, {
              Rational[3, 7]}, {
              Rational[4, 7]}, {
              Rational[5, 7]}, {
              Rational[6, 7]}, {1}}, {{0}, {0.14285714285714285`}, {
             0.2857142857142857}, {0.42857142857142855`}, {
             0.5714285714285714}, {0.7142857142857143}, {
             0.8571428571428571}, {1}}], {{
             Rational[-15, 2], -100}, {
             Rational[15, 2], 100}}, ColorFunction -> (Blend[{
              RGBColor[0.293416, 0.0574044, 0.529412], 
              RGBColor[
              0.4491617104434521, 0.32820412899554385`, 0.7483314370556069], 
              RGBColor[
              0.5532812084033955, 0.5092398169154492, 0.8946839870873404], 
              RGBColor[
              0.6326237004516566, 0.638112444541681, 0.9110672339982532], 
              RGBColor[
              0.7091756238595193, 0.7611100846588652, 0.9128123820688058], 
              RGBColor[
              0.7833732670334254, 0.8539149933583698, 0.9047384829568477], 
              RGBColor[
              0.8521220899144394, 0.876840893911931, 0.8739390719142167], 
              RGBColor[0.941176, 0.906538, 0.834043]}, #]& )], 
          StyleBox[{}, Antialiasing -> False], 
          StyleBox[
           StyleBox[{{
              GrayLevel[0], 
              AbsoluteThickness[0.2], 
              Opacity[0.3], 
              LineBox[{{7.5, -100.}, {7.5, 100.}}]}, {{
               GrayLevel[0.4], 
               AbsoluteThickness[0.2], 
               LineBox[{{{7.5, -75.}, 
                  Offset[{4., 0}, {7.5, -75.}]}, {{7.5, -25.}, 
                  Offset[{4., 0}, {7.5, -25.}]}, {{7.5, 25.}, 
                  Offset[{4., 0}, {7.5, 25.}]}, {{7.5, 75.}, 
                  Offset[{4., 0}, {7.5, 75.}]}}]}, {
               GrayLevel[0.3], 
               DynamicBox[
                Directive[
                 CurrentValue[{GraphicsBoxOptions, LabelStyle}]], 
                ImageSizeCache -> {{
                 4.503599627370496*^15, -4.503599627370496*^15}, {
                 4.503599627370496*^15, -4.503599627370496*^15}}], {
                GrayLevel[0.3], 
                InsetBox["100000000", 
                 Offset[{7., 0.}, {7.5, -75.}], {-1, 0.}, Automatic, {1, 0}], 
                InsetBox["300000000", 
                 Offset[{7., 0.}, {7.5, -25.}], {-1, 0.}, Automatic, {1, 0}], 
                InsetBox["500000000", 
                 Offset[{7., 0.}, {7.5, 25.}], {-1, 0.}, Automatic, {1, 0}], 
                InsetBox["700000000", 
                 Offset[{7., 0.}, {7.5, 75.}], {-1, 0.}, Automatic, {1, 
                 0}]}, {}}}}, Antialiasing -> False], "GraphicsAxes", 
           StripOnInput -> False]}, AspectRatio -> Automatic, Frame -> True, 
         FrameStyle -> Directive[
           Opacity[0.3], 
           GrayLevel[0]], FrameTicks -> False, ImageSize -> {Automatic, 200}, 
         PlotRange -> All, PlotRangePadding -> None], Alignment -> Left, 
        AppearanceElements -> None, ImageMargins -> {{5, 5}, {5, 5}}, 
        ImageSizeAction -> "ResizeToFit"], StripOnInput -> False, LineIndent -> 
       0], StripOnInput -> False, FontFamily -> "Times", Background -> 
      Automatic]}, "BarLegend", DisplayFunction -> (#& ), 
    InterpretationFunction :> (RowBox[{"BarLegend", "[", 
       RowBox[{
         RowBox[{"{", 
           RowBox[{
             RowBox[{
               RowBox[{"Blend", "[", 
                 RowBox[{
                   RowBox[{"{", 
                    RowBox[{
                    RowBox[{"RGBColor", "[", 
                    
                    RowBox[{
                    "0.293416`", ",", "0.0574044`", ",", "0.529412`"}], "]"}],
                     ",", 
                    RowBox[{"RGBColor", "[", 
                    
                    RowBox[{
                    "0.563820859082933`", ",", "0.527565423056382`", ",", 
                    "0.909498741130694`"}], "]"}], ",", 
                    RowBox[{"RGBColor", "[", 
                    RowBox[{"0.762631`", ",", "0.846998`", ",", "0.914031`"}],
                     "]"}], ",", 
                    RowBox[{"RGBColor", "[", 
                    RowBox[{"0.941176`", ",", "0.906538`", ",", "0.834043`"}],
                     "]"}]}], "}"}], ",", "#1"}], "]"}], "&"}], ",", 
             RowBox[{"{", 
               RowBox[{"416383.5832456146`", ",", "7.795351779908864`*^8"}], 
               "}"}]}], "}"}], ",", 
         RowBox[{"{", 
           
           RowBox[{"1.`*^8", ",", "2.`*^8", ",", "3.`*^8", ",", "4.`*^8", ",",
              "5.`*^8", ",", "6.`*^8", ",", "7.`*^8"}], "}"}], ",", 
         RowBox[{"LegendLayout", "\[Rule]", "\"Column\""}], ",", 
         RowBox[{"Charting`TickSide", "\[Rule]", "Right"}], ",", 
         RowBox[{"ColorFunctionScaling", "\[Rule]", "True"}]}], "]"}]& )]},
  "Legended",
  DisplayFunction->(GridBox[{{
      TagBox[
       ItemBox[
        PaneBox[
         TagBox[#, "SkipImageSizeLevel"], Alignment -> {Center, Baseline}, 
         BaselinePosition -> Baseline], DefaultBaseStyle -> "Labeled"], 
       "SkipImageSizeLevel"], 
      ItemBox[#2, DefaultBaseStyle -> "LabeledLabel"]}}, 
    GridBoxAlignment -> {"Columns" -> {{Center}}, "Rows" -> {{Center}}}, 
    AutoDelete -> False, GridBoxItemSize -> Automatic, 
    BaselinePosition -> {1, 1}]& ),
  Editable->True,
  InterpretationFunction->(RowBox[{"Legended", "[", 
     RowBox[{#, ",", 
       RowBox[{"Placed", "[", 
         RowBox[{#2, ",", "After"}], "]"}]}], "]"}]& )]], "Output",
 CellChangeTimes->{
  3.733776272026944*^9, 3.7337768591571603`*^9, {3.7338056982990365`*^9, 
   3.733805716395935*^9}, 3.733809292778017*^9, 3.7340613938497844`*^9, 
   3.734171727008523*^9, 3.7341719171405334`*^9}]
}, Open  ]],

Cell["", "Text",
 CellChangeTimes->{{3.7337757528062463`*^9, 3.7337757535652895`*^9}}]
}, Open  ]],

Cell[CellGroupData[{

Cell["peak of I", "Subsubsection",
 CellChangeTimes->{{3.7337757576055207`*^9, 3.7337757606456947`*^9}}],

Cell[CellGroupData[{

Cell[BoxData[{
 RowBox[{
  RowBox[{"tmax", "=", "350"}], ";"}], "\[IndentingNewLine]", 
 RowBox[{
  RowBox[{
   RowBox[{"sol3", " ", "=", 
    RowBox[{"ParametricNDSolve", "[", 
     RowBox[{
      RowBox[{"system2", "/.", "pars2"}], ",", "Y", ",", 
      RowBox[{"{", 
       RowBox[{"t", ",", "0", ",", "tmax"}], "}"}], ",", 
      RowBox[{"{", 
       RowBox[{"\[Theta]", ",", "\[Rho]a"}], "}"}], ",", 
      RowBox[{"Method", "\[Rule]", "\"\<StiffnessSwitching\>\""}]}], "]"}]}], 
   ";"}], "\[IndentingNewLine]"}], "\[IndentingNewLine]", 
 RowBox[{"ContourPlot", "[", 
  RowBox[{
   RowBox[{"NMaxValue", "[", 
    RowBox[{
     RowBox[{
      RowBox[{
       RowBox[{"Y", "[", 
        RowBox[{"\[Theta]", ",", "\[Rho]a"}], "]"}], "[", "t", "]"}], "/.", 
      "sol3"}], ",", 
     RowBox[{"{", 
      RowBox[{"t", ",", "0", ",", "tmax"}], "}"}]}], "]"}], ",", 
   "\[IndentingNewLine]", 
   RowBox[{"{", 
    RowBox[{"\[Theta]", ",", "100", ",", "10000"}], "}"}], ",", 
   RowBox[{"{", 
    RowBox[{"\[Rho]a", ",", "0.7", ",", "1.4"}], "}"}], ",", 
   RowBox[{"PlotLegends", "\[Rule]", "Automatic"}], ",", 
   RowBox[{"FrameLabel", "\[Rule]", 
    RowBox[{"{", 
     RowBox[{
      RowBox[{"{", 
       RowBox[{
       "\"\<\!\(\*SubscriptBox[\(\[Rho]\), \(a\)]\)\>\"", ",", "None"}], 
       "}"}], ",", 
      RowBox[{"{", 
       RowBox[{"\"\<\[Theta]\>\"", ",", "\"\<Peak I\>\""}], "}"}]}], "}"}]}], 
   ",", 
   RowBox[{"PerformanceGoal", "\[RuleDelayed]", "\"\<Speed\>\""}]}], 
  "]"}]}], "Input",
 CellChangeTimes->{{3.7337758674298024`*^9, 3.7337758796224995`*^9}, {
   3.7337760719575005`*^9, 3.733776075461701*^9}, {3.7337762622763863`*^9, 
   3.733776285142694*^9}, 3.7337763868855133`*^9, {3.733805737692977*^9, 
   3.733805774870816*^9}}],

Cell[BoxData[
 TemplateBox[{GraphicsBox[{
     GraphicsComplexBox[CompressedData["
1:eJxdlXk0lekfwE2M5VauKSGln1amqIQK0VPMVJoZorKldCVLdjJFaJStUsaW
MnGzZLQoS2TJdS8qZSoKFWa0OaO4Y7kuKplv8zve53x9z/ueez7n+5zzfv65
n2c+x8fKZYqEhMQneL/8/n/syP7/pmv9f1idgHnkIub4y5iTCjB33sSsVY75
UBVmDh9zTA1m8Ft7+jU8fzN+iMEPMfghBj/E4IcY/BCDH2LwQwx+iMGPVeI0
tcTpPeOHGPwQgx9i8EMMfojBDzH4IQY/xOCHGPzaO75ML+OHGPwQgx9i8EMM
fojBDzH4IQY/xOCHGPxaI7SfRWj3MX6IwQ8x+CEGP8Tghxj8EIMfYvBDDH6I
wa9ayZOv5NnP+CEGP8Tghxj8EIMfYvBDDH6IwQ8x+CEGv7zLX2aA8UMMfojB
DzH4IQY/xOCHGPwQgx9i8EMMfgkm3Ykm3YOMH2LwQwx+iMEPMfghBj/E4IcY
/BCDH2LwC2nSCG3SGGL8EIMfYvBDDH6IwQ8x+CEGP8Tghxj8EDN9Fk/qs3hS
n8WT+iye1GfxpD6LJ/VZPKnP4kl9Fk/qM/URsjiS2TG0h1aL7X8Tn6B9Pq0Y
J14dS/usVdygbR1D+xznM97zMob2+edHTq7d0bTP3ieLPf6Opn1O32mZI4im
fa45J3COj6J9jsx/9Wl2FL0vZM1LdOeF0h5ub1uR9mMo7fPKVN0pHkdon51d
FObqHKF9Vt27eSw9lPaZE/at7+wjtM9s/5Z4dgjt8yl2pw0/mPZZcZND3dIQ
2ucW5fDVs0PofVExkvbio7OQ8bOT/6g/20XI+H1+/6AyZGIPfpGO8+MkJhj8
PhT84bRzgsHvxS3uN2smGPxmzBAJjDhCxk/K77fu/r1Cxm9r1lXp5XuEjN+z
Qna1l4OQ8dNna10O4tIeNj/9eNWGS/vcvfV+rTGX9nnAVj96OZf2ucNhuCY+
g/a5U3nsmF8G7fPoapntC9Jpn73ydWx70mmfOTGp+TPTaJ859b23as/T+6Jh
UEriqhztTW0mWTXIov2z1rQO5bFo//riNflLpWn/5vYc4liwaP/uR7yeE8yi
/eM1NnTNZ9H+NdyW8G5g0f71DGa8CZCl/TMzaG2IlKM91tKVdb/nT3szJvmz
2v5A2j+ZBg3V+ADav8TyUrf3PrR/Cx6qe90LoP0LHzFa8CSA9u+n3bO7DgfQ
/smmuyUN+dP+eYbbFqf40f49kU1p2etPe5yYn1n4qE7E+C2WmTpvVauI8TNR
PBxV9UjE+I3O7Nn1U6OI8Zu2uUjg0CJi/NoSZK+kPhMxfobNQ0cTJhj8Fo3W
LtGfYPA76jCcdqNWxPjx5kU6Oj0UMX7tkaayRwzFjF9m7Pfj2zRp/5xPGSz9
ZR3tn/7Lu4mn19H+bT/rdzXSmPZv6YczVp9X0f5JrrAdv6JH+3f+Vf2WMn3a
Pz1Sv2SLAe1f88XXY/ZG4vXLDd++mGURT+zuzFJRgL7J+8TGqfC4ZJPlkhEh
9Cwoq71XbUce+Zy1wmQXsEJHnvrQ8A3SUt9atAzOs/UezwrfcBP+nyOCKujZ
sMS9tuG4MqL6ILdUCs7bm5e3pD2/TVTkLnk8gr0p2zn07jd8oqBUvD8D+vbY
4HGU85oasorXm7oMuFCl2/TrPA4RfVau3AC9qhkYCZQ8nkgk83x8VIDfOPGM
zthkkqg6ic8c6Jf0SOHJPuFlMs04Q1YfOGFquF1XXQGZfsdq1wU4r/783Bwz
dgkxa3NrVIK9fGdrTqBdOanJGnRkQb+UVPsEPdlVhO9Dfq+A3n2/edvHK4f4
JEUvunoUOOhtwcw/HwaSxaXZB+r3Cde/W+v53tsxhfxjezCkE/qkLaz6tK8u
i4yEHw8MAxaEmJ9863CVWBbscWUD+5i8K3QNLiQq3TfmWwNrcqcta60tIUEH
z88/AD074xpxLV+hglgvP3XNGvisWZT/iA2PxDRHjKVCz6afXuYa1sgn5jM3
GskAP7wY/txZM5z43rZdIIQ+OfCPyTQOpBL/ylhtV2DJlptNtewconNfz3Up
cNL7G9ZSWdeIQ1+mSTD0qlx5cDRQrYj8urjHMwhY0sDwpaJ7KSnq0Ei1B7aQ
VxUrF1UQ9yR5vbvQr8ceSU93j/MIz8O9vA24KzlprcL/BGSXWL3xa+jZq6wf
XCJZx0nnyScN7dCPAaNKnp9lGrl2vD3vKfTlaHH6jxXql0iykfvm76BXVibL
pji35ZM9XkYftkwdWC9VXf6Pc2kRMX96yTADzifb281bOOUWCf4r13IjsIpO
kujPHyqJSmGm9xvoUUxU7qI55tVEMKYodRK+t6vriJTQT0D6dZv9zsG+J7Hf
Tv51DFnTejjLDvqkt7HWIuzEBeI7FJufD714V7zEtpSTSzq4Vb5feqOj45I2
2nmdxKsd1OFBr9TSWqvvbCkmB+p6AlJh37Q5ofZd8i3ieGzOq0zg8cv8PTqd
leTXna7TFgIbW23P25dSTSxjNOQtgGv3d8uYlglIbM3ZsjDoVeU2mVMbe08Q
rq7cymbo0/mLOReUV2YQN77l3HrokcNcs+YHhr+THV6buDbQI29f/S2DwTdI
4NuwD57QI1N9we7Ch8VEeucfFlegN2G+tmUXVMuIZgZ7Rw5w7v5y7XiX20Tp
VLiZDfBCtUXZySXV5JBFhFsM9MjN+KvonF4BKUl/7uUBPfoU3G7vkhBPrs/b
MSxtIl7fdj3VKfsul2TvSE6xhj4FNsy49JdnHtn67TVlE+iPy5jXhiTJAhIl
J1efAGy9yjjtkdZNIu73lfwF+nOhaYhlerSMOOkq++ZBf3yePrBWenyb2GsN
TK+D/sQtcTVTn8MnLndyxbbQr3VjrBNvDGpIceD4Xk3o0b9Y/z6J
      "], {{{
         RGBColor[0.293416, 0.0574044, 0.529412], 
         EdgeForm[None], 
         GraphicsGroupBox[{
           
           PolygonBox[{{102, 1, 181}, {109, 9, 189}, {104, 4, 184}, {101, 2, 
            182}, {103, 3, 183}, {106, 6, 186}, {105, 5, 185}, {107, 7, 
            187}, {108, 8, 188}}], 
           
           PolygonBox[{{188, 8, 9, 109}, {189, 9, 10, 110}, {182, 2, 3, 
            103}, {181, 1, 2, 101}, {187, 7, 8, 108}, {186, 6, 7, 107}, {183, 
            3, 4, 104}, {185, 5, 6, 106}, {184, 4, 5, 105}}]}]}, {
         RGBColor[0.4172832036843084, 0.272776015010388, 0.703522339366724], 
         EdgeForm[None], 
         GraphicsGroupBox[{
           
           PolygonBox[{{114, 24, 193}, {117, 27, 196}, {24, 13, 14}, {107, 17,
             186}, {11, 22, 21}, {18, 29, 28}, {108, 18, 187}, {109, 19, 
            188}, {27, 16, 17}, {30, 19, 20}, {22, 11, 12}, {26, 15, 16}, {19,
             30, 29}, {25, 14, 15}, {28, 17, 18}, {29, 18, 19}, {110, 20, 
            189}, {12, 23, 22}, {118, 28, 197}, {16, 27, 26}, {103, 13, 
            182}, {17, 28, 27}, {101, 12, 181}, {104, 14, 183}, {115, 25, 
            194}, {105, 15, 184}, {113, 23, 192}, {111, 22, 191}, {112, 21, 
            190}, {106, 16, 185}, {116, 26, 195}, {23, 12, 13}, {119, 29, 
            198}, {13, 24, 23}, {14, 25, 24}, {15, 26, 25}}], 
           
           PolygonBox[{{193, 24, 25, 115}, {198, 29, 30, 120}, {186, 17, 16, 
            106}, {188, 19, 18, 108}, {189, 20, 19, 109}, {195, 26, 27, 
            117}, {196, 27, 28, 118}, {194, 25, 26, 116}, {187, 18, 17, 
            107}, {184, 15, 14, 104}, {185, 16, 15, 105}, {183, 14, 13, 
            103}, {182, 13, 12, 101}, {181, 12, 11, 102}, {197, 28, 29, 
            119}, {192, 23, 24, 114}, {191, 22, 23, 113}, {190, 21, 22, 
            111}}]}]}, {
         RGBColor[
         0.520077909610151, 0.45150824736295564`, 0.8480127339304494], 
         EdgeForm[None], 
         GraphicsGroupBox[{
           
           PolygonBox[{{111, 32, 190}, {118, 38, 196}, {124, 34, 202}, {117, 
            37, 195}, {115, 35, 193}, {127, 37, 205}, {123, 33, 201}, {114, 
            34, 192}, {113, 33, 191}, {120, 40, 198}, {119, 39, 197}, {122, 
            31, 199}, {129, 39, 207}, {116, 36, 194}, {126, 36, 204}, {128, 
            38, 206}, {125, 35, 203}, {121, 32, 200}}], 
           
           PolygonBox[{{201, 33, 34, 124}, {202, 34, 35, 125}, {204, 36, 37, 
            127}, {203, 35, 36, 126}, {195, 37, 36, 116}, {200, 32, 33, 
            123}, {192, 34, 33, 113}, {194, 36, 35, 115}, {196, 38, 37, 
            117}, {191, 33, 32, 111}, {205, 37, 38, 128}, {190, 32, 31, 
            112}, {197, 39, 38, 118}, {206, 38, 39, 129}, {207, 39, 40, 
            130}, {199, 31, 32, 121}, {193, 35, 34, 114}, {198, 40, 39, 
            119}}]}]}, {
         RGBColor[0.6072375641734011, 0.5973239873100767, 0.9104885082814773], 
         EdgeForm[None], 
         GraphicsGroupBox[{
           PolygonBox[{{138, 48, 215}, {134, 44, 211}, {135, 45, 212}, {133, 
            43, 210}, {136, 46, 213}, {132, 41, 208}, {129, 49, 206}, {137, 
            47, 214}, {139, 49, 216}, {130, 50, 207}, {123, 43, 200}, {131, 
            42, 209}, {125, 45, 202}, {121, 42, 199}, {124, 44, 201}, {128, 
            48, 205}, {127, 47, 204}, {126, 46, 203}}], 
           
           PolygonBox[{{208, 41, 42, 131}, {209, 42, 43, 133}, {212, 45, 46, 
            136}, {210, 43, 44, 134}, {207, 50, 49, 129}, {213, 46, 47, 
            137}, {211, 44, 45, 135}, {214, 47, 48, 138}, {200, 43, 42, 
            121}, {216, 49, 50, 140}, {203, 46, 45, 125}, {205, 48, 47, 
            127}, {215, 48, 49, 139}, {202, 45, 44, 124}, {201, 44, 43, 
            123}, {199, 42, 41, 122}, {204, 47, 46, 126}, {206, 49, 48, 
            128}}]}]}, {
         RGBColor[0.6828154588900686, 0.7187566343468761, 0.9122114514979202], 
         EdgeForm[None], 
         GraphicsGroupBox[{
           
           PolygonBox[{{142, 51, 217}, {136, 56, 212}, {141, 52, 218}, {145, 
            55, 221}, {138, 58, 214}, {139, 59, 215}, {135, 55, 211}, {131, 
            52, 208}, {133, 53, 209}, {134, 54, 210}, {147, 57, 223}, {146, 
            56, 222}, {137, 57, 213}, {148, 58, 224}, {144, 54, 220}, {143, 
            53, 219}, {140, 60, 216}, {149, 59, 225}}], 
           
           PolygonBox[{{214, 58, 57, 137}, {210, 54, 53, 133}, {217, 51, 52, 
            141}, {209, 53, 52, 131}, {213, 57, 56, 136}, {215, 59, 58, 
            138}, {212, 56, 55, 135}, {219, 53, 54, 144}, {208, 52, 51, 
            132}, {224, 58, 59, 149}, {216, 60, 59, 139}, {221, 55, 56, 
            146}, {218, 52, 53, 143}, {222, 56, 57, 147}, {225, 59, 60, 
            150}, {223, 57, 58, 148}, {220, 54, 55, 145}, {211, 55, 54, 
            134}}]}]}, {
         RGBColor[0.7583933536067361, 0.8401892813836757, 0.9139343947143629], 
         EdgeForm[None], 
         GraphicsGroupBox[{
           
           PolygonBox[{{151, 62, 227}, {148, 68, 223}, {141, 62, 217}, {159, 
            69, 234}, {147, 67, 222}, {145, 65, 220}, {144, 64, 219}, {150, 
            70, 225}, {143, 63, 218}, {149, 69, 224}, {157, 67, 232}, {156, 
            66, 231}, {146, 66, 221}, {158, 68, 233}, {152, 61, 226}, {155, 
            65, 230}, {153, 63, 228}, {154, 64, 229}}], 
           
           PolygonBox[{{222, 67, 66, 146}, {224, 69, 68, 148}, {218, 63, 62, 
            141}, {219, 64, 63, 143}, {225, 70, 69, 149}, {223, 68, 67, 
            147}, {220, 65, 64, 144}, {228, 63, 64, 154}, {230, 65, 66, 
            156}, {227, 62, 63, 153}, {217, 62, 61, 142}, {229, 64, 65, 
            155}, {234, 69, 70, 160}, {232, 67, 68, 158}, {226, 61, 62, 
            151}, {233, 68, 69, 159}, {231, 66, 67, 157}, {221, 66, 65, 
            145}}]}]}, {
         RGBColor[0.8266993849332187, 0.868363099212657, 0.8853284209636881], 
         EdgeForm[None], 
         GraphicsGroupBox[{
           
           PolygonBox[{{162, 71, 235}, {167, 77, 241}, {166, 76, 240}, {156, 
            76, 230}, {155, 75, 229}, {165, 75, 239}, {164, 74, 238}, {163, 
            73, 237}, {153, 73, 227}, {157, 77, 231}, {168, 78, 242}, {161, 
            72, 236}, {154, 74, 228}, {151, 72, 226}, {169, 79, 243}, {160, 
            80, 234}, {159, 79, 233}, {158, 78, 232}}], 
           
           PolygonBox[{{231, 77, 76, 156}, {229, 75, 74, 154}, {230, 76, 75, 
            155}, {234, 80, 79, 159}, {243, 79, 80, 170}, {233, 79, 78, 
            158}, {232, 78, 77, 157}, {239, 75, 76, 166}, {228, 74, 73, 
            153}, {240, 76, 77, 167}, {236, 72, 73, 163}, {242, 78, 79, 
            169}, {241, 77, 78, 168}, {235, 71, 72, 161}, {238, 74, 75, 
            165}, {237, 73, 74, 164}, {226, 72, 71, 152}, {227, 73, 72, 
            151}}]}]}, {
         RGBColor[0.8945734639411723, 0.8909972959929284, 0.8549208943923018], 
         EdgeForm[None], 
         GraphicsGroupBox[{
           
           PolygonBox[{{164, 84, 237}, {176, 86, 249}, {174, 84, 247}, {179, 
            89, 252}, {172, 81, 244}, {173, 83, 246}, {177, 87, 250}, {171, 
            82, 245}, {178, 88, 251}, {175, 85, 248}, {161, 82, 235}, {166, 
            86, 239}, {168, 88, 241}, {163, 83, 236}, {167, 87, 240}, {170, 
            90, 243}, {169, 89, 242}, {165, 85, 238}}], 
           
           PolygonBox[{{247, 84, 85, 175}, {239, 86, 85, 165}, {249, 86, 87, 
            177}, {242, 89, 88, 168}, {248, 85, 86, 176}, {241, 88, 87, 
            167}, {243, 90, 89, 169}, {238, 85, 84, 164}, {237, 84, 83, 
            163}, {236, 83, 82, 161}, {240, 87, 86, 166}, {235, 82, 81, 
            162}, {251, 88, 89, 179}, {245, 82, 83, 173}, {244, 81, 82, 
            171}, {250, 87, 88, 178}, {246, 83, 84, 174}, {252, 89, 90, 
            180}}]}]}, {
         RGBColor[0.9411759999999999, 0.9065379999999998, 0.8340430000000001], 
         EdgeForm[None], 
         GraphicsGroupBox[{
           
           PolygonBox[{{171, 92, 244}, {179, 99, 251}, {173, 93, 245}, {176, 
            96, 248}, {180, 100, 252}, {177, 97, 249}, {178, 98, 250}, {175, 
            95, 247}, {174, 94, 246}}], 
           
           PolygonBox[{{249, 97, 96, 176}, {248, 96, 95, 175}, {251, 99, 98, 
            178}, {247, 95, 94, 174}, {245, 93, 92, 171}, {246, 94, 93, 
            173}, {244, 92, 91, 172}, {250, 98, 97, 177}, {252, 100, 99, 
            179}}]}]}}, {{}, 
        TagBox[
         TooltipBox[{
           GrayLevel[0], 
           Opacity[0.4], 
           
           LineBox[{172, 244, 171, 245, 173, 246, 174, 247, 175, 248, 176, 
            249, 177, 250, 178, 251, 179, 252, 180}]}, "200000"], 
         Annotation[#, 200000, "Tooltip"]& ], 
        TagBox[
         TooltipBox[{
           GrayLevel[0], 
           Opacity[0.4], 
           
           LineBox[{162, 235, 161, 236, 163, 237, 164, 238, 165, 239, 166, 
            240, 167, 241, 168, 242, 169, 243, 170}]}, "175000"], 
         Annotation[#, 175000, "Tooltip"]& ], 
        TagBox[
         TooltipBox[{
           GrayLevel[0], 
           Opacity[0.4], 
           
           LineBox[{152, 226, 151, 227, 153, 228, 154, 229, 155, 230, 156, 
            231, 157, 232, 158, 233, 159, 234, 160}]}, "150000"], 
         Annotation[#, 150000, "Tooltip"]& ], 
        TagBox[
         TooltipBox[{
           GrayLevel[0], 
           Opacity[0.4], 
           
           LineBox[{142, 217, 141, 218, 143, 219, 144, 220, 145, 221, 146, 
            222, 147, 223, 148, 224, 149, 225, 150}]}, "125000"], 
         Annotation[#, 125000, "Tooltip"]& ], 
        TagBox[
         TooltipBox[{
           GrayLevel[0], 
           Opacity[0.4], 
           
           LineBox[{132, 208, 131, 209, 133, 210, 134, 211, 135, 212, 136, 
            213, 137, 214, 138, 215, 139, 216, 140}]}, "100000"], 
         Annotation[#, 100000, "Tooltip"]& ], 
        TagBox[
         TooltipBox[{
           GrayLevel[0], 
           Opacity[0.4], 
           
           LineBox[{122, 199, 121, 200, 123, 201, 124, 202, 125, 203, 126, 
            204, 127, 205, 128, 206, 129, 207, 130}]}, "75000"], 
         Annotation[#, 75000, "Tooltip"]& ], 
        TagBox[
         TooltipBox[{
           GrayLevel[0], 
           Opacity[0.4], 
           
           LineBox[{112, 190, 111, 191, 113, 192, 114, 193, 115, 194, 116, 
            195, 117, 196, 118, 197, 119, 198, 120}]}, "50000"], 
         Annotation[#, 50000, "Tooltip"]& ], 
        TagBox[
         TooltipBox[{
           GrayLevel[0], 
           Opacity[0.4], 
           
           LineBox[{102, 181, 101, 182, 103, 183, 104, 184, 105, 185, 106, 
            186, 107, 187, 108, 188, 109, 189, 110}]}, "25000"], 
         Annotation[#, 25000, "Tooltip"]& ], {}, {}}}], {}}, AspectRatio -> 1,
     Frame -> True, FrameLabel -> {{
       FormBox[
       "\"\\!\\(\\*SubscriptBox[\\(\[Rho]\\), \\(a\\)]\\)\"", 
        TraditionalForm], None}, {
       FormBox["\"\[Theta]\"", TraditionalForm], 
       FormBox["\"Peak I\"", TraditionalForm]}}, Method -> {}, 
    PlotRange -> {{100, 10000}, {0.7, 1.4}}, PlotRangeClipping -> True, 
    PlotRangePadding -> {
      Scaled[0.02], 
      Scaled[0.02]}],TemplateBox[{
     StyleBox[
      StyleBox[
       PaneBox[
        GraphicsBox[{
          RasterBox[
           NCache[{{0}, {
              Rational[1, 8]}, {
              Rational[1, 4]}, {
              Rational[3, 8]}, {
              Rational[1, 2]}, {
              Rational[5, 8]}, {
              Rational[3, 4]}, {
              Rational[7, 8]}, {1}}, {{0}, {0.125}, {0.25}, {0.375}, {0.5}, {
             0.625}, {0.75}, {0.875}, {1}}], {{
             Rational[-15, 2], 
             Rational[-225, 2]}, {
             Rational[15, 2], 
             Rational[225, 2]}}, ColorFunction -> (Blend[{
              RGBColor[0.293416, 0.0574044, 0.529412], 
              RGBColor[
              0.4172832036843084, 0.272776015010388, 0.703522339366724], 
              RGBColor[
              0.520077909610151, 0.4515082473629557, 0.8480127339304495], 
              RGBColor[
              0.6072375641734011, 0.5973239873100767, 0.9104885082814773], 
              RGBColor[
              0.6828154588900686, 0.7187566343468762, 0.91221145149792], 
              RGBColor[
              0.758393353606736, 0.8401892813836755, 0.9139343947143629], 
              RGBColor[
              0.8266993849332187, 0.868363099212657, 0.8853284209636881], 
              RGBColor[
              0.8945734639411723, 0.8909972959929283, 0.8549208943923017], 
              RGBColor[0.941176, 0.906538, 0.834043]}, #]& )], 
          StyleBox[{}, Antialiasing -> False], 
          StyleBox[
           StyleBox[{{
              GrayLevel[0], 
              AbsoluteThickness[0.2], 
              Opacity[0.3], 
              LineBox[{{7.5, -112.5}, {7.5, 112.5}}]}, {{
               GrayLevel[0.4], 
               AbsoluteThickness[0.2], 
               LineBox[{{{7.5, -62.5}, 
                  Offset[{4., 0}, {7.5, -62.5}]}, {{7.5, -12.5}, 
                  Offset[{4., 0}, {7.5, -12.5}]}, {{7.5, 37.5}, 
                  Offset[{4., 0}, {7.5, 37.5}]}, {{7.5, 87.5}, 
                  Offset[{4., 0}, {7.5, 87.5}]}}]}, {
               GrayLevel[0.3], 
               DynamicBox[
                Directive[
                 CurrentValue[{GraphicsBoxOptions, LabelStyle}]], 
                ImageSizeCache -> {{
                 4.503599627370496*^15, -4.503599627370496*^15}, {
                 4.503599627370496*^15, -4.503599627370496*^15}}], {
                GrayLevel[0.3], 
                InsetBox["50000", 
                 Offset[{7., 0.}, {7.5, -62.5}], {-1, 0.}, Automatic, {1, 0}], 
                InsetBox["100000", 
                 Offset[{7., 0.}, {7.5, -12.5}], {-1, 0.}, Automatic, {1, 0}], 
                InsetBox["150000", 
                 Offset[{7., 0.}, {7.5, 37.5}], {-1, 0.}, Automatic, {1, 0}], 
                InsetBox["200000", 
                 Offset[{7., 0.}, {7.5, 87.5}], {-1, 0.}, Automatic, {1, 
                 0}]}, {}}}}, Antialiasing -> False], "GraphicsAxes", 
           StripOnInput -> False]}, AspectRatio -> Automatic, Frame -> True, 
         FrameStyle -> Directive[
           Opacity[0.3], 
           GrayLevel[0]], FrameTicks -> False, ImageSize -> {Automatic, 225}, 
         PlotRange -> All, PlotRangePadding -> None], Alignment -> Left, 
        AppearanceElements -> None, ImageMargins -> {{5, 5}, {5, 5}}, 
        ImageSizeAction -> "ResizeToFit"], StripOnInput -> False, LineIndent -> 
       0], StripOnInput -> False, FontFamily -> "Times", Background -> 
      Automatic]}, "BarLegend", DisplayFunction -> (#& ), 
    InterpretationFunction :> (RowBox[{"BarLegend", "[", 
       RowBox[{
         RowBox[{"{", 
           RowBox[{
             RowBox[{
               RowBox[{"Blend", "[", 
                 RowBox[{
                   RowBox[{"{", 
                    RowBox[{
                    RowBox[{"RGBColor", "[", 
                    
                    RowBox[{
                    "0.293416`", ",", "0.0574044`", ",", "0.529412`"}], "]"}],
                     ",", 
                    RowBox[{"RGBColor", "[", 
                    
                    RowBox[{
                    "0.563820859082933`", ",", "0.527565423056382`", ",", 
                    "0.909498741130694`"}], "]"}], ",", 
                    RowBox[{"RGBColor", "[", 
                    RowBox[{"0.762631`", ",", "0.846998`", ",", "0.914031`"}],
                     "]"}], ",", 
                    RowBox[{"RGBColor", "[", 
                    RowBox[{"0.941176`", ",", "0.906538`", ",", "0.834043`"}],
                     "]"}]}], "}"}], ",", "#1"}], "]"}], "&"}], ",", 
             RowBox[{"{", 
               RowBox[{"7375.101405108407`", ",", "204665.07123926008`"}], 
               "}"}]}], "}"}], ",", 
         RowBox[{"{", 
           
           RowBox[{"25000.`", ",", "50000.`", ",", "75000.`", ",", "100000.`",
              ",", "125000.`", ",", "150000.`", ",", "175000.`", ",", 
             "200000.`"}], "}"}], ",", 
         RowBox[{"LegendLayout", "\[Rule]", "\"Column\""}], ",", 
         RowBox[{"Charting`TickSide", "\[Rule]", "Right"}], ",", 
         RowBox[{"ColorFunctionScaling", "\[Rule]", "True"}]}], "]"}]& )]},
  "Legended",
  DisplayFunction->(GridBox[{{
      TagBox[
       ItemBox[
        PaneBox[
         TagBox[#, "SkipImageSizeLevel"], Alignment -> {Center, Baseline}, 
         BaselinePosition -> Baseline], DefaultBaseStyle -> "Labeled"], 
       "SkipImageSizeLevel"], 
      ItemBox[#2, DefaultBaseStyle -> "LabeledLabel"]}}, 
    GridBoxAlignment -> {"Columns" -> {{Center}}, "Rows" -> {{Center}}}, 
    AutoDelete -> False, GridBoxItemSize -> Automatic, 
    BaselinePosition -> {1, 1}]& ),
  Editable->True,
  InterpretationFunction->(RowBox[{"Legended", "[", 
     RowBox[{#, ",", 
       RowBox[{"Placed", "[", 
         RowBox[{#2, ",", "After"}], "]"}]}], "]"}]& )]], "Output",
 CellChangeTimes->{3.7337763180025735`*^9, 3.7337771076493945`*^9, 
  3.7338057876344557`*^9, 3.733809304489687*^9, 3.7340614051198006`*^9, 
  3.7341717533999677`*^9, 3.7341719308622212`*^9}]
}, Open  ]]
}, Open  ]],

Cell[CellGroupData[{

Cell["duration of infection (I \[Rule] 0)", "Subsubsection",
 CellChangeTimes->{{3.7338077553330803`*^9, 3.7338077787804213`*^9}}],

Cell[CellGroupData[{

Cell[BoxData[{
 RowBox[{
  RowBox[{"tmax", "=", "350"}], ";"}], "\[IndentingNewLine]", 
 RowBox[{
  RowBox[{
   RowBox[{"sol3", " ", "=", 
    RowBox[{"ParametricNDSolve", "[", 
     RowBox[{
      RowBox[{"system2", "/.", "pars2"}], ",", "Y", ",", 
      RowBox[{"{", 
       RowBox[{"t", ",", "0", ",", "tmax"}], "}"}], ",", 
      RowBox[{"{", 
       RowBox[{"\[Theta]", ",", "\[Rho]a"}], "}"}], ",", 
      RowBox[{"Method", "\[Rule]", "\"\<StiffnessSwitching\>\""}]}], "]"}]}], 
   ";"}], "\[IndentingNewLine]"}], "\[IndentingNewLine]", 
 RowBox[{"ContourPlot", "[", 
  RowBox[{
   RowBox[{"First", "[", 
    RowBox[{"Position", "[", 
     RowBox[{
      RowBox[{"Flatten", "[", 
       RowBox[{"Table", "[", 
        RowBox[{
         RowBox[{
          RowBox[{
           RowBox[{
            RowBox[{"Y", "[", 
             RowBox[{"\[Theta]", ",", "\[Rho]a"}], "]"}], "[", "t", "]"}], "/.",
            "sol3"}], "/.", "pars\[Theta]\[Rho]"}], ",", 
         RowBox[{"{", 
          RowBox[{"t", ",", "1", ",", "tmax"}], "}"}]}], "]"}], "]"}], ",", 
      RowBox[{"_", "?", 
       RowBox[{"(", 
        RowBox[{
         RowBox[{"#", "<", 
          SuperscriptBox["10", 
           RowBox[{"-", "5"}]]}], "&"}], ")"}]}]}], "]"}], "]"}], ",", 
   "\[IndentingNewLine]", 
   RowBox[{"{", 
    RowBox[{"\[Theta]", ",", "100", ",", "10000"}], "}"}], ",", 
   RowBox[{"{", 
    RowBox[{"\[Rho]a", ",", "0.7", ",", "1.4"}], "}"}], ",", 
   RowBox[{"PlotLegends", "\[Rule]", "Automatic"}], ",", 
   RowBox[{"FrameLabel", "\[Rule]", 
    RowBox[{"{", 
     RowBox[{
      RowBox[{"{", 
       RowBox[{
       "\"\<\!\(\*SubscriptBox[\(\[Rho]\), \(a\)]\)\>\"", ",", "None"}], 
       "}"}], ",", 
      RowBox[{"{", 
       RowBox[{"\"\<\[Theta]\>\"", ",", "\"\<Duration I\>\""}], "}"}]}], 
     "}"}]}], ",", 
   RowBox[{"PerformanceGoal", "\[RuleDelayed]", "\"\<Quality\>\""}]}], 
  "]"}]}], "Input",
 CellChangeTimes->{{3.733807949776202*^9, 3.7338080707181196`*^9}, 
   3.7338082943469105`*^9, {3.733808330113956*^9, 3.733808343773737*^9}, {
   3.7338083750785275`*^9, 3.7338084128046856`*^9}, {3.7338086224286757`*^9, 
   3.733808660715865*^9}, {3.733808707403536*^9, 3.733808709682666*^9}}],

Cell[BoxData[
 TemplateBox[{GraphicsBox[{
     GraphicsComplexBox[CompressedData["
1:eJx1mwt0ldWVxxkQLUyXWorOFFCcFgLoUBwFKmrJrQ8eFnWJVkCqVUGEFigI
glVeEpSgAgVRRkAgPIO8EkJeJJDk8ioqysAMrooywgBJ7s2Vm1uIDJ1V55zv
3t8+3z7O3MVaWT/3953z/fc5Z+99zvf5T8/+fvBzzZs1azbmimbN7N/0b1gk
/bcue3GngYs79ZmnedNS4fEnSsadeCJP209tEDbWknHPbxG2eKKpQPhb+ysv
El5k759eIvwTgwMj5cLFtoEWlcL9bYcH9uj291Xr/rOiwsGf3L2ajd5l79lf
vehVbPTC6FV2oxdGL4xeGL0wemH0wuiF0avaN3pV/0YvjF7FRm/P2+0vLnoV
G70wepXd6IXRC6MXRi+MXhi9MHph9Kr2jV7Vv9ELo1ex0fvJx/bXIHoVG70w
epXd6IXRC6MXRi+MXhi9MHph9Kr2jV7Vv9ELo1ex0Tt6lP19LXoVG70wepXd
6IXRC6MXRi+MXhi9MHph9Kr2jV7Vv9ELo1ex0ft3wd+k6FVs9MLoVXajF0Yv
jF4YvTB6YfTC6IXRq9o3elX/Ri+MXsUyn5PefE568znpzeekN5+T3nxOevM5
6c3npDefk958TnrzOenN56Q3n5PefE5689npXR7Er0bRq9johdGr7EYvjF4Y
vTB6YfTC6IXRC6NXtW/0qv6NXhi9imX9prz1m/LWb8pbvylv/aa89Zvy1m/K
W78pb/2mvPWb8tZvylu/KW/9prz1m/LWb0r09gri9V9Er2KjF0avshu9MHph
9MLohdELoxdGL4xe1b7Rq/o3emH0KjZ607XWBdGr2OiF0avsRi+MXhi9MHph
9MLohdELo1e1b/Sq/o1eGL2Kjd5Pg/Xs9Co2emH0KrvRC6MXRi+MXhi9MHph
9MLoVe0bvap/oxdGr2Kjd0Wwni+KXsVGL4xeZTd6YfTC6IXRC6MXRi+MXhi9
qn2jV/Vv9MLoVWz0Bst5VJPoVWz0wuhVdqMXRi+MXhi9MHph9MLohdGr2jd6
Vf9GL4xe9bzDpmXycZNXfzRl2+Z6fxb9Dvv3++1zvX38xYMmZupXx1xPe70D
+0Vhfzy43/p7eQ/y6UVh7PTvX6/0GTv9wX57anx/vFju1/VYxr4jR/qz9nUv
1ohd1z9N2QPMBUdnRKU//MfzwGo9mfbDz2efh+thri+1/VUt+E77hwOuk+vh
4Poe7wsHj3njOmF7+8B1m4Tt8y++ebtwoG/oDm1vXyz8ub3gZKnwWNt/3i7h
v9n5P3K3ur9N22ph/AkzP8J2q+/5YLxiog9GH4w+GH0w+mD0KbvRB6MPRh+M
vvD9Vh+MPhh9Ybtbnw3efGwQfTD6YPT516fna6NcD3M9jD9g/KHsxh8w/oDx
B4w/wvdbf8D4A8YfYbtdf2q+mvig5oOJz2q+m/is7CY+q/lr4jNMfIaJzzDx
GSY+w8RnmPis2t9XrfvPimo9Jh6p5zV61fw1etX8MHrV/Dd6ld3oVfPZ6IXR
C6MXRi+MXhi9MHpV+/uqdf9ZUa3H6FXPK/G1wctH7nxDrQfZ/7rzDZj5q+xm
PaXr9aSsJzW/5Lyo0TsvcvsvtR7kvKjROy9y+y9Ynxc1eudFjd55UaN3XtTo
nRc1eudFjV7+axS9aT+6+Anr8wH/vCXp5cM6Ye6nP+w2vhwezvyt9fJ9neQz
mHwI0z+s64s6r/5I56cxLVx/ev3UyvOG2fbP8zP+MPFR6TPxESY+wswv5U8T
H5XdxEeY+AgTH2HiY/h+Gx9h4mOYrX/Uea7RA6NHnZcaPTB6YPSo81ejR9mN
Hhg9MHpg9ITvt3rC581WD8z4+s/D+aeuJ+ul3lHz59wSNR+tnesDvWOXif0B
215qlZpP1q7ar1wj9qD/met1+8bO9fb5S+7JF3uwXltuVvPX2rk+iA9/2qrW
Q5t+BcLYuT7w18ZCsVv/925VpNaLtYf1HvrtTrHb8Rn+cbHSa+1cbx8v0b1U
7Hb8Zi4sE8bO9cHzNpaL/Y+2/8EVWk9juVwfPO/OSrH/2PZ/3R6tZ2elXB88
79QqZZ8ytlrrMXaut8MfuaFG6Wv1SY2aH9Yefn4bf2DmV3p9xbx4EZPxSNfX
Ma/+d+9bws9j56OyS36pl/kH63xTL/NN3S/5p17mV3j8XD6ql/mkrm8q0OPR
qkjPx/Ii7f+Pi4V1/qqX+QHrfFYv8wHW+a1exh/W+a5exls9/75qNb/t+Cr9
WVHlT7c/dO+LGE/8w3jq8c/kh6NTJH8wX8Lx94rNUbF/YR/g/Kz/J/+4/JiO
b5l48tbzcr0+b6jz9r9u/qh8KucPrr4Nr1d3/lDnnT+4+hbW5w913vlDnXf+
UOedP9R55w913vmDi8f4H71w8GfK6zqfm/WDv1kvMOsDZj2o/NnPvZ9lvofz
r53f4fxr5zPM/IWZr+H27PyEmY9q/pj44L+/VPPV5FfqL72/iku+VfWs7Lfi
kn+x6/1XXPIxdr0fi0t+xq73Z3HJ1+H+3X4t7p13NHj7t7h3ftTg7efiUr+k
3xckhNX7S1PPYIexU99gh9X7Q1PvYIexU/9gh8Pt2/WaHs96qTdZv+Rb4gf5
FCZfwuRDmHwHk89g26vNV+H73fmRi1fper1B1hdMPaPspl6BqUeU3fiP+l/7
MyntpcezUdYjjH+5X/s7Kf1zPetX3Z/r/K3f38Vk/cL6fV5M1jOs3+/FZH3D
+n1fTNY7rN//xWT9w/p9YEziAazfD8YkPoTnh3tfGPPON119wfgQL+HATSY+
Kru8T2uQ8YH1+7UG8b+6X963uf0z6wNW3xOY9ervN9X7WrNe/f22eh9qnl/N
BzOfif92eFcNdvmV+M7zUY/5/kjPn5iXL2Jevoh5+SLm5YuYly9iXr6Iefki
5uWLmJcvYl6+iHn5Iubtr2PeftrtJ9Pvo1LCvG8l/mOH1ftY4x/yEf6B8Y/6
Hsf4R+3f+hWo/Z/1T3j/Z/0T3v9Z/8D4B8Y/4fasf8L7U+uf8P7W+sf/Hknl
J3m+uFf/uu93wvnSPX/c+/6hwdMT976HaPD0xb3vIxo8vXHve4kGT7/7Hij8
fM4fce99QoPnH/e9UPh8zPnLfR+l8qnsXxLe9wcJb/+S8L5HSHj7l4T3fULC
278kvO8VEt7+JSHj9X/Hu6Q8b/r+pLffahQ78YTxS9/fKOMFU2+p55HvJxLe
/El475tTXr5x593Y9fvolJd/XP/heOr27wlpj/Wr6wf3fcWESQ29D66szT5j
Lj/X7Z3IiwbHr63NXmrau7v9auEK099reeuFz5xtWzm22+bIpKIj684ZnrP0
0eTnQwqEr69cMfvbdkXC+V+dbdvpZLHwnS17bByQVyb8cbeX+owbWSH81EM1
Hy3qskf4pT4tewx/sVo4+lG3lxLHa4TJH+ihXsQ+ydgnH5oQufBm56qhxt7R
qC/4dKKw8e/M1lOjkTuOjGnx/pqgvTbLXnds3Xusy17hnCDd5Mj9rB/sZab7
ET9zbB/njlmOO5v2/nbStc96C7Odj52PffT4latqJf/9Y4uC/8gqqpX6Cg76
N/USTD26YMxt1SuKayX/wswfZTf5ACb+w8wnmHr/YvX8J7rsrJX6Hqaeh8/b
fPyzBTJ/Zpr27uq/UDhibni26zLh7xk5txY4vt/YX162Rrib0ffMScdjTHt7
b8oXHlzzUbcBo/Jl/HMv5hWOX79VeErrpx5a1OD48Y7t4ifeKRT+xM7Hcsd1
946Y3mzYTuGn7fyc5vjl0Vuu6dyhVDj1QuunSrIdf3/+xbyB/1mu10vzXcIr
C/v2HL+mUq+f/Y5vPT73wOLnqvR6muf42emjtwxv69bDytlLH+2U5a0PE++Y
Tx0M/mjNEvEX8RseZfy5edsqYeI3/JnBlU+u1/eb+A03HRna8YHTH0j/xG/l
j54uXhA/lT++2SFM/lX+2OXiCfFV4sPlI0NLp7v4QjyFH7PjHXHxhvwLn7Pj
fYWLP+Rf+O6ex+cuHlGtn3+f49cPXD7SaX+N1p/l4lGl+Q9XHn9F4gf7s5Ce
Nr//1MUH6jl4tLn+ni+myf1DzAVTvj9c+Adm/Tx9OUfiYbD+GnOFyc+MF/kY
Jv/C5Fuej/wGUw/B5DeY/AVT38DUM+H2bP0CU6/AnH+hl/o/FI9n9fqp8x/5
LtH++J5nEo4fLbvxtfgj/vtB9/5O7S+fy41M/Hnrz9Ym0/mlZMDSSGrJTQ+3
StVmv2313JwnbMcrUbBB2ISDh2ru3xIZmd00IrupNtukrz4tzxUIP2niSbdN
RcLn7Q1jS4RfNfHihR7lwj808WFpqkJ4vYkHlcV7hI310QmV1cLGuqL5jVFh
+3zdZ+yNPLDqwsBVF9Lr6+GOmfo2kj6vnXy6WNiun/fWlwnb9bJ7dIWwXR+n
b9kjbMc/Z2q1sHXXdX+uEbZ/8u/cK9zZDuAbr0XeyLW/zP6y/7uZ+iWzPzu7
OrLlA/vLnE/8boNwkL8aNwufvvbqU9f2y4mc6Tfe/Mu8n5k9KdLRjHbZjZn+
ei2MnP/a/ManzwPbbF4iHIz/oIWRm3+9MHqxa+b90sZlYt998JXKg6+tijzb
ZYr5l75++DdrIlODX+Z85771mqfnCwfnOx9+oLnFNmG73pZ3LVDcfn+hsB2v
qvgOxdm5O4Xt+J3ZVqx45C9Lhe14tnqhTPG8q3cJ2/Ht3qtC8dZ/qxS24z34
0m7FR5dUCdvxr3iyWtj656+31Ci9D1Zpnj8/KhzUNz95OTI4WJ+Z/fetMyKP
/8r+Mvvv/9oWmdZ2W/9TL2f23712CAfx6NJO4SAeVZQKB/Foxi7hIB79Yrdw
4K/m1cJBehpRI2zn07z9UWHyK/OF+NLXhIsJP3ffS3A9+Szcn81fMPkKJj/B
5COY/AOTb2Dq02Ndph/tMj1jv+t3mfXivmdP+9edxxAvqaeJH+Rz1pt9f/F4
371qvG09S3yhfzW+fZw9eP/RdY6sLzt+109w84H+4SAfnIrK/XY9H+r83f5g
6unrf9N43W8aXT0dP9v8V6MvOD4wZNr+IdPc+3zsMHbqbezwNQOOl6dmuff9
szteerXjJVeP35Wfc2d+jnv/jx3GTn2OHVb3m3pd3W8YO/U7dhg79Tx2GDv1
/aVv7M/V++H+bb2PHcZO/Y8dDtvt/Ooe/OqFWd+Mx5197M99jwDj79jbfevN
P/EvjD/73W9/7n0JjL9g/APjDxj94futXhh9MPNV9Weeh/UXPH/BuMifJnY4
OLFD5vxs4AKZ/0H9cNM7wsH1ty2Q+GLlDP8Xl4/s+undc7WsD3v5rFfXaN61
Xq2fQ1fla45sFg70Ldiq7PNGFKh43f2NQsVbs4pUvnpzUaHK/7t3O7btD35w
p+rvaH2xymfbH9uprj89y3FQH17r8pnlpi1lKt/9+z+UquuvvK9U1SfLj5Wr
fNV+QoXKh//9ebm6/pardgnb+VD1rsuHlrNv36Py5Q0rK9X1D3/o2OabM8Oq
lP7bXqlW+fSeZ6rU9ZPnO7bTZc7VLn9a3vdFjYq/t7epUdcP6lqjxmP/pKjy
z8l5joP69ssRkfvvs7/M97AP5sr6DOL1dTmRGUfthM7UU5E5Mj+t+Ya/7JD2
1PlpZjzvKSlW9aacn2aeZ9QfylT9KeenmfF48+4KVY/K+WnG39u/3a3qUzk/
zfT/22dcfarOTzP++p+o9pecnxq2+hd02qufb+J2ld9nHnP5nv1JwyO2oKmV
+gbunKlPYfaD5Ft7+8jDLt9Zf63Ljer8tmCG3G/3I50Ozk7Hh6/d+VJ4vtz3
By8fx5+W+4Px7z5emPpGxSNT3xC/2D+p+tnsn8L92fOBcLyw9UM4Xtj6KLz+
7XwJr2c7P8Lr086H8Hqz4x9eP3a8Vfv7qnX/WVG1Xk50ekPmN3rhQO7cObL/
C9jsn9nfsX+G2T/D7J8ZT/bPMPtnmP0zzP4ZZv8Ms38Ot2f3zzD7Z5j6SM1v
kx/JT+RHmPwIkx9h8mP4fpsfYfIjTH4M223+T68X9/5+/QTrcPd+GSb/q/2g
yf+wNX91k5vf1pw669WT7QpV/Tz8yyK9fleXqPp83YhyVZ8fyqpU9Xmifo/e
HxyvVu23v8PV44G+NuPS5/uzMvr+Oln2v4G+ureEg/hQ80fZDwfrs/V7wkF7
h5cLB/H5SJ74I/Bv/lrln2ZDNgoH4/9T5z/9/we49/NwUC+8skP7590itf9I
9C3W/hpWovdrzcu0/zqU6/3b/l1qv9Pmqwq9n8t1+7U/2+vX7lHjV9VZ74e6
F1WreDx4bo2+vq3ez52pi+rrp+wVDvxz4lUZH+IFHNjnvC3jod+PNaTjc/uV
4m/ipeK31+nxO7VB2+X/50h/L559a1Sd53w72XFwf7sP9Hr50u3fiD/h/Grj
Tzif2vgTrkds/IGJP6o+G+vyKfEHVv9/FfVUp8z3FoMy8+3yPHWeNi66SMfX
Vv8qHFz/6Qplb/OmO48L9oeJtSoeD//BRmF7fLZi9iaJj5ePDO3Ybp47r7ui
x8avzn5vu/A18y/mFV5VKGzvXtp/h3BeYd+exz908XyD7aC1i+e3H5974PJ8
d753R0vTweFS4f32AR5x530f2vPCRbuEh3RsF7+3baXwr+354WO7hevvHTF9
9GcuH0ztYzr4e5cPzNPN7XfYcY09kBxXo+oNO5/ZLwfxJ2ex+Iv5DAfzceH7
mp9w/g/i7UPr9P2n3Pno6C3Go/s3fed8AX7LuLvvIOd/6gV4qPXHGOd/6gc4
Zv3xz87/1BPwNPsA553/qS/gq+1473D+p96AV9vxftH5n/oD/lHcPECHav38
+xybp9tyzYwarT/L1X//C5Q7Bkc=
      "], {{{
         RGBColor[0.293416, 0.0574044, 0.529412], 
         EdgeForm[None], 
         GraphicsGroupBox[{
           PolygonBox[CompressedData["
1:eJxNlttX1VUQx3+/A/9AyCUgHnrutbVkrR6VslVxafVWTz0qiUZiEuQ5CIfr
gQoS5aJ4IRQVkEuICiIVlXYRidCgCI1TApF/QvNd+/NbnIfv2nvPnj0ze2b2
zH7+3ZI394c8z3vR97wkGz8x9BhOG04Zmg0trFsS9jV+ajjD+JnhLGMrtIih
inNHDWFDuWGvYR/rA4aDhgpDseE9QyXjfkO3IYYdH0MrMdSZ0R/YeMxQa/Oo
IT/k9JQg9yP0SO55Q5vhc2wPY18vtOOGBjtfZCj13FhoeN/mOyU35GTt8t38
HZufkB2GesNJxgZDp6HR0ITcqGw0dEHTfTrgFd85fNaG/6q4l9bVhhpsrEFW
K/vV2FyPrVrLJ4cS/CV/PDEsGOYM/xjuGW4brhvuGL43TDB+Z7jG+K3hhuEu
fNOc/dlwi/EnwxTjj8TriuEy9p/nflfROc3eTWRr/AEdk8jQegC5og1xTjoH
GafQM4kM+f6I5/LrCfecwe+HDR/ia+VEBTGoxEdN0CrxsfxX5rk4h4l1FNph
cqMBnw+jR3d7aPjFMI+fpqEvwTNiiBvWDN8YVg1/GB4YxvH3rOfe3QD3y7R8
e913cc2y8Q3f2TeKb3vRIf/KlkfoG8WXkwnxmcJ3W4YL6LzG/CKjcvoktg8h
N/D7EL6+jG1BHkwTy0vsTSCv37Bh6DN86bl864dvijsOEu+b2HoHvhvoVn05
i+4e1sPQzmFHd4LPNJ5Gh95hFzZ1wae7/4c9I8iQH4M3IN3/EifF8a63nacz
6Na54J1MELfAl2vMZ7nPFey6iF+Dd688VS7mhlx9edtzdXEndUY1rYD685rF
vMrmz9qYbnjVdzXzORsLfJeTucgoSHI5m0vevhRyNeuFZCdDslTfcm0dsXWG
rVX4d/uOVzoj6M0xWqHv3k4B9VV6s42W77v3IJuK4Fc91ZtQ/QpTM3WfLEOe
8fmmJ8V3c9X3HTa+7LuaLvtkp2xODzl7ZJdyp5281L7oxdw3jPxUo73iu7of
1Ohi7i7+XeiW3gyjpdm4x3c9IjvkbNjBPaqo//Kj/PkWZ3RWtvcTw05wydum
9RNnyU0nRvXUilJ0SU9KsvN7Af5spoaXkptb5FCEeGQQ/yJyIBZydUE1Qb5W
z1C/DfpEG3GoJxbV0FqJl2JVmOTyKAM7lReZ5MYxeINepF4r2iFiX0aeKl/l
o6PkmHy/Gz/J/3n4VbGWj1OJteTF6N9apxK74A9xhnyrJefKyHXlufjSiF1Q
E2VXPn+AIAej5GQzuuqg1Sbkqnymv4Dqaxb+VD9Q74xhm9bqC6q72YEu39kj
u/T+crBtL+/6CDkQ9lz/LefNq0eJTz0pCp9o+kNE6ScRcqaO2O2jTpRz32ri
U4aMGu4uXQeJUQ18JejXHYJ/VfDPqkBumPMRb/sfc8Lb/tv1YJ9o7fDLZ8Gf
rgV/yZbj5N8aeTzOvTuQKz7V5250N7IvW5pYB3/NU9gbY09QDe+E1s26EVqH
t13r9Sb3UCsPYMtTz9X8p6xl47ph2XN/I9Hj8Cwa/vZcj44zn2etc7PQ4tD0
19CfYw6ZmqtXqI9sIjPOWvN7nJmDdx0bNuGZx6515Kgvqyb0sdbZ2/DpvzGG
PYvQFDP1y0F8qXGAeF5lT/EIen47sr/Ad+p314n5BfY2sG+Mc+p76nd6r8PI
3US/eNRXR9jrR57OqNeOsreFP/rQI3nj6BrDnk3WAd8G9BXDX4ZfDc8ku5qj
vqH3lUPPasUO2ai87EW//mm/4zvVYtWoLHqFZKRQ8zVKtt5LCnUsTq4oD/I4
p/OPPfeX+8pz77eZNxz0OdWSTGq3amwMHs3Vu9KogcvIWeB+uud97JXdX8Oz
hK4/4XnA/m/waP8RPJL3GJ5F+BSnVc4ucO4h+yv4dYGzywlyVqGvoPs+81Xk
L8E/A5/kKM+DXOwh/kvkwP9cgRG1
            "]], 
           PolygonBox[{{848, 114, 641, 1080}}]}]}, {
         RGBColor[
         0.4521335543859943, 0.33337136302058407`, 0.7525087232297559], 
         EdgeForm[None], 
         GraphicsGroupBox[{
           PolygonBox[CompressedData["
1:eJxNlltTXFUQhc+Zs6s0xmsKmAvkwVLjrSrEy4wMUYQIAwMMM2EIQiqGBIyJ
L1qFkaApfIl5wn/oH1G5uVb6o+Cha++zd997de/z9ubPyz+Vsiz7W1SIqvqo
iDa0P8qz7LH2X2tf1/q76DPzsb+hfVPrnqijfUnrb6Jc9Afnd3R+gp5r2i+J
JrLQ6btxnX+cQt9T9Cf2ttOFdzILvTuiTzIby7InpdC9rfUX0aiOW6KG6AvR
LOuYCZ9scwdZ69nj/Ib07OL/p1n4+ys+267vprQ/zMPWQR7+7cLfw0fzzOuu
LNrSfkFrRfS99g9Et0Srooeib0VrltX9ZdGP2t9Eh3P7jeiZ9E/D63jmstC1
gi6vvp/he4YcrLLOYsNybVFXdkZEj6jpn6Ww4/W56HPz6n5QdN8yWodEm9r/
gN4XvuhsQHQvC7/XRbez0LvG96Luq3nE3UC/bc5Rk6boL3yw3Y54a3nYWUfv
I/w277hzy3qdWOvU23mzv/fAl3HWgW8BuSn4etifIz/O9TJ3xloX+VliXT2H
pxa5st+uzWneXYevsLmIv21snPrdhs/1MzaMW/fYBHYekuMdemgS3Q+QWeXe
38af7V09V+9b5KJFbhzTJnmZxnZfNCDd3xFjH5xNs/aR8wy4Sy4c6z7xGvvb
4N/98ZgYDuhDx/Kcmta526Y3LV/HVod8TVAf1+lLePbhe8qcKejLXfLyhDng
3t+nFsaPe7lJj/fAwgYYmTnNQR693i1Cd505Ng9+16nZGjVZEu9wHrXZxRfj
aBIbXfDwjD5qo2ONXG5Rg+XsrKdvY89x50XkuVYK7C/SL86P/Vyk5jXO+0XM
yJEifBqmX65TUw9x981lenw0Bb/lzNuBv+W4mPOeB0vE6No1yOeHKWb6QRHk
/esp4msTw3v6Ppbsv0XYG0FPg9za9mERM/3NFH518e0YDB0xJxaYkw3k7Lvj
Gic252OFnBi7Td4d19J3nvE9sOu6lLUOgmPrrTCTjQvPLsc+lmJe94q4KzPr
nOsq/lhfFT2+b8NjffPovJoiRsfq92SMN8X2h87VxusQOB0vnb2BTXhsp4Yt
9+0gM3YYHzbA0xDzuQyvcWTe2fwsvhYxmncO/vflp9/O/4rww/69lSIux+J8
uNdKvGu+H8BGif7zu+keKOgdz0z3onsi0SOWtQ3bejVFTPb/Uopcz/MuGjfG
wSv4ZT1+cz9KoWO4iH7PsGu8HMOzRY+tkKub9Nkeue+c671+dvYPMQUGeshU
wM0Gcewwe93DxqnxPACm7oI748/1+qeIf4KXU/AMUkfPNePauXF+fV4mfufB
9TxkbnqGf5Aivpr0XUwR3xWtb5AH5+OdFDK26X8m48b98Rqy1nEF2ap43k0x
dytFzOkT/Hkphc0T5rl1jtKPR+w9exN92CV+x+x615l1F9BvO57lB7xl/wPs
5dRS
            "]], 
           
           PolygonBox[{{1032, 508, 46, 1031}, {796, 51, 516, 1070}, {794, 49, 
            512, 1063}, {795, 50, 514, 1065}, {1040, 516, 50, 1039}, {792, 47,
             508, 1059}, {1034, 510, 47, 1033}, {1038, 514, 49, 1037}, {793, 
            48, 510, 1061}, {1036, 512, 48, 1035}}]}]}, {
         RGBColor[0.5714695607699882, 0.5398547583935983, 0.9096731079708356], 
         EdgeForm[None], 
         GraphicsGroupBox[{
           PolygonBox[CompressedData["
1:eJxNVsdWVEEQ7fe6FckDGMgZRuIAjsRhBvT4A/IBknOQnQvmC/wP9/oL6tJ/
0PWAgIiEDd5LXY4u6tSdetXVlXvaFvde78bOuW8gD/oVOXcKegr8hxwf+4Cb
g+Em8G7wJKgX8kvo9AL3A6fwLQc8CmoNJm8Bb9SZBvCf0G/leeh3gneBeoBz
kFeC2p3d06N7M5CV8wzw78js8N4Z4ASoA3gHsm3QOX7vg78FXQHvgTO4C+At
8E3QGfAAyMnmBmTrscW8Ar4MOgKeB38DmgWeA1WBOqG/Btkq6Bi/l8AXQQXg
LKgC1OYsvjbFWIuY24GfgL9EgiuA7wO/A77B9wnwFmeY/rzA73Lo3Av228nm
LORlkAfIa2KLnz5VxXY3c5eILV/0oxJ4WrkbAsXKLSlW3rKwWQy9CDaLgp15
AF4frDZ1wfqhUzU6iSwW9gZ5h/BgZP4zjhRwJJ95h1feioP5VxLsWyR/yvG7
GvIK8NJg8ZTRF8WZCFbnnPTTkD1T/CPgw7F9Yz+WqTdYr2xs+emLLefsz5LY
4rn1OZhOo7ceLFWMvKPyzv/YzlCfPZ1TP7AuzCvjpV6FZOzZcvUtY0/IZ8Zf
pZxncF8RdG681WFY8g35djsL3u6Ng80g+5px3fUi7bGff0s+481/D/0JZ/qT
mpcz2SyVPvG4Mzl1P4M3cQ41R7yP/g8CD6ifWtgXoG5nM92nfDIH03d5iK2X
kqrtkGLnfriQzXxkMdD/Ieim/uvdrHLOPM0oJwfaJbPq6YzyzNhoc0pzMyA5
55330bfryHYAMfWIM87qcyl/GHeRYmePXEt/X3hA/Tsin8uUH+b8u7d7f4B/
9DYDr7zNa0qxPEQ9mnGmBnzaWw5dsJp7xTjqbJeMab6Ik+o3xp92tl+4Z547
20kHygllS6rLYWR3EXN3LSgu7kLGw1goY70ppy/cxd3KDfUy6gfq5bUjGSNj
/ert2xdvudnXjs1rV85qHx7KJn3lHmV8vOdIcubyg/I5qR3IXci87miHs7bc
21Pq03XNJvmGMHPyXvk50K5O6x3hTqhUbej/J297ZUj9diX7/fJxUXnj+7Cl
HcJZ2dJ7wbdlR3PNGd3Qe0FfN6V/JsyZOpXP4+rTbZ1NBvOt3ttZytnL9GVP
/qyoLknNDuW0UaTcsnb0l34zx5y5E+mvy99xxXKuGeebdqxarMr3u35b07c1
2eGuG1MMtLOt+yclW9U+5JllzXu1dnBCPdiifD4O9hY+0v+COc0/41tRDLSx
Iju76qkp9TlrnNZdvJd+cTdw//OunmC4wdtbkda7QH9G5BN3BvcYdxVtzmsu
FoTzsr2muDqC6dd6e68GtQPbIe8HbgvWv3n18O3O0HxNefs2ot4sqEasW0G1
K8gPYvYidyB326HmpxD9ywvr1RVMpw62/wLPbNWw
            "]], 
           PolygonBox[CompressedData["
1:eJwtk0lSVUEQRd+vSmkE/qexQVo/KDYoKDoRFRQjxH4gO3ABugKmLsW5bkHd
jWEgKiIaAedEMrgR92bWy8pbma/75t3rt6VpmlUQ4Edtmu+tpukjeB++A76h
e9H34L8EegD9AP4ebKM/gLvwPop0yA2h99F/wAG8TewRfA/so4fQG/BBzo/A
O8QO0Ife28oaveR27QHdj16D/wS76JPo9ZpN2+ss2ETfsQbhJc58rBkzNwNO
cfY0OF/So14fg2n0Z/RX+FjkWT3rvRV5dxc8qQm5Nc6QCzAIvwSek/sErrey
h1X4WfJzJT3o5Rm4iL4AJsidi+R60tskeqHkG/vW0+jL6D30b/QLcKVkbIbc
ici3NGbuJViEX7VHcsNgDD7C9/99i8icM3AWT8F8yR7HIz3oxR6m0D2Rs7Om
tWvk7PWglymwBt+i3lY9Bnyd2DJn/6GH0bfsUS9gBT7qjsBL5CztwV4Oa+6a
M3E2kzW/va2nSMj11PFbPcLb3PGXs+3I2t7p3V9qztYddVfdMXftpjPjbBdc
K7mj7uoC+kbJnRyI45rklvUc+Ya+pZ6X0OPOW+5M0RM1a+tRr8bM2WO/865Z
yzu865XfN9nDXOQ/479jzfnImTt7d+wh/Ajf8VA8
            "]]}]}, {
         RGBColor[0.6612342749456935, 0.6840816767765696, 0.9117194669749433], 
         EdgeForm[None], 
         GraphicsGroupBox[{
           PolygonBox[CompressedData["
1:eJw1lUlzV1UQxf/v3RsQyYIhI4Ro+AKBkARCHABlCCCLDIhMCz+AIYmowYhE
UauoYqlVWqVVUEZMICFEmZxBXbJhCRu3rAQFWer52SeLTp//e/f17T59utPy
6mDva2WlUrktS7Ie/eksKpUyVyrHhY8KfyL/jux14dOyCeEVOvuD/LuyN/Ts
M/lx2VvCZ+VPyN4U/kJ+nfyLuqRO37QJvyBcK3xG7xrlv5N/Wzasdx/JxoRH
5E/J3hMelf9K/phsSPik7FPhen17RX7WeRHzJLGEZ+Q/kI0Jz8r/ImvS+1r5
Gceu0e+v5cdlS4Xf5w7hKfnPZQ16dk1+yncu0+8LznG58Pki8iGvi0XkTO6X
iuAKzn51DuRyw7mR48++izu3iI+1cC67Izsiq8g26XmrMZzBXZLtFu6Wr5bt
Et4ov9gcw3WWbRZeI1/IJnXHSoX5yfwVruXDFGd/k5/0vaPC00X0gp5ctgbQ
wn1ZFbXneF+ah6vWAFr43hoYt16y+zLi3OH8R/eU3l63Tk6Yw1mfHyjjN5h8
ZvwtPMEXeNiYPNa4ZvIZMi5cEzzC4UbdMSE/lyI+nJJXfxlx5vU37Lqade44
z+RbUujkVArtjDifVseHz9PuOzm/omfby6htv/yOMng5IN9TRv0vy28tg9+P
U8zHnPA+PdtWBqeHyugxutlbRo+543AZOkBbt4rIc4m+P6hnO8vQVpv571bs
vjI4gZveMnKGGzR8wfVy5rwxepiyTuBn2vUOyn/pu655Rpam2AXshOUp8mQG
qAc/Z3zFM7skxcwz+8tSzNaQ77qo36vkbzJHKe7qMvdHPKf3iujjoOsedD4j
nhN0Nu15Z+67rXP0fq6ImSfOXccBf+t336TgZ9L5cNc5n4HXLuEnZS+lmLsF
OXq7XviJIvpG/+Blm3ffvyn6ttc7EF2gD+qn/+gAXrbrXDvzrph/CjcL1qeo
acA7k1zuueZJ9xJeLlkfaGNFjnx2pph5Zr/G+aIl+EWX5LFQ/nGKXdKi7/5J
sUueyrFj0Bh5bChCt8RCx9RMveuN6T3vObfIM9HruUCLcAdvo47DmS4/b3JM
4jV6r/ZZq8xlv+d9wrXP9+Kgv6WmQ64Ljfd5DzyXor6/UnBBrol+CXcIFzn0
ddP62ZUi/5xDf8Srk9+dIteqHLkfMA/s6rvO548Uv9kzzwovkH8g/4x35n3v
twHvHHg9bG7p3x3Hgcv95vP5FJz8jQbco8fez/3eV1vcL/q2KQWvD+U3p+D7
UYr64aE+xx6Br8WO+z/net6Q4/9+j2elzXuMHUQt6JM9VeVZ5rtO94vY8Inm
0R9aJ8bTOTTHrNTk0DYar8txfof1vtX6555234U+Fzrm754j5onZXutd9MA8
1+bY9a2e2aOOSa7z/xvQw2preo+5JDd63OG5bfA8trtOdmu1z3R6XhrNCee5
+5j3AXqAW3hFk4/M/6ocmqcv9PShe7Qyx9kun+e+deZ2keeK88TY4PjNOc6j
R3LpNEdj1lO18+pwz5pyfIuu/wPoQdhv
            "]], 
           PolygonBox[CompressedData["
1:eJwtk81Ok2EQhb/3m9cqyAK1P7aFar0ClRZoVf6EG3CDqLjgAsCNWoGYuDJx
r4kkkECof4kKCjHGGALK0pU72eiV4HMyLJ7knM60M5x5qc7M3ZhNkySpQYRP
liTtkCQH8A9dgAqf36VpgIYX+PvU8nz2HJ2HXvQ09X7q5+Ak9SacR1ehC30F
LqCf0f8E/QbGzb+j7y7gd/FP4TH6F/xGfzCv9TDjvWbR34lvQAVdgOPofjiL
fkfPPLpM/1v0K3iEL+Hb6BV4qF78MvoQ+vDH4Cp6CR6gC9RfojdgMfjf+BGd
M9/lDjvXmZc1n3UbX8OXoYP+Qe2MblBfR89BS7P47Ba9Lfw38wyUxWvYQl+m
PpX6jl/xmehZKsPreMMPBJ8xgr+Ev5n6zl/wF/GTqd9oGz8Be8F32DS/qW77
B/6if0IMnsG+dPTdlfGo+c7aXW+iqeyOvG5UUbZwL/hNq+aZKBvdYAd/Jnq2
Nciic5BB1/WGomem7HSj7+o3v5UyUlafzbPRTM0+DcXEM1JWepN6m7rRD2rd
5rdTBsrilPmtlZGyKsKJ4BmWtFv0t6Q3O0bvmvltNGPV/J9Cu2vna/gQfXe9
uSF8Gv3t6TeH8f8BKTpJew==
            "]]}]}, {
         RGBColor[0.7509989891213988, 0.8283085951595411, 0.9137658259790511], 
         EdgeForm[None], 
         GraphicsGroupBox[{
           PolygonBox[CompressedData["
1:eJw1VElPlFEQnM8ePLt7UXZZBlRW8Qd45WI8iNHEEGMMIWgMkYBwM0FRFEVR
BDdwY0d2cEHiSS8miIiCevfmjgvEKro8dKpnvn7vdVdXd1zh4Z0ly0KhUBPM
YAVBKLQP9hn+EHAQlgRrMsd3wBHgMCwZ1oHfEeAHYALsK84VAuNgX+CXA2Pl
7wdehm1C/FvgicDjK+DXwxLxewb4BPg48HsfwR7CUmGb8W0e8cV6kzF/Q/42
f98H3jOPfQ/MCfvZNfBvmOc7CxwDjsJSYK3mOAcsgKXB/wgcAPYHnutT2Hjg
36JA1ifgBCzanKcy89pYYwzfh/2Afwi4B7YIf7vyYj5/8Dsj7PevEB/0f+L/
OmBf4FxUwzphcbCYwHvD95Jx5jvwoHnMN/jHeY+5fwCYCfsN/wgw15ynUtZn
/k6R+Tt87xL8rbBf+L8EWBP4/ZXws83zPQqsDbyuKvgv4OeDi+fii9x0kmf1
7H8PiLeBLYH3NSIeyecC7toWdn8dYlrFNb/nhr2/a81zYm5bzPNgPlnA5Xqf
/M5IPxfMa2btGcC8sPdqvXnshOLZxw3qZZn62A98Qx2TF+Brc+7PAKdh8fDP
AqeoafinzDkgF+mwl+JlF/CVec+qFROlXJnjA/FYLD2nm/eMvUs0z4vx6ZoT
6uOiOIyIt2bpl1zMStvNqpFnJzSrnNkr4jZNtc9J8zfVr1TNEecxVjNJDcRL
B0XSTMRc08w9xVx//J4kHcZJi9RJgmqsU80836idwd40aK+wr/Was3ntDr4f
L7316q5J/I4G7gaOm2tjSSPmM7U06+ZznQ1/1HxHZbH/5hqj1shNvrjlN8as
Us97VO8OvVUDfGbOJXXUDmwTR3s1j+zxScVPSheM4S7gXLH+BmCbuG7XfHWL
30pxyLerxC31sSB9LwI3Sp/cy4Pmu4L7Y9h8P2fC75I+uoGN5pxeBd4x18pd
4C3zHrQAr5n34DrwmGkWufdUCzng7ulQX0u1Q3J0bkj9Yz+H1cfTqn9Ks9Il
PVSop7yL74/o3FKfgKuV74B0wHsHpQfWRn+lNDsq/bCmMc1An2aKOjunt6c1
ux3Sc7n2M3uTp3pZ93n1nnNfqzOc+27lz7t6ND+95nuWNfEb56VdeuiVfnjX
P01q+ys=
            "]], 
           PolygonBox[CompressedData["
1:eJwtk1tTj1EUh/fbMq6du5L+pdKBJKdLn8EYg0sfgG/gEAYppCZyVijHmtFR
krjigu/hxjgLmZ6f3754Zp6933ftd+211ls6eHj3obKU0i5YAqsjpZkipZfw
Cj8F/9ifY/0GLw/7R/iEr4FZvQuv8T3wDn8L7/E2+EP8NOsZ/CQsJMfMhWMU
OwDD+Krwuy+UA74Xmgqf+SG8p2e34AF+FbrxX5x5FF8Gz1iPwjh+DOZ5NsF6
Cp+EcbwXbuArws8m4Tl+FirxL8RU4uvCXsHeGXwlTOld5RhGfh3uhc/QWX1w
R7WDpWWu4QH8CPxMznEMXw5jhXP6n1s4d92pD78NG/DfxLSE76i7KmYCPx5+
ppym8fNQhX9jrwa/BOtZ/2BdH+6petsPT/Ba+J4ccwHvgZrCOTbq2+HYava6
1Iv8fb1zWWeHv1Vi3anaw+dcr1G8P1wL5ahcn4a/rRnQLDwM9/Iv6xP4/XAt
NTOanV64mPNR7UbCs6J6ajZvhnupHqvXVfA1uYfn8IZcb9WgG78L9fn8Vp0d
vptqUIfvzPPeyN5+fGs4N8UM4ptzves0g/iWPN/q0UD4Dnpf/9As3h6uhWao
hHeEa6Ucq/Eh5Zjvv013D5+t+zTjm/L81rJ3LfxP6d/STC3g2/P/pDMe4ac1
s0XuAX4lHKuebcQfh++mmB34vpyf3l+LLwLapJaO
            "]]}]}, {
         RGBColor[0.8327994705107712, 0.8703973152102346, 0.8825955880914302], 
         EdgeForm[None], 
         GraphicsGroupBox[{
           PolygonBox[CompressedData["
1:eJw1VWdvVVcQvM976Bh+AQJCTeg1hV5CSKh+YIMbxeDysDFCiM8gEAgEwdg4
AmGKEUggwc9AprvQ+UCvfyIoM5qJ5PXMO/fcPXt2Z/eOrtmTby7KsuwmLGBv
cll2GLYTdhb2DDYY6/fwsAt8Ssqy88DnsCFYbwc+hQ0C34I9NeCPgCXYR79F
4Bex9gI2FL/343cz+Ho8/+D9fK8BeAo2AHuOAt/C+oG34Nkx8PHAPuBxWH+s
1wNPmHcCX8KKwXtzep/vtgKfwAaC/433j4CPBa5JiqUWWJeTf+6vBL6CDQPv
wr7b4H3Ag8DXOeVnE7AUNhy8zDwP2xT+HVor855LwK+OrQJYDSuBdefklz4r
Qz7yfneLfbIOrAfCzHpCZ5cBy4FVMPxlJSF/d4APXCPWKm+f932Pcu9fkOSv
NCkWxjQCex6as2bloVz8Yn+VzsnvSbmsBtbmlE/6Wpd0v3rgId+N92KdO333
rVjYAf4b9uwFbwJfDV5w7Zcn+euxz0asF8BX4Mdu8F3gK5PqfMk+Wbde147a
eWz9nAjF8UNIx4ccT49zSv/1IQ0txY8W4Afr5CTwvf1Qa++ssZuhu8wN6a7P
69t9xnzmJKSnxeA7QjlamJS/rv91khRvP9YxyUd/5jvpzAEhDV5xzktdr4T1
DUn3CPzbB9uNPWuxtge8Efwv8A7gF/dates1MFQb5qwYvDekhe9FqskB1534
0LyQdP4w1i2p14eAb0+aB4PBtyb1/SDqxzqkHmvdX0PBZ8DOUQfs49AZI0P3
++Y7tgE/eoZM9rk8vyLUC9+BHaFZMxU4JfTOuZBmaxzzdc+a2c7NReeBs6fD
/Kv1w+cTQjU+7Rg/53TPy6HZNx34Y0gTbcCrodk30/nmHuZikWvK2i5xTVnb
f/D8k/dwnnEuUROcl22+L8/k2Y3OAdcLriFjbnKemK9m+6Nf9sNzv8uYqV/q
mL00zzqhXsaENH8ypGXet849z9xtdm+1O56zobk5OdQHvDv75JnP5V0Y03mf
eybUez/xPffGROAf1gY1UpN0P+r0rucR5+u2pLPZ31VJsRc837iHetqZdN5e
fysqvL7KmqQ2Sz17q4DTQnFeAP7redoNnBXK5zXgz9bfLWB1aE4PD30rWjwH
5oR0cgO4zL3JHq1L0s4+z6dW7+f3gfOc/dSQVKv91m+le39cSAOngKP8XTkO
/NM9xd567JzzvEmheNqBm/2t4owp8/zljOn2HTfyrKSYODs3Js0lzifO+XLn
rSKpnpx/+aR4OZt/9fea3+3/APjY1JM=
            "]], 
           PolygonBox[CompressedData["
1:eJwtlHlTzmEUht+n82svfQT7XvZ93/e1SVKNIUlIjDH+ZRimJqRkNNYMM8zw
MQyGUJYWVLSQ9Rswrtt5Z7qb6zzv83uWc+7zDC85nFuZEIvFdqMIlVgsVhpi
sdNoJHwUVcDX0HT4CDoIN6Kpmov2wmfRaPgn+hL8m1IWrCDeD9ejHPgYOgTf
RDPhAlQIN6PX8DnzvV+hd3C9xvQb6oAbzdd6i97DF1E13Ira4QZUC79BnfB1
dFlroQ/wBfOztqA2+DcahCtROecdJO4Vo2LiMuKy4HuMhcvRvuBnGg8fMJ+r
PSfClRoLvudk+Bf6GvzOZaz3nbg/+JxdxD+IB4LntIT4uPlZbqPZ8DfUFzyH
O/m9mvgk/FI5gE2ibl3EfUAOcx7DQxjLhhMYU31LGOs1z5ly16CawqsiXzuF
OSvhOYwVaS9UCK+I/H7J/L4cnmT+rc6vuyqnyu0VdAt+aH72TtRjXgPVok5z
LD4WfI8dcBdqh2+ge3A36oCb0AP4I2qDr6I78KLI/SavLuTfksjrk0i8GF4W
eX2SiJfCeXyzjXi7PAWPQVXBv1FtR6EzwdeUlxdE7n/ldD48FDhBvEf1gkeg
U8HnqFfGoZrge8ob8qC8qLE6ONv87sqxemFN5LlLZf3VcBZjWXC+zghviLx3
0hlbD6+L3BtpxGvhTZF7KYN4I7wlcr9kEm+GJ8jjcf/Km3fNe1c5Vq7VY+o1
3anK3EPyku5UAw8x9456Qr2Rbn4WeVRebUWPYP5iLXCG+VnU8/97H32K57eA
86Sa31Uelpcj89p1E/fDiea16yEeUK+gz/F8FjIx2dx7GtNvKeZeVY+qV5PM
a609tXeaea7UY+o1rdkTr28+62Wa50o9qd7UGbrj9cyLvIe64vXOJZ5h7k3l
XG/XE7Q1eA6ews9QbvCee27+ZuntkqfOm78xemvkuVp4lrm3VTP1ut40vW2q
2SX4hXmvao9meIp5b8kDenubzN9e9YR64775W6qeUe/Mi/zs6vm5cLG5t3TG
IviveW+rJ/7A08x7S57TWy+P63u9McPgf3wtyFY=
            "]]}]}, {
         RGBColor[0.9134142762675205, 0.8972802048725428, 0.8464802273539644], 
         EdgeForm[None], 
         GraphicsGroupBox[{
           
           PolygonBox[{{678, 344, 746}, {743, 453, 671}, {763, 459, 748}, {
            745, 455, 673}, {675, 456, 747}, {968, 453, 967}, {855, 344, 
            783}, {672, 573, 765}, {674, 351, 679}, {1068, 573, 1069}, {670, 
            459, 763}, {976, 459, 977}, {972, 456, 973}, {971, 455, 970}, {
            746, 344, 677}, {750, 476, 749}, {859, 351, 860}, {994, 476, 
            770}}], 
           PolygonBox[CompressedData["
1:eJwtlOVuFVEURm9nDm7PwGMAxd2hUIq2tHgINITwHrgmkBAgBHd3KG7F3Vtc
i4cfrJXdH+vOt+fOzDln72/v9lXVJbOzQqFQDgl68HOcG9tgWl4orOFaU1Qo
FHP9B734/yTX7TCD/7sRH0VvhSnEXYgPo7fAJOI+xKfRO2Am8UDi8+gLMAj9
knuf0fMhz2MN17rEmqu5vuZeA9fF0AzdkXf2ozdBBXEx8UH0ZqgkfgVf0Asg
oevgK3ohNEEP4/kr6L0wj7g2j7Vc8yz6A/xGr4DW6I/wB70S2qDfwy/0cmiV
xzvFjTk6j66Hb8SLoCn6E/xFr4K26DfwHb0EmqPfwU/0MmiZx57cWx1MZ6/r
uY7m25WwEb0OJhbFvQ2NOTN312FEimd8tgLWosfnob1Xim6Xx7t+YwK6H+/U
8NxOmEU8gPgcehdU5/FOZeN6ZXnUzNrthjnEQ4gvoffAXOJy4ofoH/CWeDjx
VfQ+6JCiZtbuGpQQj4N76BPQM4Xn9N5dGJui5tbeZ3zWHJmrJ54zRQ7N5QOY
QDwG7qCPQfcUNbJWz/RjihpYi3r963rwCn0ZhqY4g2d5CVNT5MTcPDbvKTyv
9++b2xRruvYp6O354BH6DPRFj4TaLDypN33Hd/WAXvCbflsP6IVRxDez8Kze
NQfmoqGxF8yZubNn7J3RxLez8Jzes8fsNWtgLfSs3vWMnrUF8dIs9uheS+EG
+hB0Rk+G51n0gL1gTsyNPWPvTIEX6IswOIVH9MpTqErheb1vDayFOTAXekyv
6QG9YA/by/3hbBae03t6Xu/bM/aOa7iWHtNr9rC9fAvKUnhe7x+ATil63t73
TJ7NGeQsMqfm1hnhrLAm1kYP62XP7NmtubW35+19c2JunGnONj2n99yze3dG
OCvMibnRY3rNGeesc0/uzRnlrHJGOiutmbUzZ+bOmeJs0bN61xnsLO4KR7KY
sc5az+zZved/9pi9Zk2trT1kLzmjndV6Um86g53F/wHWxNvb
            "]], 
           
           PolygonBox[{{770, 476, 750, 718, 1105}, {862, 681, 749, 476, 
            994}, {766, 655, 748, 459, 976}, {969, 744, 673, 455, 971}, {850, 
            669, 679, 351, 859}, {1069, 573, 672, 744, 969}, {973, 456, 675, 
            681, 862}, {849, 668, 747, 456, 972}, {970, 455, 745, 669, 850}, {
            967, 453, 743, 668, 849}, {1129, 742, 765, 573, 1068}}]}]}}, {{}, 
        TagBox[
         TooltipBox[{
           GrayLevel[0], 
           Opacity[0.4], 
           LineBox[CompressedData["
1:eJwV0FdOQlEYhdEjYG9j8F0HYO+9Y68IiEgMEmOcot1Ep2DvQzCu87Dy/fu+
nduWq6SPq0IIZf4SIdwnQ3jgnEsuWOSWO3Z5JBG/p0LopIuMndYnTbLk7qaH
rL2sz5pixd1LH3l7VV+0mjV3PwMU7HV91Ro23IMMUbQ39U1r2XIPM0LJ3tZ3
rWPHPcoYR/EN+qH1ZNzjTFC29/RTG8i6J5miYuf0SxvJu6eZ4cTe129touCe
ZY5T+0B/tJmie54FzuxD/dUWSu52Oriyb7iO/zW+L74p/rv4j2iN7+IfOBMw
Vw==
            "]]}, "140"], Annotation[#, 140, "Tooltip"]& ], 
        TagBox[
         TooltipBox[{
           GrayLevel[0], 
           Opacity[0.4], 
           LineBox[CompressedData["
1:eJwNxusqA2AAANBveQ65zGwum9tcnkNrTJSWJGm05BkIw6ysrCgrimeZkpkx
PMm08+PUGcrvLxciIYQV1iXHBv19IazyxjEDbDLICe+cMkyeKGc0OWeELWKU
+OCCUbaJc0mLKxLsMEaZT64ZZ5cJKrS5YZI9klT54pYUBaao8c0d0xwwwz0d
HpilyBx1fngkzSHzPPHLMwscscgLf+RYYo1/ujTI8EqWHudBLBY=
            "]]}, "120"], Annotation[#, 120, "Tooltip"]& ], 
        TagBox[
         TooltipBox[{
           GrayLevel[0], 
           Opacity[0.4], 
           LineBox[CompressedData["
1:eJwVz1tKAmEcxuEvdAF5yO4Cd1DaYQOuIFpBC6jLKDtZhjDQZYFBgUFCk5l2
tLKsXEILaQs9c/Hwmz8vc/EVV9eX1yZCCCv8pkJoMMMGDzxSIaLIJtd+iKmz
5b7RDg2q7lvtErHtvtMex+y4+3rPie9TdnliNh3CpD7T5Iw9XpizZXTAORfs
80rJltU3WlxS452yLadDrmhzwAfztrx+Jm8i5pARC7Yp/UreQ5c63yzaCvqT
vI0eR4xZsk3rH//EWS7w
            "]]}, "100"], Annotation[#, 100, "Tooltip"]& ], 
        TagBox[
         TooltipBox[{
           GrayLevel[0], 
           Opacity[0.4], 
           
           LineBox[{837, 945, 825, 888, 826, 946, 993, 992, 256, 303, 257, 
            304, 258, 305, 259, 306, 827, 902, 964, 965, 838, 1023, 828, 1008,
             1043, 1044, 839, 1024, 829, 1009, 1045, 1046, 840, 1025, 830, 
            1010, 1047, 1048, 841, 1026, 831, 1011, 1049, 1050, 842, 1027, 
            832, 1012, 1051, 1052, 843, 1028, 833, 1013, 1053, 1054, 844, 
            1029, 834, 1014, 1055, 1056, 845, 1030, 835, 1015, 1057, 1058, 
            846}]}, "80"], Annotation[#, 80, "Tooltip"]& ], 
        TagBox[
         TooltipBox[{
           GrayLevel[0], 
           Opacity[0.4], 
           
           LineBox[{767, 1031, 1032, 1016, 1059, 792, 1060, 1033, 1034, 1017, 
            1061, 793, 1062, 1035, 1036, 1018, 1063, 794, 1064, 1037, 1038, 
            1019, 1065, 795, 1066, 1039, 1040, 1020, 1070, 796, 851, 1071, 
            566, 52, 651, 53, 54, 55, 56, 57, 58, 59, 60}]}, "60"], 
         Annotation[#, 60, "Tooltip"]& ], 
        TagBox[
         TooltipBox[{
           GrayLevel[0], 
           Opacity[0.4], 
           
           LineBox[{340, 847, 568, 92, 1067, 571, 768, 534, 1041, 535, 769, 
            538, 1042, 539, 326, 276, 327, 277, 328, 278, 329, 279, 1080, 848,
             280, 331, 281, 332, 282, 333, 283, 334, 284, 335, 285, 336}]}, 
          "40"], Annotation[#, 40, "Tooltip"]& ], {}, {}}}], {}}, AspectRatio -> 
    1, Frame -> True, FrameLabel -> {{
       FormBox[
       "\"\\!\\(\\*SubscriptBox[\\(\[Rho]\\), \\(a\\)]\\)\"", 
        TraditionalForm], None}, {
       FormBox["\"\[Theta]\"", TraditionalForm], 
       FormBox["\"Duration I\"", TraditionalForm]}}, Method -> {}, 
    PlotRange -> {{100, 10000}, {0.7, 1.4}}, PlotRangeClipping -> True, 
    PlotRangePadding -> {
      Scaled[0.02], 
      Scaled[0.02]}],TemplateBox[{
     StyleBox[
      StyleBox[
       PaneBox[
        GraphicsBox[{
          RasterBox[
           NCache[{{0}, {
              Rational[1, 6]}, {
              Rational[1, 3]}, {
              Rational[1, 2]}, {
              Rational[2, 3]}, {
              Rational[5, 6]}, {1}}, {{0}, {0.16666666666666666`}, {
             0.3333333333333333}, {0.5}, {0.6666666666666666}, {
             0.8333333333333334}, {1}}], {{
             Rational[-15, 2], 
             Rational[-175, 2]}, {
             Rational[15, 2], 
             Rational[175, 2]}}, ColorFunction -> (Blend[{
              RGBColor[0.293416, 0.0574044, 0.529412], 
              RGBColor[
              0.4521335543859943, 0.33337136302058407`, 0.7525087232297559], 
              RGBColor[
              0.5714695607699883, 0.5398547583935983, 0.9096731079708357], 
              RGBColor[
              0.6612342749456935, 0.6840816767765696, 0.9117194669749433], 
              RGBColor[
              0.7509989891213988, 0.828308595159541, 0.9137658259790511], 
              RGBColor[
              0.8327994705107712, 0.8703973152102344, 0.8825955880914303], 
              RGBColor[
              0.9134142762675204, 0.8972802048725428, 
               0.8464802273539644]}, #]& )], 
          StyleBox[{}, Antialiasing -> False], 
          StyleBox[
           StyleBox[{{
              GrayLevel[0], 
              AbsoluteThickness[0.2], 
              Opacity[0.3], 
              LineBox[{{7.5, -87.5}, {7.5, 87.5}}]}, {{
               GrayLevel[0.4], 
               AbsoluteThickness[0.2], 
               LineBox[{{{7.5, -62.5}, 
                  Offset[{4., 0}, {7.5, -62.5}]}, {{7.5, -37.5}, 
                  Offset[{4., 0}, {7.5, -37.5}]}, {{7.5, -12.5}, 
                  Offset[{4., 0}, {7.5, -12.5}]}, {{7.5, 12.5}, 
                  Offset[{4., 0}, {7.5, 12.5}]}, {{7.5, 37.5}, 
                  Offset[{4., 0}, {7.5, 37.5}]}, {{7.5, 62.5}, 
                  Offset[{4., 0}, {7.5, 62.5}]}}]}, {
               GrayLevel[0.3], 
               DynamicBox[
                Directive[
                 CurrentValue[{GraphicsBoxOptions, LabelStyle}]], 
                ImageSizeCache -> {{
                 4.503599627370496*^15, -4.503599627370496*^15}, {
                 4.503599627370496*^15, -4.503599627370496*^15}}], {
                GrayLevel[0.3], 
                InsetBox["40", 
                 Offset[{7., 0.}, {7.5, -62.5}], {-1, 0.}, Automatic, {1, 0}], 
                InsetBox["60", 
                 Offset[{7., 0.}, {7.5, -37.5}], {-1, 0.}, Automatic, {1, 0}], 
                InsetBox["80", 
                 Offset[{7., 0.}, {7.5, -12.5}], {-1, 0.}, Automatic, {1, 0}], 
                InsetBox["100", 
                 Offset[{7., 0.}, {7.5, 12.5}], {-1, 0.}, Automatic, {1, 0}], 
                InsetBox["120", 
                 Offset[{7., 0.}, {7.5, 37.5}], {-1, 0.}, Automatic, {1, 0}], 
                InsetBox["140", 
                 Offset[{7., 0.}, {7.5, 62.5}], {-1, 0.}, Automatic, {1, 
                 0}]}, {}}}}, Antialiasing -> False], "GraphicsAxes", 
           StripOnInput -> False]}, AspectRatio -> Automatic, Frame -> True, 
         FrameStyle -> Directive[
           Opacity[0.3], 
           GrayLevel[0]], FrameTicks -> False, ImageSize -> {Automatic, 175}, 
         PlotRange -> All, PlotRangePadding -> None], Alignment -> Left, 
        AppearanceElements -> None, ImageMargins -> {{5, 5}, {5, 5}}, 
        ImageSizeAction -> "ResizeToFit"], StripOnInput -> False, LineIndent -> 
       0], StripOnInput -> False, FontFamily -> "Times", Background -> 
      Automatic]}, "BarLegend", DisplayFunction -> (#& ), 
    InterpretationFunction :> (RowBox[{"BarLegend", "[", 
       RowBox[{
         RowBox[{"{", 
           RowBox[{
             RowBox[{
               RowBox[{"Blend", "[", 
                 RowBox[{
                   RowBox[{"{", 
                    RowBox[{
                    RowBox[{"RGBColor", "[", 
                    
                    RowBox[{
                    "0.293416`", ",", "0.0574044`", ",", "0.529412`"}], "]"}],
                     ",", 
                    RowBox[{"RGBColor", "[", 
                    
                    RowBox[{
                    "0.563820859082933`", ",", "0.527565423056382`", ",", 
                    "0.909498741130694`"}], "]"}], ",", 
                    RowBox[{"RGBColor", "[", 
                    RowBox[{"0.762631`", ",", "0.846998`", ",", "0.914031`"}],
                     "]"}], ",", 
                    RowBox[{"RGBColor", "[", 
                    RowBox[{"0.941176`", ",", "0.906538`", ",", "0.834043`"}],
                     "]"}]}], "}"}], ",", "#1"}], "]"}], "&"}], ",", 
             RowBox[{"{", 
               RowBox[{"24.`", ",", "156.88749999999976`"}], "}"}]}], "}"}], 
         ",", 
         RowBox[{"{", 
           
           RowBox[{"40.`", ",", "60.`", ",", "80.`", ",", "100.`", ",", 
             "120.`", ",", "140.`", ",", "160.`", ",", "180.`"}], "}"}], ",", 
         RowBox[{"LegendLayout", "\[Rule]", "\"Column\""}], ",", 
         RowBox[{"Charting`TickSide", "\[Rule]", "Right"}], ",", 
         RowBox[{"ColorFunctionScaling", "\[Rule]", "True"}]}], "]"}]& )]},
  "Legended",
  DisplayFunction->(GridBox[{{
      TagBox[
       ItemBox[
        PaneBox[
         TagBox[#, "SkipImageSizeLevel"], Alignment -> {Center, Baseline}, 
         BaselinePosition -> Baseline], DefaultBaseStyle -> "Labeled"], 
       "SkipImageSizeLevel"], 
      ItemBox[#2, DefaultBaseStyle -> "LabeledLabel"]}}, 
    GridBoxAlignment -> {"Columns" -> {{Center}}, "Rows" -> {{Center}}}, 
    AutoDelete -> False, GridBoxItemSize -> Automatic, 
    BaselinePosition -> {1, 1}]& ),
  Editable->True,
  InterpretationFunction->(RowBox[{"Legended", "[", 
     RowBox[{#, ",", 
       RowBox[{"Placed", "[", 
         RowBox[{#2, ",", "After"}], "]"}]}], "]"}]& )]], "Output",
 CellChangeTimes->{{3.7338080366971736`*^9, 3.7338080745003357`*^9}, 
   3.7338083117929077`*^9, {3.733808369957235*^9, 3.7338083904414062`*^9}, 
   3.733808427791543*^9, 3.733808665798156*^9, 3.733808723818475*^9, 
   3.7338093183794813`*^9, 3.734061418405819*^9, 3.734171767496633*^9, 
   3.7341719425424986`*^9}]
}, Open  ]],

Cell[CellGroupData[{

Cell[BoxData[
 RowBox[{"First", "[", 
  RowBox[{"Position", "[", 
   RowBox[{
    RowBox[{"Flatten", "[", 
     RowBox[{"Table", "[", 
      RowBox[{
       RowBox[{
        RowBox[{
         RowBox[{"Y", "[", 
          RowBox[{"4000", ",", "0.71"}], "]"}], "[", "t", "]"}], "/.", 
        "sol3"}], ",", 
       RowBox[{"{", 
        RowBox[{"t", ",", "1", ",", "tmax"}], "}"}]}], "]"}], "]"}], ",", 
    RowBox[{"_", "?", 
     RowBox[{"(", 
      RowBox[{
       RowBox[{"#", "<", 
        SuperscriptBox["10", 
         RowBox[{"-", "5"}]]}], "&"}], ")"}]}]}], "]"}], "]"}]], "Input",
 CellChangeTimes->{{3.733807875774969*^9, 3.733807906102704*^9}, {
  3.733808092549368*^9, 3.7338081213640165`*^9}, {3.7338081927560997`*^9, 
  3.7338082113401623`*^9}, {3.73380826024496*^9, 3.733808284588352*^9}, {
  3.7338084757222843`*^9, 3.7338084803945513`*^9}, {3.7338089564397798`*^9, 
  3.7338089571908226`*^9}}],

Cell[BoxData[
 RowBox[{"{", "252", "}"}]], "Output",
 CellChangeTimes->{
  3.733807906539729*^9, {3.7338081158677015`*^9, 3.733808121903047*^9}, {
   3.7338081932621284`*^9, 3.7338082118911943`*^9}, {3.7338082622510743`*^9, 
   3.733808285160385*^9}, 3.733808481297603*^9, 3.7338089578288593`*^9, 
   3.733809318421484*^9, 3.734061418455819*^9, 3.7340616067500963`*^9, 
   3.734171787534088*^9, 3.734171942588032*^9}]
}, Open  ]]
}, Open  ]]
}, Open  ]],

Cell[CellGroupData[{

Cell["\<\
Nonstratified model - dynamic T with carrying capacity\
\>", "Subsection",
 CellChangeTimes->{{3.7337756912307243`*^9, 3.7337756940618863`*^9}, {
  3.733808172921965*^9, 3.7338081779212513`*^9}, {3.734106347854594*^9, 
  3.7341063553203444`*^9}, {3.7341717991669025`*^9, 3.734171807476965*^9}, {
  3.7341719345633235`*^9, 3.7341719418019714`*^9}}],

Cell[BoxData[
 RowBox[{
  RowBox[{"grey", "=", 
   RowBox[{"RGBColor", "[", 
    RowBox[{
     RowBox[{"55.7", "/", "100"}], ",", 
     RowBox[{"57.3", "/", "100"}], ",", 
     RowBox[{"56.9", "/", "100"}]}], "]"}]}], ";"}]], "Input"],

Cell[BoxData[{
 RowBox[{
  RowBox[{"eT", "[", 
   RowBox[{"T_", ",", "V_"}], "]"}], ":=", 
  RowBox[{
   RowBox[{"\[Lambda]", " ", "T", " ", 
    RowBox[{"(", 
     RowBox[{"1", "-", " ", 
      FractionBox["T", "Nb"]}], ")"}]}], " ", "-", 
   RowBox[{"\[Beta]", " ", "V", " ", "T"}]}]}], "\[IndentingNewLine]", 
 RowBox[{
  RowBox[{"eY", "[", 
   RowBox[{"V_", ",", "T_", ",", "Y_", ",", "A_"}], "]"}], ":=", " ", 
  RowBox[{
   RowBox[{"\[Beta]", " ", "V", " ", "T"}], " ", "+", " ", 
   RowBox[{"\[Rho]a", " ", "Y"}], "-", " ", 
   RowBox[{"\[Mu]", " ", "Y"}], " ", "-", " ", 
   RowBox[{"\[Kappa]", " ", "Y", " ", "A"}]}]}], "\[IndentingNewLine]", 
 RowBox[{
  RowBox[{"eV", "[", 
   RowBox[{"V_", ",", "Y_"}], "]"}], ":=", " ", 
  RowBox[{
   RowBox[{"\[Mu]", " ", "\[Theta]", " ", "Y"}], " ", "-", " ", 
   RowBox[{"\[Zeta]", " ", "V"}]}]}], "\[IndentingNewLine]", 
 RowBox[{
  RowBox[{"eA", "[", 
   RowBox[{"Y_", ",", "A_"}], "]"}], ":=", 
  RowBox[{"\[Sigma]", " ", "Y", " ", "A"}]}]}], "Input",
 CellChangeTimes->{{3.7336605076837997`*^9, 3.7336606915953193`*^9}, {
  3.7336621010669284`*^9, 3.7336621417982583`*^9}, {3.73410621584643*^9, 
  3.7341062961714616`*^9}, {3.734172054458995*^9, 3.7341720908533745`*^9}}],

Cell[BoxData[
 RowBox[{
  RowBox[{
   RowBox[{"system2", "=", 
    RowBox[{"{", "\[IndentingNewLine]", 
     RowBox[{
      RowBox[{
       RowBox[{
        RowBox[{"T", "'"}], "[", "t", "]"}], "\[Equal]", 
       RowBox[{"eT", "[", 
        RowBox[{
         RowBox[{"T", "[", "t", "]"}], ",", 
         RowBox[{"V", "[", "t", "]"}]}], "]"}]}], ",", "\[IndentingNewLine]", 
      RowBox[{
       RowBox[{
        RowBox[{"Y", "'"}], "[", "t", "]"}], "\[Equal]", 
       RowBox[{"eY", "[", 
        RowBox[{
         RowBox[{"V", "[", "t", "]"}], ",", 
         RowBox[{"T", "[", "t", "]"}], ",", 
         RowBox[{"Y", "[", "t", "]"}], ",", 
         RowBox[{"A", "[", "t", "]"}]}], "]"}]}], ",", "\[IndentingNewLine]", 
      RowBox[{
       RowBox[{
        RowBox[{"V", "'"}], "[", "t", "]"}], "\[Equal]", 
       RowBox[{"eV", "[", 
        RowBox[{
         RowBox[{"V", "[", "t", "]"}], ",", 
         RowBox[{"Y", "[", "t", "]"}]}], "]"}]}], ",", "\[IndentingNewLine]", 
      RowBox[{
       RowBox[{
        RowBox[{"A", "'"}], "[", "t", "]"}], "\[Equal]", 
       RowBox[{"eA", "[", 
        RowBox[{
         RowBox[{"Y", "[", "t", "]"}], ",", 
         RowBox[{"A", "[", "t", "]"}]}], "]"}]}], ",", "\[IndentingNewLine]", 
      RowBox[{
       RowBox[{"T", "[", "0", "]"}], "\[Equal]", "1000"}], ",", 
      RowBox[{
       RowBox[{"Y", "[", "0", "]"}], "\[Equal]", "1"}], ",", 
      RowBox[{
       RowBox[{"V", "[", "0", "]"}], "\[Equal]", "0"}], ",", 
      RowBox[{
       RowBox[{"A", "[", "0", "]"}], "\[Equal]", " ", 
       SuperscriptBox["10", 
        RowBox[{"-", "10"}]]}]}], "}"}]}], ";"}], 
  "\[IndentingNewLine]"}]], "Input",
 CellChangeTimes->{{3.7337696979247026`*^9, 3.733769755853016*^9}, {
  3.7337757774626565`*^9, 3.73377577979879*^9}, {3.734106380657604*^9, 
  3.734106411073177*^9}, {3.734106553048084*^9, 3.7341065691996603`*^9}, {
  3.734106664304432*^9, 3.734106696378809*^9}}],

Cell[BoxData[{
 RowBox[{
  RowBox[{"pars2", "=", 
   RowBox[{"{", 
    RowBox[{
     RowBox[{"\[Lambda]", "\[Rule]", " ", "0.67"}], ",", 
     RowBox[{"\[Beta]", "\[Rule]", " ", 
      SuperscriptBox["10", 
       RowBox[{"-", "10"}]]}], ",", 
     RowBox[{"Nb", "\[Rule]", " ", "1000"}], ",", " ", 
     RowBox[{"\[Mu]", "\[Rule]", " ", "0.67"}], ",", 
     RowBox[{"\[Zeta]", "\[Rule]", " ", "1.18"}], ",", 
     RowBox[{"\[Kappa]", "\[Rule]", " ", "0.0024"}], ",", " ", 
     RowBox[{"\[Sigma]", "\[Rule]", " ", "0.0001"}]}], "}"}]}], 
  ";"}], "\[IndentingNewLine]", 
 RowBox[{
  RowBox[{"tmax", "=", "500"}], ";"}]}], "Input",
 CellChangeTimes->{
  3.733775857462232*^9, {3.733776234612804*^9, 3.7337762396760936`*^9}, {
   3.734106472722786*^9, 3.7341064856438265`*^9}, 3.7341718666739793`*^9, {
   3.7341721042183995`*^9, 3.734172115457221*^9}}],

Cell[CellGroupData[{

Cell["timeseries", "Subsubsection",
 CellChangeTimes->{{3.7338047625696898`*^9, 3.733804764113764*^9}}],

Cell[CellGroupData[{

Cell[BoxData[{
 RowBox[{
  RowBox[{"pars\[Theta]\[Rho]", "=", 
   RowBox[{"{", 
    RowBox[{
     RowBox[{"\[Theta]", "\[Rule]", " ", 
      SuperscriptBox["10", "4"]}], ",", 
     RowBox[{"\[Rho]a", "\[Rule]", " ", "0.7"}]}], "}"}]}], 
  ";"}], "\[IndentingNewLine]", 
 RowBox[{
  RowBox[{
   RowBox[{"sol", "=", 
    RowBox[{"NDSolve", "[", 
     RowBox[{
      RowBox[{"{", 
       RowBox[{
        RowBox[{"system2", "/.", "pars2"}], "/.", "pars\[Theta]\[Rho]"}], 
       "}"}], ",", 
      RowBox[{"{", 
       RowBox[{"T", ",", "Y", ",", "V", ",", "A"}], "}"}], ",", 
      RowBox[{"{", 
       RowBox[{"t", ",", "0", ",", "tmax"}], "}"}], ",", 
      "\[IndentingNewLine]", 
      RowBox[{"(*", 
       RowBox[{
        RowBox[{"Method", "\[Rule]", " ", "\"\<BDF\>\""}], ","}], "*)"}], 
      RowBox[{"Method", "\[Rule]", "\"\<StiffnessSwitching\>\""}]}], "]"}]}], 
   ";"}], "\[IndentingNewLine]"}], "\[IndentingNewLine]", 
 RowBox[{"Plot", "[", 
  RowBox[{
   RowBox[{"Evaluate", "[", 
    RowBox[{
     RowBox[{
      RowBox[{
       RowBox[{"{", 
        RowBox[{
         RowBox[{"Y", "[", "t", "]"}], ",", 
         RowBox[{"A", "[", "t", "]"}]}], "}"}], "/.", "sol"}], "/.", 
      "pars2"}], "/.", "pars\[Theta]\[Rho]"}], "]"}], ",", 
   RowBox[{"{", 
    RowBox[{"t", ",", "0", ",", "tmax"}], "}"}], ",", "\[IndentingNewLine]", 
   RowBox[{"PlotRange", "\[Rule]", " ", 
    RowBox[{"{", 
     RowBox[{
      SuperscriptBox["10", 
       RowBox[{"-", "2"}]], ",", "All"}], "}"}]}], ",", 
   RowBox[{"Frame", "\[Rule]", 
    RowBox[{"{", 
     RowBox[{"True", ",", "True", ",", "False", ",", "False"}], "}"}]}], ",", 
   "\[IndentingNewLine]", 
   RowBox[{"PlotLegends", "\[Rule]", 
    RowBox[{"{", 
     RowBox[{"\"\<I\>\"", ",", "\"\<A\>\""}], "}"}]}], ",", 
   RowBox[{"FrameLabel", "\[Rule]", 
    RowBox[{"{", 
     RowBox[{"\"\<time\>\"", ",", "\"\<pop size\>\""}], "}"}]}], ",", 
   RowBox[{"PlotStyle", "\[Rule]", 
    RowBox[{"{", 
     RowBox[{
      RowBox[{"{", 
       RowBox[{"Blue", ",", "Thick"}], "}"}], ",", 
      RowBox[{"{", 
       RowBox[{"grey", ",", "Thick"}], "}"}]}], "}"}]}], ",", 
   RowBox[{"AspectRatio", "\[Rule]", "1"}], ",", 
   RowBox[{"ImageSize", "\[Rule]", "Small"}]}], "]"}]}], "Input",
 CellChangeTimes->{
  3.733775386645303*^9, 3.733775834182901*^9, {3.7338047854768343`*^9, 
   3.733804822501659*^9}, {3.7338048551822643`*^9, 3.7338049417505436`*^9}, {
   3.7338050529870234`*^9, 3.7338050650856256`*^9}, {3.7338051593812656`*^9, 
   3.733805178172202*^9}, {3.7338052294757304`*^9, 3.733805229874749*^9}, {
   3.733805522569277*^9, 3.733805526313464*^9}, {3.733805595159941*^9, 
   3.733805623940361*^9}, {3.7338060537345753`*^9, 3.733806085955164*^9}, {
   3.733806141853933*^9, 3.7338061464611573`*^9}, {3.734066426030663*^9, 
   3.734066443617688*^9}, {3.734069094980748*^9, 3.7340691036569147`*^9}, {
   3.7341066141285896`*^9, 3.734106614317315*^9}, {3.7341718159059753`*^9, 
   3.7341718182476854`*^9}}],

Cell[BoxData[
 TemplateBox[{GraphicsBox[{{{}, {}, {
       RGBColor[0, 0, 1], 
       Thickness[Large], 
       LineBox[CompressedData["
1:eJwVV3c8198XRqhsoahIRlEoO4X3I5KdHTI/Nh/j8/6YyQgZDWRkh4YiISFE
CQ0SqSgVUX1LkVlWw8/vr/s6r3Pved1znnPu89ztlABzdyYGBoaPjAwM/1/H
Z/8Y6Xr8pxmXKWPOwDBNkFfDFXVK2omnw1Oy4xumiTD2Hx5CJS8J/xsB+suS
00TEvVIG5pJPxOEhtmORRtPE3+w446XiOaJkd/6J6bxp4h7z7Nxc8Rrshh3D
rPoMIXJA+vBMMR84aW93O2fOEuWaf+4uavDjqOozp/ryWULlYO9ehnf86L9T
GbLzwSxhoh+8mVtgIx58Z7lnNzlLRB198EMmWRAuNX9t1hvMEUN020wvmjAy
uPSyL7P+JEwGOqanisWhJc2ieDfrFxH9wcGWa14cUfqd3cO3fhHVY/MPZAwl
YGEsJbCz5xfB+1sqw/uXBKqYp/x2rJ0nXm07p/xJfwdY2kWy/zs+T9h5Wx0f
mJXCvtikpTTvBcLzz39rWnTkECmsP8PovkTksERT3+XKgSjST9+asEQ84RLs
X5qUQ0JbhgXl2hKxa7tBqUruHoh3nN8R+H2JWBA7KvEmZC/epnHl55PLRNPh
u4/Mnsrj1v63Eh5nfhM4H8d+KEgJDA9ezVFH/hKPhzdqMhUo4WEog3cn8z/C
RKY88H67Eri02vnMpf8RDo+f96vxKUOM0vJjjPxHHP8rXCxXowxB4sgPhXUr
RK13g5LgtArklS/9rBVmgNTBHw7jvmowfHyjb4nCiKrUmLTrGWrwP3N4RCyM
ESpDfO3ud9Ww//HlKvdzjDgUtl9qhG0/Im9wcqs1MIJSmTj7qmw/yjfYam3m
ZkLBZrHEe18PgP/Qy70fHzCBd866+ryrJoR+THCHqDNDxGG7ZeJpTVTeODif
Z8kMmcfjCyduaSJgiXbhPZUZevkxhNeKJsqPiWbXFzIjSru8RzOfgO2dt3c6
GVgw3xk1H+wNGFY2ep7rZoHr5hf84iVaWKy6vy49Yi18jtz5Uli7ag/Wzl3I
XovA+IIGwSda+Lpn1rDl9lpETXrYc01p4fqa92/9J9Yir+335SX1g/jz6HSa
t9M6PPeRVHz+5iAMxknGd4broXk3zCySRwfOOe0yowQ7RF9867koqYMTeUkV
kq7sYPxmZ9S6XwfFkljOTmBHx0aNw2vcdVBxn7LI2sMOA5JRI7lRB2edwo0F
nDhgLX1aKotyCJOKa59Kn+ZEQHb+SkWtLj7KanbNMvHAtJIjsqdTF+y5Z+Qq
N/FA4WHk8tSwLrzGtRziZXgwP+v0S2H9YfDuP3rhpDUPTphIjDc4HEaI7I7h
ths8SGK5OdDBqgeZdM+VqGO8KKbfu/neRh/R7jyf5p9vwNKk+a4sqj4+nPho
c+vrBpj7fC01jtEH3ioeTPy3AcwuPMX3rukjTPpv/ykZPniZUNKL5/Vh6DZb
3ZfMh73SrKFumQYwZm7ob9fnx/1hY0z0GqJyu8p/XCMCELT72HzlkyGuN/eG
RSwLILA/RM1hwRBjNmPTa1fnVqy7SKFHxAjzo3LbThpsRELjjES1nxFCNp29
tVi/ESaZWeuD2I2h3N0ruv3CJgzrD734rWuCjHiVuBB/IWy49nfZzt4EHpqh
NW2pQtBlFhFvopkgrDciev8tIdy850gPKzBBnrPmy5s/hXBCcYTv14wJKorK
48siN0NI+JPlZMER7Hw/Ny+ZswW7woJ8A8NN0S2X4vx9WhgdpfEr2+JNsbRw
wV5EUASO/ZkZvSmmOD6zpvEUIYJ0hbq7cldMQZP+L3sqRQRLE7/Yf/SYgi/3
Prfq3m144hJa4S1hhu0Zt/Q8NUXhbnj8B6XXDDfXpd7lKt4OUa03hSODZqho
bzGor9+O9yoqJo6fzZD7beX38WfbYS42W2m7ZIa9khb29r+3A0vegabi5rCU
0FWLsxHD1mu2cxqh5ph88flMrKA4XjKpLQlus0ATh1SsXbUEUhYvlF2QtoDO
1ve7Z7skYDD505ZfyQKnPZl4Kv6TQOtgdRO3vgUST75WTdwiicpqqROsdAsE
BDO8/pAkidOOgitzjyyg/kNhGD47oNW0wNzrb4kPda/rmPRX3z3KV6WcMEt4
W5ZSt3lIYS/bazeXWEv4BMuvcYqTgohdfcdcliUmAnijD9+TwvJSULxgiyVY
ilii25SlUas2u4bCboXmq9LrEnfvwo7GCaZf16xQqeMaGqkoA2GX9wr3blnh
ofODZEMrGfCv76Yk3rVChw6vxMFQGTDZ3mgT6rWCUXBsc9ldGXxY9I7VnLfC
3skUHi9dWeTs+8qYpGONixP0z89c5cDeMMqwZdQaelmGKX1OezFtmp1wZ9wa
sdW5OluC9+LVNyMOy3lrvK6zpsec3ovCLQ2bzrEfxQ3uipHCur3YE50it6J8
FG2/ypKkOeVhoXvA/tPpoxDdLxZ5/YE88l9l3rmhZAPOTbE0Ly1FxPgZaOgR
NigouPuRZqcIN1aG9s/6NviS/oahgK4I2X2+PcJONjhLMfxuXqqI+/la/6Um
2+Bj3PLKEU4lfKJMbggatoFEZOXVG6NK2D1z2F89yRbDE2e1ua6qwEg9lS6R
bguFI/kWya0qoCYOhHEU2MK25Hmz5HsVVAi7x72vWvVX+mu086lCxiA258Rr
W7xVDwrKileF3OXmtuYdduCrYolvou6DgpX8Jo2Hdlj83uKuZrMf5sVhWyV7
7cDVODIiH7Yf5Pj97ZyDduheTuYyy9mP2ydNZIYm7JD4mtGIeXA/lCp9tSL5
j4HpU+IPbfsDUFlb6tviegxKN342WfqoY3/j5lYNJnvs0j+7Il6qiRNPq0bn
2O2xoVvEL69LE/eGdNaUC9ijZuKZkvqUJrSYAnQ3StuDfYAjk0mNgJ5he/fk
EXtsTT/TUtRD4OiQ72BRoT10Otnui5wEghhbZhnVHNBDOh06+kgL9Xzm/A0H
HaC4xXtTxLtVHpD8quxv5AC3N81SDdNaOGHAG/7WyQGt1WuTorYcRFyG+0pN
ggMu1qdUE+RBpEtycbi9csBDhpNuVRLaqNJ3knwU4AiuoR97xS7qYNioqeDI
cUeoq+XmtTXogMtUgH8w3hEBlbt9Tr3UAdX6KdNEriPIc7PvyfWHIOWqOsLb
sbr/QUzUTMghXDrBne8g6IR+ITfhEhtdZFbd5/nV6oQXB7bObtqnh/aazUlR
T52gZ1NwxP6oHmbrglfWDjghYSafrTNED2bNuyc3jzvh4bIqdWu9HhI/P3Uv
ZnOGIHvD5WoVfejMqGo/UnKGYtP8zhbCAC1sPP94k51xwrOUZYY0AumeEP7n
nDOSCwcKlLKMINX65+eXdGcsP3byLrljhPTgb+N3C5zR4C0duvDHCF4jbYPu
1c64OWWqkp9sDP764LrG185wiih7MlVuAqrLO6rLDhf4br9UV5xoCrFmszHD
3S7Y3i92LDnfFK83PnFV2euCci3/5eQqUxzsrrVj3+8CryKhgpevTSGomqJX
Z+wCwUyNgjPSZmjn0JJYH+yCnzaPfK/3mWFzQ+m76nYX7MznPOunbAFddgYm
lk4XRFxV7o01sQDpaCtl2+MCGdf55w2eFuhi5ghmHHSBWf7O2sQ8C0SY0bjM
J13wNhFadYyWeP/9gNacIAU0TnHT0AFLXBTuK1X2p+DaytcHn/Ks0RW461ky
nQInybISrwZrzLfHzQ2FURBu9YCNf8AaJj4qSIij4PvD3yofeI9ipT5/cCCH
gg7r2N1GZ47C2dSDI6ydgplmab+qUzYQi/tNaxJ0xdn8A8aCeXb40BhR+kvY
FcxX1X7LN9uhYPr3273irsg0lXELHbbDRsc/2tdkXSFykE87QfwY2NT+CmQe
dEV3xKhaU9UxzEz+a/SjuoIr0eVf+XN7tNoxMW1vdUWkWTCPk4oTIs/Hqtg/
dMVXCf8FF0cn7H/C5Jvd5QrGd/1KOQlOqFVe84qz3xXYRakpeu2E6zzMpcvf
XPFtkXjLo+mM1EcsBq/43ED5eoUv66szHBXWpyd6uqH8qsiaoiMUqB00T/Ci
uuEo/5VfJ90p4DfPP65Pc8POJxv4oyMo6KTJurJHrPp/Z1g8uUaB0i0zpdQU
N/gGR1rlMbqCfW/ewIU6N3B+urHTpskVDbK7t5SuccfViOeBIlruyNAI4k5c
545u6uTkKTt3+Bu3rPHidIfMH8or9iB3iPsdmZDe5I5HvWe86NfckVJBb7m5
yx1LWtHNddwecNvd7FRn5g5NLha9nV88wCttfKWjyH1VzzR+br/hBYp8uDb3
VXc0utocevDUa5WPrn60LXcH686N28fGvWBt8Fd0qtYdV1pNhW/LeKPA92ah
UJc7BF9mvtGu9oZUJWe2/093tE3ZHom97wMo9iQL6nus6qC2iywMfkg/sCzl
auIBsxiB1CJJP3zS3vHkpoUH3EPKNX0M/ZBgGcWq7egB47bUL+nZfugOlovz
o3tgOHH+6j4Ff9g0pJxoK/TAT5Tr8dACEKBxJIA6u2pzVfW6sNMwLKLTY7/g
gTONvo8YRWkwYVCTNf7jAVN/lZomJRpk2sXGZVk9cYs9fTTUkYbvevMeU0Ke
YLBiWRS7TYObZaEjqeUJKcuIQWsXEna+48ZhaZ4IErMRFnpBR6fRSIVXlifG
3mtsE/hOxz65fnbbPE9MmzeJyjEFYdPMvU61K574mNBx/o5CEF6FpB/6fccT
DllPdslkBeFIrJpG1AdPaH/o/dniFAyd3ESZeDkvWDZ96DrPEYpddCeVYUUv
EAMZgd27QsFjrIp9al4gyXMNcvqheM/w1WJC2ws+o6fmfBJCEeSlG2Fp64V/
fhlBj5nCcEWVpUsi3gsNOy4JaK0JB/NArOfDQS/kv+zKapWIwPcqO9q2D15I
6VZOt9WLwPNkhYjwz15wG8w8uJ0agQKNjymyU16oaI2t0qiNgNJVrfosZm/E
tXsY3dI9AbcgBhaPPd541vWGoyEoEh0boi6xnvKGff/2xq0L0Tjw/ETT4dPe
EFFpDxHjiUHNuYgXSaneYJ3YLNAnEYOideFM7HnekBjeQYkyicHxf3QKd5X3
qp7dMbj1cgzkv3uLCQ56Y8fB/PMJZidx8YHVJWlZH1Bzai15OmIhEG3Z5KPg
g0tb/c+qvY/FWXWLFzdUfbCideHTyZ+xCL9jyiR30AfZTo/PB0rGwfKmIUXh
6GofkvdtupLiwJarJXbgpA+e3PcaSreKR2ig7CWjfh/wUh/EFq1LAMfaX+GK
b31gee0SVUA8AcWFzWabP/jgdT1F6oZGArq6DBnHxnzwcnvVTRV6ArZK+jjH
/fHBtr7Hgi8+JKBtsFSkSdwXnR/97h64nwgObdH8naQvnBPmfXuzk1E8+JXk
CvWF+c/UTYn1yVAOrDL4FeGLsN3v41z7k+FYqLncdsoX6iua1DN8p3Frwd7W
MdcXsbEcWwvPn4Z1Re6mrFZflEs2zv/MPIMSAb5MJm4qvhp9Tx1uPIeKKy0b
LfipUEvKTcwaOYcGRa/cy0JUpGve1Y1em4Ies5aLOhJUmPpFbZ+wSsGfc55l
CWpUjLGJBCn8SoE1a/M9NjcqHjEa0PtF0sCx4PZtQyMVGT5Bn9hOnIdgAjfV
9R4VIvaqli/Sz0NcoGnydjsVib2WWnfKzmO/IvdPyx4qTrvd5nv7+jw8Axr/
XfhEhZDrWblE5XS0feXk38Llh/WLVJXS+XSEvqnXFHf1Q8UTZ1a185koxq6T
Ql5+KEz8PK5Wnomu64Xt3H5+2JQyqGrbnomt4fF6f0L8cNttOmvuVyZahczN
+0/7wf/Kcd98+yywHfvhnljjhx+P8m+82XMBF4fEz40z+iMsOy1YZCobjw9l
946y+uNi/M43Khw5mL7JtuENuz8284RfIKVzoB01c6FDwB8JNs/eWbrlYEzk
fnGhtD94OTqiO9/lQN7ZrvaImT9YviiN5vXlouNj2rvbxf6IKqO2b3mbjyi5
3TLnr/rD6tVNYePf+dh3/OEJ/3J/XAumsZZuLUAF77KwdK0/zNcpoNepAJlw
db742B9Jg13JzGMFcLuo/F/SpD9iYvpDJBgugtnu7aSDegCG9p35ZSxVjHtX
g4gDWgEY1u6jpx4oRtgMV5qgbgCSNWijX02KMZGkLf/ySACkSuunhoKL8epO
BV3PNQD/LjxPGe0oxhWB6EWF0wFgN7vy29mzBDp94kzr3gSA9eMRZf77lxAs
UPLXZCgAWw9zGpu/voRSW5GlrI8BcMvoul81dQlrPwpOi/8IQFFVpWmn6GW4
L7FObWMMxLlcRtuI+MuQYvvz/sDGQEzGUhhXzK7g5u4vDXQEQuoZs2QTayke
Pbuiskk7ELZ+dyqUxUsxHOBa23QoEMdfTHIOEKXgqh2pYjQMhMPi4c0J4aUI
VH9XmmoViCJ2qaTrk6VQMH6eecMnEGt27hneNnINDf5NgZ8yA9Ht67geo2Vw
inTosc0OxNQFWlU4QzlYzzLIPM8NRMToHMfgtnJYlel+bb4YiOQXrcXrncox
++mFw4XrgeDlH+RQ/VAOGdtxA/3mQKRmfGf8/uUGirW3SlZ9CoRHpXMUg0Al
Dpvfj5X8EohcLftqQ7VKTDpTRvLHApHyxbC8zaESGlHX85N+BCJL+thzpWuV
eNugtIGyEAirybihPepV4JczXuFf5Snfy1JONqrVSBaMGjyuQMPPS6m7qiJu
gXo5nWOHMg1n7hhHn02/BRO5a0SfKg2ar/zvJZbdAr/O86s7NWhY0j2T/+b1
LVwMECNfHabBcIF5z5hyDWoePWKTc6AhpaapbHShBu+DuNVHE2mo9fodfjSz
FvdWxAPOnqahIfGbMqpqUXJ63yXVczQMPHkzZ9hVC49il3Up6TTEXn/D/Yyh
DjNPb7/aX0jDTPGelfCAOrCK2/hl1tDwX8oTWrFFPfb2FV88PETDyaXAhb+q
DXj37InNlw80ZHwzZxuzbkBC1/SGUx9psKJ/U/4Z3ID37Uhs+0oD998tzGRt
A5LqRwI0ZmkwT56o/6vQiJF8US3FtSSuLZAaJapNOJOj97tvPYmkcMadhTZN
UMkKrAvkIOF5Y0AoJ7wJZ1NapSt5SUymlNv5323CvpPOG6S3kvjP1YT5pcZd
pHkUfxKRJ0HeVXmhoNqMA65PClsUSTBd2y09ZNmML07TR+1VSBiq5jeF0Zuh
bovu3AMkMNnN2VbTjK9WXgn7NEnYyiXmWb9oRrp5Gl6DxPG2a9MSM83QONKw
HKxN4tid8uBirhaMGY7U8uuSuC3Ekaq+qwUZeusCbuuR2Dd/+BJVuwWah/ZK
mxuSuGT7lv+KbQu+adl8mjYmUWZKGFlTW5CpGVOYarp6v7HZm/PHW0AcuH5U
zoKEhwytaDG+Bd9Vn/M+syJxdpdKQm9yC7KUFp/62pDYNdXyeDKpBZAXTWA7
RmIxIb6z82QLxmX1UOZAouIfy8xLegsu7ApcPuxMYoVy73KMYwu0dubUfqGQ
KG2VPqyt1YIJ8Vb/U+6rukeiA6lbWpAtOiYl4UWiL2/9/OuJZhwU5vnU5kOi
fW9Id1ptM34I7St08SPxZfaUtCzZjJyNzkcZAknM/qglRSWboc2XxFtEkrgo
F8053H0Xk9zVTzWCSRQ/cHYa9LqLXI43p96HkrjA43hUdrEJOusZEHGchGj3
7XRKWBOmWKSWhSJJGIn92RIz1og8JtPahmgSU+NMikx6jTi0Eup/NHY1Xsll
ztgLDZj+XSQ1H79a38686r6Xd7DLvaLNM5FEjbd+cTT3Hbj1NNgPJpPIeNXZ
36pRjzfFfWnNKSReh6N7U3AtWg+tWYrNISFy9vtAWHg1liu5M37mkWA499Tq
2WgllAS3ynoUrtaz9t+1ur4KXP+u5KJ/icR1J7476o+u46OF1u+mKySozDNl
l1+WYmuLcZbMtVV8qaZb5ueuIDXVo5O7gsSJ0UXa08gSPFkkXU9WklA+dje4
obcITJTov7PVJDj9x/aI9BdA/emZbLfbJCzXKfJlsechRClHfqCOxGllK9Hv
ZDaqC688PdxAQo5xvc13tix8Z73l3thE4l7IuruUl+mQCGxZ2dVCoqmE00C0
Ow2Og525BfdJHNxylX3k2znkHBxQ5Gpbxe+M2LBG/mm8uPHxWXQHiZaod7z7
Slf1i8CU58wjEs3NujSx3/HQjfrN6NpJwq/OamEgMxYxX9cWvHpKokHy0Eyp
fwyaTPlVdHtIrMu6bPN4bSR+Noo+v/OcROCDwPHmonDIicv6SL8kEWLgq9yX
HwKvs2rM+f0kvpdx9JXO0nHp16GLHG9I5Nv22Izk0fDe0Xxf1NvVepda9GBj
ADY+cXwx9Z5E/3Z5Wb4gX5jK+1JdPpA4Iii1JlLdC6fzQllfjpK4P5c93m7v
jo418cU6n1fn6UWNHKWTgn/UtP31X0gE3dJ8REQ7Y99Awaud30j8oc1FZczY
gyTK/HPHSXBt0zny1tkWFdfr1rFPkpi4M75JTssaX3jbLp2YXp3H0x5zXokW
EI3oUZ+cJWHyee8fNykz2H1+O+D0i8TnHSm5i/ImyDT+Gti3QELnqcEKb4EB
ntXPsWkvk0gzT3PsCjsMVlGGq7V/SExbH53ov6UDJHMQO1ZIzG9eJ/1L/iCO
zwoOZjPSEdV1vHxsnEDtMUn6emY6rkyzrqMuHMBkhzxnBCsdfgmys9MR+yAl
p3ltYh0dY96e03P+yqBkG2g5stMhES57euahAgoYjr7r5aRDPn1R1yNkLwa8
XYO1eOhQ2xFnXzguA56XAdy3N9Dx4zZTqgldGgbqJ8okBOjIT3ZRGvTfgfir
SdoXNtFBcT1/TKVTHPe4sobWbqbD6W8cn5PfdiyGloSGb6VjPoWayJgjAoXR
m7zjInS0O0+0xvRsBtWg6Yb9djq0MhYF5UM2YXTPvi1rJOhIYhX+9NiAH9YC
9afLdqz+q/7sjxk9x4vuZcXlI9J0ONcIs4V4ckFr5Jb3/G46uteXc4i7sKH+
4Z7BAjk6lJ5kyOvMsELmxk09bXk6Zu9YXLJgYEZJ2u6Gb4p0FJdSkp6GMGJj
SNnONBU6RprJzUbH/xFnju3MVlFbzb/KNv/giWWCQesq69ABOlJSKD7Gc/NE
yA7xkDhN+ip/PZN983aOGGcv+U9aa/X8joeNZtIzhPOMiNVzbTpeD411mJX/
IAYGCjpCdOlIFudYzCn7Rhg2b1YS1qfjRZV+nbXGF6K1JOdyuyEdbNwLV7zM
PxHKiRv5fExW8ej1DqjoHyHKqZmxPGZ0xP6ZDF/xHCJEzTfM1lvQIWox7htT
O0hkqaa5OFiv5tdKZ8n2GSDYhLn61tjScU8lvliF/pKIYTqL8mN0nN1cWSM9
8Jz49XV9takjHaVGjnW1Qs8In2eJ2xac6ZD9FsNwTLST+FDDklroSkePlspG
npqHhGVO3D9tDzrKz00/LGxtI7oiGf2/e9HBtEbswzONVoJwjR5K86XjVl04
5ZVKM1Gr99dI1Z+OtAsem8IvNBC75CKahwLpeC4wFSEcVUcU8S3tjqfTsXJ5
Qc6qr4bgXwrJ3xVCh3ClW+9tejWRPPyTrS+Mjgr9tdKquRXEv3byeGjEan9Y
Jv0pbb9OBJVNfxOOooNvy0eGh25XiW8p/rYdMavxrzuZGdMvEY5BE0984uhI
XJezYfFpEfHK1mcfbwIdJd6fEzd75hP6xNi1O0mreCTtVzt+NZu4J+GxyfEM
HQ/oex1SgzIJRbbPCcwpdOQcsN/14sF54vqUy3x5Gh0NI9cqg3+lECL9H9zN
Muhw1D6mHCd0hshocuhfyKKjoO2fVUtXIrGu+J3OxRw6wiLvRfJ/jif6//aN
rc2lI4K/8vDo8Xjif+OGs+4=
        "]]}, {
       RGBColor[0.557, 0.573, 0.569], 
       Thickness[Large], 
       LineBox[CompressedData["
1:eJxF1nlUzdsXAPBK86MBRShNLwkppW7Ed6ckCg0iDz1JSUrdc273oqTQpCTN
UopEUanXIFJSNIoKSfOk0ixFE/3Ovb+1+Ouuz7prf8/Ze5+zv1+5Yy7mdjxc
XFyC3Fxc7N+4zmsNow/o4L44fUfHucuU3oL1AlvT6CCG4kIMzXwpxWj9TV8e
0cFK6VXzdJI/xa9g5Rz+Hx0CuO50x6sFUn1pTglUDh3Wfrpp2fvtKlVF837X
/5gOave0pu4eD6HSSyL4I5/SQdDmlJ9PyXUqZM8DHb0COvjvMtI5vyqMwp8K
nQaf00H2eWzZh9vh1P7j7+KjiumQIEUbaNCPpGgjvXXbXtEhI/vL4RqZaGr5
uVm+4TI6cA15feAziKF+8Yrr3Kikg4l09YKSl7FU+7W/nQyq6fAsPq7Q7L94
qmTZpviRt3QY7Dta8zP4NnUvaU9dTB2J97us5ROUSPmr2fIZfqBDw365YdvG
JOpUPov29SMdmgXi3231Tqb2GAadim2kQ5+hXcnTgIeUWm3CrR0tdDAtarrh
MZtONVWXW/W00UH+qMPQ6ROZlG/l6EKfTjpEHNbJWRKURamXLa1W+EyHFxdt
w/aO5lDNJeBX3EuHzgtfmOui8yi/Igc9m346aHK/2VPul09tKAiZmRukw2TW
ImHtkkKq5Ulezq0ROmTfaTU2WvWC8s9td9kyRgfbTPtvE5IllEaWoErzOKnX
ifTrVRMvqdZHat3nftChfVpDqtuvlApItbolNU32m996I3qsjNJM8bLKmyVe
5JRQe6iCaktKXnhgjg6jTjeesL5UUlfu1Lye4EZgukER4RevqY3xk77hvAhC
qiv2pwm9pdpvyuppCCBwfa8wzT9eQwVGG83UCiFQjkob2PqijtKKcM1xnY9g
affRUjT3nuq4Hu0iKoqA5hpbE/niIxUUXLQ6XRxBxmihafyyJko7sK/LZDEC
j2WrrnpJt1GdfmK3BiQRHK6Vso8a7qCuXqZZXZFCAPFyKntzuyma99GFq1cg
cDBrzLEZ6aW6zvu/LpMh3obX7kwcoILPZfjayyEofr0880LTCKXDagA+RQRe
Sd5Zz03HqG7MNZOohOBjYCrNZm6cuuaqnLNtNYIUw3tnbX79oDY5m7p0rEGg
e4nf/7z5DPX55JnVXqoIaoePuyGuOSrEPqFLRh2B1c3UFE9fbthsWx5XoIFA
TDj6glvOPOj5d/TAYS0ECf/OvPhwnw+uH166cIaGoMbIzCjEVgB0D8LrG5tJ
/iOMYgcJIei1dPClbUVw1FOvXb5fGELNQ+AjIJBdGWp2UWQBbNmbN+2mj2B0
Rq901yNR6DNuz15siCB6peSPeA9xCDMSdMkyIvkLRT4LDVoEW7errTY3Jv+b
Bge2SUvCFz2rrtHdpB9XBjf3GUpB+FavuGumZL/Gt5JEZKSB2px8QNWC9Dvc
yLSxWRb6tWvEqy0RtB86yCMTrQARmpNVp6wQlBtO7pv3WglAXdZX+BCC8JUr
NPMvqcDAOiNIOYLgdUZ+ILNSFSJVXKd3HCX17uxRyPqgDnqrorN7jiHYH6b4
oCVaEwYVik772CHYYBq6xyJbG6Jk+5QVHRAc8Fzjl7puM2yTFusqdkQw/9JA
hbcwBUNStDgbZwSVHfalG5P1IFry6AEuVwQxdT3y3jwGoL/IXzwekXwN8caR
SEMYFs2o2uKG4MSokI6Jw064Mb/Bp5lF4jUMgyXdTcBAiAvczyHAZu+FUNNe
GOFTnpY6j2DjW2l/3jIziOExzc67QOJDHd0iKi1I3eOVv19GECpSNrbXwgpU
7FKLT/gh8G5KyslL+QeOv8k7/CkAwdXW293OckegIaE25Fkwgl9BJkHdG22g
aPu8qYvRCOoMZttZM/YwnS4aNh6DwOXr8qlyNwfQXLpinX0cAuOY5CU1Qych
uV/TZucdBBaNK+fvrHKCTgu9mad3ERgNS2i2qZyGFQW7I9beR6Ajqbxrm4cL
XLtmXyGaStY7o8v/ddwVyieRrXc6yae55/7ERTrwHLvwcywDgZOHiYSSIDnX
VYFRx7NIPTLS34STvJia0er1OQhya/bs2zdJzmXc3aodeSRfjdNKLFsM/fyZ
dk+eIihR2/NKtBSDomvBnEoBgvSVaplqsgyw/lRxI/Y5grwDlo6DdAZEb6vX
EClGYKA252qZz4C6h53VF14iOONZd3lqlgHzJUZOfC1FwHO+wUiN5gaGnjPc
thVknhwP/8fJ2Q28egVi31chsNa8uF0yzg2emi7WMnyDwHlQOiKyzA3Gn8jW
PK5BsDmo673lkBuoKqxzXP0Ogd2ivSHPRJjgEKTDe/MDgkDvZnONtUy4M7H9
1vwGBCb1AsnyhkxotjaneTYi2C6+e/m3w0yQLLeuG2lGILFBmbaAzgRT9VNO
Nm1k/tAkrny6yIQrMSz+dx0I5PbpxxSFMuHlvMsJBt0IbsY9bOK+zYRfTiGb
cnsQ8HZFxaSlMYFWH/t+1RcESDc/pzOPCYhKOX1jAMHUi/K/ioqZkJqcI/jX
MIJHgdj9eBUTesSL73iMIrifebpruI4Jsu5vdIfHEEwaO8t7fmLCP92N9f9O
IMhB8kvU25gQvrvXtfYHgvEteglK3Uyozv0mrD+NoOyVR+z5Pibwy3IlZc8i
MJT37983yAQImE8pzSHYyf99vGKECefGln6K4sbg3LxfrmOMCdmH/sZCvBhw
fa1V3AQThl+qL3Dnx0D5v23nm2SCsurW+4OCGLJ98n7JTTPhWNQuPeu/iI9N
/JicYUIs14GmtwvIucgaFg/9yYT6k7ZuemIYeoUXhI7/YoLYOxfRrIUYWn/m
FaziYsEuXY8URQkMwysPNW7gZsHlJH/9yCUYpnkPr5PmYUGhSESLwDIM3aA4
O0Q8ybrNOrsCw6a/54c9mMeCDR1p4gMyGPoGBTTNeVngtOvpw8NyGAJp8/R7
iDvW05bPU8SQU1IRjPhYsF8i90qKEobwBLXnA8SvpzWm967GEJRW2mzBzwK9
9syT39dg4KlYNppKnPtq/adYVUzeP/ncU8RrH6YZ6atj+HmXtmyTAAtuh6zJ
+6KBwURedhsilmSmrArRwpC2ivtiInHgoVVRWjoYRBfuzHhLzKWXxN+yGUO9
wNib78RMJQXmpa0YXhs/FJMSZMHAX7c/r9bDcF7Eok2L+OhXGcsafQxnvcru
mhLX18e+ZBpiMK7rqbQnNn62TFN6J4ZLmtfyzxIX3Y5OLDEm63+81R5AvNFP
cpHjHgwHBr8lRhE/cAq/KGaGQSzRySWRWNZ84ViuBQbbtb2pacQR2iE2R/Zj
6MjTK80lFpYWqZ13EINUM8wUEnvxBMGDQxje21hplRJP9AplmFpj6IwuCnhN
7Fjtt/LHUQwS5vJCdcRt//FdiyNzY4u1Unk98b7oS7/07TGsD3ZrbCSuPM99
ut8BQ/5/eRatxJTthZaQU6RfsdE7OoizjX6aaJ/GMLSisKKLWEXV/VmLKwYa
b93QZ+L4RVNrLmMMdgrny3qJF08xb6owMew0dnD8QhzQOi5cewZDwOaY3n7i
XyXoHMsdw8c1izcPEjNSRr9Ie2LY63LRboj4S/Dpgy+9yPP3SzkOE1szBssd
L2FoUFtgMkL8/qAjTdwXA2NvqMgo8U6q7/5jfwzmPC3ZbBcq2i+xDsSQd0Nu
21diDeFuX95gDAN24U/YTh6x+f4gBMOGxydlxohlPrTZmYVheNfyAbMd9vTI
hx8RGBaqLChgWzChyeBWNAatQf2fbHv6HMw2uInhMiNd+xvxN8ePCgNxGI6l
XXNm28HUMux6AgZT1cw4tls2vuOhJWIw6nYoZ9t8uRlqTcIwIyA2zHY519uO
y8kYltbNiYwTb+kxMVvzkMS7X1/D9n9VlUW1aRgsdGUM2FbONFI7k4Ghdvec
FdtxkaXxMlkYPPquOrK90MNA9FUOuT/bFc6y7W9T7Hkqj5yH2KU+bP8kr2Tx
fNIvpbJgttHawiN5BRjurPCPZLtPXLfauoic/8fZsWwf+fFEl68Ew731926z
XdesnfrwFbkvBTlJbBsV5yw3LyfxMbopbBfc1wicrCT361dYKtvFUxGN9Goy
j47VP2K71Hhy9cBb0r8VhllsV8b9c/Z4HamHnV0u229GnpW3vCfz77r6E856
eiuXHviIwfPKo3y268O8T9R8wvBMt7uA7cbPXbk7mzHUhb1/znartiF/SSuG
f919XrDdGZBsqduBQaBtppjtnibhpJwuDKce6L5ku3+d87hqDwbVCpNXbI9c
eKuf3IdhVEm9lO3xWvUwuQEM+x4NczypEN4ZM0Tmz+4rZWzPun1XXzxK5t2w
YDnbXOVW3lfHMNz2cOGYd1l+Df8Euc9dxRwLOknLev0g90lUsILt+YUXXKam
MNgP6nMsLtZZiGYxjBx351jymIHI4C9MvnOyOF6Wfe+IHTcDMh+NcCzDL5TW
Oo8BZyyUK9mWtzo1e4CfASyRQxwrPag2rhVkgKCuP8cqs+tv7vqLAT7aGRyr
7gntL1nAgO2H33GskTCus0WMAXf5xjimje0PyF3IgKng+VVs6xo8aVgvwYBb
FgocQ+Ry5ZQlDBhK1+LYoO88S34ZA7bOGnJsqSaQI6BIvkPKXTm2PxMyNriO
Adx6vhwzi6TU6rQZ4BYUxbGfYKLzYz0GbHC9w3FydE6ftyUDBLY/5LhSudzW
5CQD5v1M49j6jteG3lwGvMx8xPHX5TrcF3ndoCvv/x5ZIef52MoNuJ7830PS
QjODqX9ckeHJ8Jz54yT98SHRXczf3nBm6xaH8T92r0n0ORPG+u2WmM+hjuvP
/LYEw3f2esMfC9G3/Utnnv3tOo8jMr5y5347Z3rfHY+KP7aIPbFyjb37b5eZ
fJoUEfP47e+y9lUP0v+YOvH2mPKu879t/Sxqf9PYH9M2uusbhnj+2Y/Q8RUK
fX/c2GwyMUdd+O3/AbabuAk=
        "]]}}, {}}, AspectRatio -> 1, Axes -> True, AxesOrigin -> {0, 0.}, 
    Frame -> {True, True, False, False}, FrameLabel -> {
      FormBox["\"time\"", TraditionalForm], 
      FormBox["\"pop size\"", TraditionalForm]}, ImageSize -> Small, 
    Method -> {}, PlotRange -> NCache[{{0, 500}, {
        Rational[1, 100], All}}, {{0, 500}, {0.01, All}}], PlotRangeClipping -> 
    True, PlotRangePadding -> {
      Scaled[0.02], Automatic}],
   TemplateBox[{"\"I\"", "\"A\""}, "LineLegend", DisplayFunction -> (StyleBox[
      StyleBox[
       PaneBox[
        TagBox[
         GridBox[{{
            TagBox[
             GridBox[{{
                GraphicsBox[{{
                   Directive[
                    EdgeForm[{
                    Opacity[0.3], 
                    GrayLevel[0]}], 
                    RGBColor[0, 0, 1], 
                    Thickness[Large]], {
                    LineBox[{{0, 10}, {20, 10}}]}}, {
                   Directive[
                    EdgeForm[{
                    Opacity[0.3], 
                    GrayLevel[0]}], 
                    RGBColor[0, 0, 1], 
                    Thickness[Large]], {}}}, AspectRatio -> Full, 
                 ImageSize -> {20, 10}, PlotRangePadding -> None, 
                 ImagePadding -> 1, 
                 BaselinePosition -> (Scaled[0.1] -> Baseline)], #}, {
                GraphicsBox[{{
                   Directive[
                    EdgeForm[{
                    Opacity[0.3], 
                    GrayLevel[0]}], 
                    RGBColor[0.557, 0.573, 0.569], 
                    Thickness[Large]], {
                    LineBox[{{0, 10}, {20, 10}}]}}, {
                   Directive[
                    EdgeForm[{
                    Opacity[0.3], 
                    GrayLevel[0]}], 
                    RGBColor[0.557, 0.573, 0.569], 
                    Thickness[Large]], {}}}, AspectRatio -> Full, 
                 ImageSize -> {20, 10}, PlotRangePadding -> None, 
                 ImagePadding -> 1, 
                 BaselinePosition -> (Scaled[0.1] -> Baseline)], #2}}, 
              GridBoxAlignment -> {
               "Columns" -> {Center, Left}, "Rows" -> {{Baseline}}}, 
              AutoDelete -> False, 
              GridBoxDividers -> {
               "Columns" -> {{False}}, "Rows" -> {{False}}}, 
              GridBoxItemSize -> {"Columns" -> {{All}}, "Rows" -> {{All}}}, 
              GridBoxSpacings -> {"Columns" -> {{0.5}}, "Rows" -> {{0.8}}}], 
             "Grid"]}}, 
          GridBoxAlignment -> {"Columns" -> {{Left}}, "Rows" -> {{Top}}}, 
          AutoDelete -> False, 
          GridBoxItemSize -> {
           "Columns" -> {{Automatic}}, "Rows" -> {{Automatic}}}, 
          GridBoxSpacings -> {"Columns" -> {{1}}, "Rows" -> {{0}}}], "Grid"], 
        Alignment -> Left, AppearanceElements -> None, 
        ImageMargins -> {{5, 5}, {5, 5}}, ImageSizeAction -> "ResizeToFit"], 
       LineIndent -> 0, StripOnInput -> False], {FontFamily -> "Times"}, 
      Background -> Automatic, StripOnInput -> False]& ), Editable -> True, 
    InterpretationFunction :> (RowBox[{"LineLegend", "[", 
       RowBox[{
         RowBox[{"{", 
           RowBox[{
             RowBox[{"Directive", "[", 
               RowBox[{
                 RowBox[{"RGBColor", "[", 
                   RowBox[{"0", ",", "0", ",", "1"}], "]"}], ",", 
                 RowBox[{"Thickness", "[", "Large", "]"}]}], "]"}], ",", 
             RowBox[{"Directive", "[", 
               RowBox[{
                 RowBox[{"RGBColor", "[", 
                   RowBox[{"0.557`", ",", "0.573`", ",", "0.569`"}], "]"}], 
                 ",", 
                 RowBox[{"Thickness", "[", "Large", "]"}]}], "]"}]}], "}"}], 
         ",", 
         RowBox[{"{", 
           RowBox[{#, ",", #2}], "}"}], ",", 
         RowBox[{"LegendLayout", "\[Rule]", "\"Column\""}]}], "]"}]& )]},
  "Legended",
  DisplayFunction->(GridBox[{{
      TagBox[
       ItemBox[
        PaneBox[
         TagBox[#, "SkipImageSizeLevel"], Alignment -> {Center, Baseline}, 
         BaselinePosition -> Baseline], DefaultBaseStyle -> "Labeled"], 
       "SkipImageSizeLevel"], 
      ItemBox[#2, DefaultBaseStyle -> "LabeledLabel"]}}, 
    GridBoxAlignment -> {"Columns" -> {{Center}}, "Rows" -> {{Center}}}, 
    AutoDelete -> False, GridBoxItemSize -> Automatic, 
    BaselinePosition -> {1, 1}]& ),
  Editable->True,
  InterpretationFunction->(RowBox[{"Legended", "[", 
     RowBox[{#, ",", 
       RowBox[{"Placed", "[", 
         RowBox[{#2, ",", "After"}], "]"}]}], "]"}]& )]], "Output",
 CellChangeTimes->{
  3.734106582742041*^9, {3.734106615324306*^9, 3.7341066216310606`*^9}, {
   3.7341066715924377`*^9, 3.7341067014891005`*^9}, 3.734171818763198*^9, 
   3.734171907855729*^9, 3.734172168564886*^9}]
}, Open  ]],

Cell[CellGroupData[{

Cell[BoxData[{
 RowBox[{"Plot", "[", 
  RowBox[{
   RowBox[{"Evaluate", "[", 
    RowBox[{
     RowBox[{
      RowBox[{
       RowBox[{"{", 
        RowBox[{"T", "[", "t", "]"}], "}"}], "/.", "sol"}], "/.", "pars2"}], "/.",
      "pars\[Theta]\[Rho]"}], "]"}], ",", 
   RowBox[{"{", 
    RowBox[{"t", ",", "0", ",", "tmax"}], "}"}], ",", 
   RowBox[{"ImageSize", "\[Rule]", "Small"}]}], "]"}], "\[IndentingNewLine]", 
 RowBox[{
  RowBox[{"T", "[", "400", "]"}], "/.", "sol"}]}], "Input",
 CellChangeTimes->{{3.734106505492381*^9, 3.734106542806465*^9}, {
  3.7341066009040346`*^9, 3.734106602820113*^9}, {3.734106633795806*^9, 
  3.7341066496181245`*^9}, {3.734106713882535*^9, 3.7341067175844126`*^9}}],

Cell[BoxData[
 GraphicsBox[{{}, {}, 
   {Hue[0.67, 0.6, 0.6], LineBox[CompressedData["
1:eJwd2Hk8VN8bB3AJfbNmDUUKhZAYe3is2XeJrDOGwZgSyl4h4hdKZJc2LZaE
CiGhBYWvEEkp+tpll/13TvPPvN6vmTn33Hue83nunf3E09Zkejo6Or1tdHT4
fWJu3dTA85cmHX5BMpy9H6Kgd7tRK71LfX1LKxmCWaY8BW5/0lIThzlsZT2h
imv+A1r+DGVD2GF1BXQMt4e0XkzO/Iv95YvmA634Ua1M/Y1abLXlHrMw/ymt
Iub7D7E30qPNVvLntZoacsKxpQvaRXbzLml1f8n1xHaq2LNAiP+jlVg0b4ld
01GedcZ/Qyt++toh7MlvW35Jv7a0ykyMeLCTlu6L9Ehvg4BaBnrsOoa5+fn8
7aC+RR7cRO5hyRig72cAnh8bHdjTXJrvOHmZYM9qWAM2k+BwqYjFDlC36avA
Ft6fkHUk/h9wXGR/iK0kIRej2bgTSGO8OdjmR3r8zDaYQUNl5Bp2hMYBbV9/
Nmi5WxOOnar3Xiq0kB2yr2QHYBeZ0Hjif3FAYwW7LzZRknmrNXkX0H1gJf2d
j/RAwCdpTuA6e/UUdqhc6eiXZk6oNI6x/Ts/QrTzT08uKF0ZN/s7P3XJ47P5
3HDD+7s29mPN9Zd/NHhg3d/x2N/56rTL0fXzQPl3YeW/8zUKEuTg5YO0DjcZ
7C+mhsl8ZXwg5tMlge1puYdB2GI38JwKFcOOtH89JR3PD+F7zPdiM59KJRIO
CoCkfSA/9k0Xr8/qjQKQ11DLg11CZnttvCEIZtsK2bAHAhxSKf5CECKYSIdN
OS+98wy7MFweOr2xgbwQuhVxvlAYamrcVrFZo+57xf7aB/6tngvYwu+DhTql
94Pdg/5RbPOeppnf+aLwVe16J/aF784O7EuiYPMqtR27dHTptbSJGHQbZnzA
5lyTuOG9KAbvhHPfYnftS1QcMjoI7r/Sq7Edve1Ce+YkIL5K5A621/qv7bV6
srB24BYNO4PxArU/UxYMxvV8sd+z83evTMvC+TP/eWFL7TcuUMo8Ahk5e92x
lw/Yi/Wek4NDj2xtsKuPv3xr1XoUWDWnlLDhejSLfiABXIoSV9eR333j06TP
IYCA2eAStrn04zOvGgmgfk52Htv5XUe3KrciJBnXTmCHbgjly5YpgpfDva/Y
Fd6VBP4ZJWjdSqnFltCZcp7wVQWb5uYw7CfJF689vKEKm7JR57GVBrgbyS9V
QddVMQBbP1hNYpBZDTiZrvpgE0vi5roeqcGT6pWT2DmCB+LqRtRhTPRfAjbn
/InS6yRNIH3VGl3D6+O83zYuQROC3zgPYUu/m1gOf6oJ6t+DvmEbZl/Uomxp
gmBcahd2pO7jNs1sLeD8lFCPvdQcuRTkDWBfZpuOTRLs5BG9rQ3L2hKA7WPx
4r/cCm1QvBKhhn0mJqeS/7021LB8IPwdb9rTif23NigU2UpiZzWs3V05pgM3
Iri5sDt8xBU6enVAN1r75yqy5stgq4hdeuCvtD8CW6RzrC1PXA9uHt8Kwt42
5mhar6YH6rxdNOwmPo3j28l64FTu7oZtfHabRnyVHphmsOhin5BMkEgj6sP1
30lM2KfTs7eKKgyAXnLt8gqyZQlrRFuzAcRqZURgy7+JWP39zQAUI6SCsJfm
XBfldx4HH3VZD+xwc7GJSufjcMntqTb2FcbiniYmQyi5mLX6Bzk/oK7460kj
sCm6QsJembaWSqMagbmAvSO2tc9IgdlFI6j2FbTCZnDflV/3wAhC0i9oYlPM
iSn5S0Zgn9jAjy0nyXTeI9UYbMSFW5eRX30zg8l2E2DLeXMQm9/xZ829IROY
tuXdi32m+5yq87IJiB46yYl94MMt+TZhU9g+8HxtCTm2alas1M8Uwnp72rHN
U9N2BrKYwfyJlCDsb0YDnWsG5iAuFf18EZnrwcaqo5M5yIqwPMI2YBAWrfY3
h4f+l7Kxi+tcAoJz0Pc/qFzEDlcY5F6cNYeaoXZDbAGhIdvpHAuw6v5fzwLe
j8GBvmdCLEGPO35oHq9fQczWvhhLkIsu/oTt0p16oz3JEhalahuxU+SfvZS9
Zwkxlbl3sVcmF1mm2ixh95gbEfu9+/kibzErWDbt7Z9DJpuEThHbrYCwVVM7
i+tHuzd3sM8KQNy7EPurkpK5y7AVPK/ayMC2PjBX4rBiBcfKvwdgw4r3GUtR
azBKipbA3vvAYV7jvDX84ZRLnEH+RK+6wr/PBu4Pa+j+xv3sz81HNyVtQCG8
WgbbeHrBgYdgA9PEPfzY9X2l1RxGNuCWHD85jfO3VCKcKcAGyJHcqdgJLvxb
82/ReLF1A1PI2tXLDO00W6js9XOcRFYhjhAygm0hKX1QB1uO+bOHe5Qt9O5T
Powt7Pi8aT7NFl5vJq1NIK+uBMbw19pCGvd/WdgVqnPbiSx28CmWq2sc+WDV
JP3iAzsI3Uk9MoYs5P5Vvu6pHRB+cvFg8+z8QIx7aQfNMxl/RpHpHQobBNrt
4AKzzmvs73+8ozSX7GCxaLsVdobKyLYreiegPFXEZwSZpfIH3Z4fJ0BZJf/S
L+QZy/TYFxMnoCNF1hW7a8yU1XbpBBSHXjuGnbuncnciiz28Hf64NIx85EKS
7JaiPTg3HfLGtjFQdxpKsIes+r36Q8jZXakvCgknQUuS0DuIfNHPWMNQ6ySI
PH76BNuDia5x2OgkvDFdjcWWUfFtE3I9CRNjEwTsV9nav5LjT0K6uFHSd+Qh
4jRX4LeTMPq0VOkb8uHZ47RjVxyAjubg1I9seiw5QCzFAdXHzyPY1LieYNYc
B/iPXmk7dpEQOfrrEwcIqVZ99AXnq3FURvhnB5g1LJnrQ5a9W9NQc9ARQrdx
hfXifLE7ulvjjSOQA7tcu3H95QfvFW93BO1FAWnssxOv9rP1OYJdn8ifLuTy
S+bSA5OO4B7tn4xNKPHVjuA5BacNeV9+wv1iR4FvLekUZP4QYupEVqsSrNeg
d4L7j6YobXg/tj75Mc/iBL8Sp2Ww6wb0tj/mdYJgs0dzH3G90Z824JN0ggBx
kzBsQ5PGD9MWTpC8pBz/Adl+wLfvVq4TuH1KSG9BDtxWO7dN1Rmigl3D3iI/
57bmqdRxhjvxa0rYf8RHFGmmzhA6oT/3Bh/fmDPki6sz1KwMeWFH3yBvlcU6
w7lCVYsmvL/F2Vk9upyB7+U0WwPuh0au4m9Pu0C+fpZhLc4j0+oci1AXsFyh
zdUgs1vy8vTFuEDW0KdsbOqJVvrJTBf4rWk69RL3V5LyIGeTC5jojyZUI98J
58h25ncFSSX70hfIqU9e7Vqsd4Xh+Av5T5EbywSvRLa6wsorS3XsuWdBWzt6
XEEn6FZ3KbJVzeFpwQlXuHe37B/suOFWcj6zGwit5VBKkPVmlXXfEtwgsn+M
vRC5lnnXJme8G7CTPGbu4vUkx4asJ7rBTFz0JWyJ+vWF/1LcwM9OiAs7JWhs
4mWOG5BV647ewfk/2NBHLnWDBIs7Pvl4Pz4Pelb12Q3OMzk35ODzde+nuh90
hxyZEYY0nO81VqMmh91BqJQtJhX5M997kpKcOzjszKTH1vlQ4cii5g4Z+v0b
KbhfKCcZPjNzh2cqK5PX8PmzaovtDHIHasJ80VVkwcqC/tJGdwjr9y6JxnnP
QkfP2OwOSsncrNhnXRwkHNrcgcV+jBKF3MLAGrStzx2kNnlELiGHWfmzW0+7
Q96yZUwkzttxde15fiIkVjiIhiDnCf1boEgjwi5rg3I//PszUh/jA4jw00tt
gYr7bWP0/EAwER7yKhKwzX2UIDaaCBq+qk99kLeeZ/f1ZBBB29rplheym6Un
a3AjEXbG9xu74+sRveZfzU+C8kWhbhucV1VhBYtCJHj00vePNXLOzNoXOVES
lIXnCWLzuazrPpAhAbgWn7JEZlbd4E3VIYHWU6MOU+TZ6c0qPyoJbFQNovRx
njvS0++vJwHBibKpiBxxPUrJ6Q0JzpYErhHw/ntP75veQgK6esKyAs5fxe1d
bN0kGCxsHj+K/HAXQ8HqGAmizgo0yCAnv2U07uL2ACHV4SPiuP/J70yJ8/KA
K4Wpa1zIqjrWsRSqBwzfNRzkxPVgnR1q5O8B7F8eNe5CbvaXIbGEeYB0ml8s
O86Hp1aE5CQPkHD6uLYT57FcVs/NZx4w2Bd7jw65UubwnoLtZCimJ/6c1EyG
GxqBHHH/kEE8PjFzAplmVrudwkYGrtgjFuPIon4Wk5K7yZDk3/5sBDmpKKC2
WIoMX+eMz/xE9jhc4/rMigzatckZn5E5Jc3uNd0iw/xTzkf1yMSjIboc98kw
dWGL+ZUm7kf3fzo8JoMeqcunFvmE8YbI7woyzFZJiFUj5/gW5wq0kMGFVT6i
HFmihC2dtkCGOw/g7X1kUGiL5zfyBOfkxVtXkFPUVyVI5p7wbgOqYpGHdA++
L7bxBIMg3o4Y5FjbSCZdF084Qme6dBH5Q5BstF+AJ5xmvi4WgnyyMim8IdcT
MvjiGL2RT2tYnKbOeYLurwuvDZC/Ceu1OS17QoNBSqEesjmdqozZuiew3hS+
oYMs3XhgQobJC962ZjhqIo8bLnn+FvACzYWaFkV8fWxzXc5qe4FEKpuMGLKj
74RZ8DUveCTf8nNTA62f6WARJc0Lvl4fDlpHVpHtZnHI8gKqzi6mVeTds3XN
qve8oMb+mtAicte5FP21F14gMtkqMYFsEaWqEfndC/L83xX1IOtlxknHyFKg
IOeyRSGyVICr0jcFCiR1LMND5F1myqCiSgFxRorsfeSvdCM2k7oUMM2U3chD
DqQYhNk6UKCX2OydgnxPmbFFLIYCekkWocHIDD1RXm/6KCDV+NFSG3n8iaP/
vu8UmO01eKGB3BEvHxYyTIHL80wCasg5Gj+TZH5TgHFct00emXBf+3kagzds
1TNtiSJ7BNIxeh7xBpW37oGMyE1ckXeYLnvDMGNGZNOxZFDvCK8+nuANHw4c
sqtHLksM67yS7A2+NIeDNci3/gmhZ8nyhvGhq5XlyKGbAUSOJ97oficw+w7y
0XHvA/x93sDx0d7uAnLea7s7kjI+UCK7g0xA5r1gW+0j7wPyDEJRR5CvHrPp
LFT2AankkQwp5JAXlvSyOj7gwR9aLoJsW2xClLf3gehjpdmsyMyZ2gfUL/nA
a2+No0Pqyei5U+aOabcP0D6yKf4PmXXHYojCFx841cnXfxk5P7fGSvC7D3SH
lYZeRG5pMdk2OuoDrxbPFQQh7xX3cYte94FCvpAnrsgNfQXC1aK+0HHz5kV5
PJ6uSPahs75Abh0b7FRD4/WNnGU/7wu7shIefkBWPPPEeDHMF9QC8yhvkV1y
NVcbLvtCsOP6v1XIT5edHFwyfeGmY45hPvKJoszdafW+oBz/vtYX+TYvdyo9
BxV684oS1lXR/c29Wj4bHirITl8sX0CuVKBk3hWgglfm4c5J5Dar2jw9MSpU
hH2e+Yq8nuj1KFaVChJVVmU1yCeYauqYPahQTOQ6ForMuuwxxlVFhcXmnr1T
KqgfxXJQSXVUiG0bHh9CFuWtni5vpELajEfxF2Q1BY4F2zYquDImc7xH9jpd
tXlziArML62P30FuGGHj2cPuB2PpvDa2yOd7n2uKkvwg0J/HrEQZXR+QuiRA
8QOahILcPeSWh7mNHH5+YEym35GFvDckxnD9nB8cfByafBm5XsDaujvBDz4f
MmZ2Usb/p0yR48r8gLidMYsJOW9ANHFiGw3ER+3LrJSS4Z1+evsPJhr0dzVM
6SPPFDNz9bLQgNQ5KKiGrBs5e7OJF31ePml0AHlU+FV+riQNmNZ1VmYVUX26
OVZYWNFAbnPwahJy089r/eX5NLgcf2NHDQE9P8selr5+nwZbHS1ZJcgqoW/C
aY9pQIuiF76NXMS5KiRZQYMWzkMLl5FTgeSW944GCstSA+bI9sNOnanvabCp
V8phivx/va08vw==
     "]], LineBox[CompressedData["
1:eJxF1nk8VdsXAHBKQiUqFJkiKWWoJ9TtWjI8oZ4UqR6ViqL0uvu4pts1pEG8
7pUhoYHyMpYGUsnrRaVbIUkhoiJTbpmn+O19fj78cT7n8/3sc/Za+5y112er
ux1x2D9FREQkC1/kzilln/inngWjFjmz7X7jgb2B16E9n1gQHl/WHIl9JsFX
/G0jC+r1XGK3G/Jg9BB/TV4zCwJCB1rKVvPAuCqpckkrCxREE8oCjHjAMk33
vtDOApFNdfuUjHmQlZYrMaOTBb9Xb551G7tZ9kkK5wcLxuacWmFqwgO1wFJG
ZxcL1njNXFaEveNrTdWuXhZIOBz1YK7hweu8binzIRZkRigYLVzLA3E1kdS7
IyxIKfQ9F4QN4TNNtcZYIExwKa7FDuiaX31eFAG/RX+HAYMHd3cuRpJiCJIG
mPeCsTuLDWYFiiNocl2qJ8DW1mVe75BAwLwZJSe9jgdJIttqy2Yh2O/ixjmJ
XXVwr4+ZDIL3n2dde4gt8/bI7DtzECQnPzrdgW3D4KRryiGIWTGXu4DJg7DU
0+ZxCghCFXPer8culI6tm66I5x8xbD2APeCb7Ou/EEFN2V+ikdgrG7Nl21UQ
eJq92pyFfcjmQeaf6gg6HsdPEWA36hkrTdVE0DvN5vA3bCe5vDPpWggKf+5a
PMWUB6+GVg39sRRBXj7LVRHbrOHWwT4dBBt4inb62HlP9aqTdBF8TReqW2Av
z8y2NjdA0MM4M9cJO5mvk9+6Co9zQre6Y8uz05fwVyPQuPTXfB/siJ1Lzq82
QbBk6XN+KLaIWap43VoEyy2a353FZmtpsI8zEWQ3ZgxewG6fkdy01AyB67GY
2dewd/9UcSw3R9B9bpFONnZVVVIx2wqB+qXKXbnYtgWKvylvwP9Hcdl/BdiP
k+OvFtkiWBCW4laEbXhKfq7nJgQbnR5te4GdcSgmVGYzgvaZQ3dKsdUc5nTl
bUGQpvHhzFvsWCP+HhcnBCby74XvsaWUpd9M3Y6AZz38sxY7eEokZOzE9eHW
FvMJu/ebZI69KwLr3tz6z9ier0+p9u9G8IQV9a4J+9PtabyLexFM35gT1IK9
Nf74qLk7AtU+yy9t2IJjot5tBxDMazgh/h3bdG9QHd8LQSfnqrAT+671Lzsj
bwT5zIprP7CX6QYW1P2FIOC85fIu7MtzB3XCEALGoH5kN/a8QXbiMjYCqarn
gh7s8PoeqTd+CBQMH3zvxR4tYgX4BiJQk1nc14dNpf9oVeYiuMG2aurHbj3r
vb04GIG46suCAWxXqqPE8ziCI//u4g5iV273NJY9iUBX+pbOEPYG05br904j
OPOf1zPiQk13BdcIBC94DPth7FVSX0+KnUVgoFcuIE4T7unL4COQdHprNIKt
8u7T/s3RCGIfdMUTRz9wedcfi0B5bq2QWOJKrcWleATNcibMX9jcE9vvWiQi
MPK/f4K42/O9RvtFBN/CDjwnPmDvGB11BX9PrtnUUew6w7dTjK8iyJCOMSF2
UNrMqk9FoFOW40lcIlLWGJaGQN65JY54XbPdZp1MvH/MIgqJb78UPH6Tjde7
uK2RWPuWtb5fDoI/ExxFx7Avxj27rHIHQZ+JijLxHI7F7Ke5CLhJMYbEp/c8
4XrlI2DtkLQl/mUFnbIPEWyd+dqFmLW80CX/EYJrNvrexC2yjNeujxF8yT7O
IXbpv8+YVoTrrVQhnLjio1FW5lMEKyzXxRBbP8lVcihBsCbD4hLxo+urIgYE
CFbHca8TPxmMrTn6GkH1gvSbxM9sB5a2lyEIr+DcIxZc3OG/rwLBmPqNQuJS
YUFJXSWCKBd4SsczU52/7T2C1I61L4mrokM8yqsRXF6dXk5c0/Qlb8NHnG8K
/x1xvZGVeFE9gnfxQ9XEn8PTHBmNuF8FCeuIm2ulUnO/INj2r28jcduKwz26
zbj+ChO/EguDyszTWhBYNu39RtzzxiBavR1BcMKHVuIBjZjPCd8RFFtO6SAe
8ekzmPcDAbWp9TuxSIlzyN9duN8pxQmJxRQflov3IsiUk/1JLHFIWS24H8Fw
ilsX8czCoCODg7jf6UR3E8vKfC5kjSAYkMvsIZZ3s5DuGMX1L7jdS6x49x+X
/aIUdGvf6iNWEZfMrp9KQYDpxX7iRc5eI9vEKbjyihog1sp4bftGggJBu/Eg
8bIRvUSbGRTszm+jrbvpXFvRLAqebYwYIl51pcdknQwF+54rDRMbdzmF582h
IBku0mZY3P+gJ0dBY6XMCDHEKWmnK1Dw92Vf2hYtx3wXKVIgWVBB23pNw7PE
hRQUWGr8IraLXC8vp0qBtLMnbfv6a/vPqlOwVzqdtqP+9NzpmhRohDXQ3hF6
UCxEi4I7lbKjxK6VL7cMaVMQqMSk7aalexXpUPAJudN29+N3daygwHowgran
oMvMXZ+CeQ9u0vZe6Bj1aSUFNbJvaLO87zU4G1JwO0JIm/14gX6FEY6/acYY
ccAcTpDtGhw/SJM2d199aTGDghartbRD80CFaUqBleAP2qckrh6+Z0bhdbjR
5md5zMywoiCRGUI73n55ZpItBc2pF2hf6fmxgWdPwf6ELNpp8bktIY44f/uH
tO83MLU8dlEgLC+nLdAu2Wt3kAKHkQbarinBK7/lUcAuGaX9U8lENFTMB0R6
xmgLF6pz7zn7wKOx//u7suRwR5YPzMBnJxHgwYscLsUd9gGxcaea93yfbcOG
sfHnO1wuyDEus0F0fHylH3PdgR42TB23k+bRPT/MfSccWH71hF+0L/wafz8r
1yLyaKMvDI27LqHpnKeeHwyM23963u+jxyctR50cifrgB4Pj5rG+Zocs8Yfh
cUseXb/rKNt/Yv7OvrLC4Zf+E/lWcFxUTqoHgMh4PsVrt+8O8Zl07tDWFM6L
SW9J8lDVcQ+c8HO76gFpGc6E+9TcX2bcmLSpR5mbts2xCbsWnHeq7Zq0sWGg
uRWfO2FJyX0LNVomXfPRDu/joAn/D9GgF3s=
     "]]}},
  AspectRatio->NCache[GoldenRatio^(-1), 0.6180339887498948],
  Axes->True,
  AxesLabel->{None, None},
  AxesOrigin->{0, 998.5500000000001},
  ImageSize->Small,
  Method->{},
  PlotRange->{{0, 500}, {998.5371392985396, 1000.0000000000013`}},
  PlotRangeClipping->True,
  PlotRangePadding->{
    Scaled[0.02], 
    Scaled[0.02]}]], "Output",
 CellChangeTimes->{
  3.733804826602862*^9, {3.733804902857623*^9, 3.7338049430376096`*^9}, 
   3.73380506580066*^9, {3.733805169681774*^9, 3.7338051787022285`*^9}, 
   3.733805230583786*^9, 3.7338053711597223`*^9, 3.7338055268534913`*^9, {
   3.7338056038533754`*^9, 3.7338056244843855`*^9}, {3.7338060582518024`*^9, 
   3.733806086427184*^9}, 3.7338061483032475`*^9, 3.733809284746558*^9, 
   3.734061386185773*^9, {3.7340664059706335`*^9, 3.734066445487691*^9}, 
   3.734069104171916*^9, {3.734106586794776*^9, 3.7341067187776976`*^9}, 
   3.734171907948777*^9, 3.734172176403124*^9}],

Cell[BoxData[
 RowBox[{"{", "999.9999999999993`", "}"}]], "Output",
 CellChangeTimes->{
  3.733804826602862*^9, {3.733804902857623*^9, 3.7338049430376096`*^9}, 
   3.73380506580066*^9, {3.733805169681774*^9, 3.7338051787022285`*^9}, 
   3.733805230583786*^9, 3.7338053711597223`*^9, 3.7338055268534913`*^9, {
   3.7338056038533754`*^9, 3.7338056244843855`*^9}, {3.7338060582518024`*^9, 
   3.733806086427184*^9}, 3.7338061483032475`*^9, 3.733809284746558*^9, 
   3.734061386185773*^9, {3.7340664059706335`*^9, 3.734066445487691*^9}, 
   3.734069104171916*^9, {3.734106586794776*^9, 3.7341067187776976`*^9}, 
   3.734171907948777*^9, 3.7341721764086266`*^9}]
}, Open  ]]
}, Open  ]],

Cell[CellGroupData[{

Cell["peak of V", "Subsubsection",
 CellChangeTimes->{{3.733775723838589*^9, 3.733775729365906*^9}}],

Cell[BoxData[{
 RowBox[{
  RowBox[{"tmax", "=", "350"}], ";"}], "\[IndentingNewLine]", 
 RowBox[{
  RowBox[{"sol2", " ", "=", 
   RowBox[{"ParametricNDSolve", "[", 
    RowBox[{
     RowBox[{"system2", "/.", "pars2"}], ",", "V", ",", 
     RowBox[{"{", 
      RowBox[{"t", ",", "0", ",", "tmax"}], "}"}], ",", 
     RowBox[{"{", 
      RowBox[{"\[Theta]", ",", "\[Rho]a"}], "}"}], ",", 
     RowBox[{"Method", "\[Rule]", "\"\<StiffnessSwitching\>\""}]}], "]"}]}], 
  ";"}]}], "Input",
 CellChangeTimes->{{3.733771846867421*^9, 3.7337718924670286`*^9}, 
   3.733774824415326*^9, {3.733775853686016*^9, 3.7337758636935883`*^9}, 
   3.7338048019316473`*^9, {3.733805679773128*^9, 3.7338057052613783`*^9}}],

Cell[CellGroupData[{

Cell[BoxData[
 RowBox[{"ContourPlot", "[", 
  RowBox[{
   RowBox[{"NMaxValue", "[", 
    RowBox[{
     RowBox[{
      RowBox[{
       RowBox[{"V", "[", 
        RowBox[{"\[Theta]", ",", "\[Rho]a"}], "]"}], "[", "t", "]"}], "/.", 
      "sol2"}], ",", 
     RowBox[{"{", 
      RowBox[{"t", ",", "0", ",", "tmax"}], "}"}]}], "]"}], ",", 
   RowBox[{"{", 
    RowBox[{"\[Theta]", ",", "100", ",", "10000"}], "}"}], ",", 
   RowBox[{"{", 
    RowBox[{"\[Rho]a", ",", "0.7", ",", "1.4"}], "}"}], ",", 
   RowBox[{"PlotLegends", "\[Rule]", "Automatic"}], ",", 
   RowBox[{"FrameLabel", "\[Rule]", 
    RowBox[{"{", 
     RowBox[{
      RowBox[{"{", 
       RowBox[{
       "\"\<\!\(\*SubscriptBox[\(\[Rho]\), \(a\)]\)\>\"", ",", "None"}], 
       "}"}], ",", 
      RowBox[{"{", 
       RowBox[{"\"\<\[Theta]\>\"", ",", "\"\<Peak V\>\""}], "}"}]}], "}"}]}], 
   ",", 
   RowBox[{"PerformanceGoal", "\[RuleDelayed]", "\"\<Speed\>\""}]}], 
  "]"}]], "Input",
 CellChangeTimes->{
  3.733775792652525*^9, 3.7337763785260353`*^9, {3.733805636303984*^9, 
   3.7338056613502126`*^9}}],

Cell[BoxData[
 TemplateBox[{GraphicsBox[{
     GraphicsComplexBox[CompressedData["
1:eJxl1AlQk2cex3GQFY8iBRF1cUQlKiiyFS0U4+r/0VW8V6V4tIJmUcTbeJUF
LxahERFESBHFCyEBUQPIIQQMSThaDisjKocgCFiuJOQ2QpR9bGde5uF9J5nM
Z57kne/knfnN8Dvq5T/CxMREhd9fPv+6fkB7/7z+gD8pjiVtSCIdk06am0W6
NZf0PCHp/4pI+0lIXywhjfs8otvxq4vqI4z7COM+wriPMO4jjPsI4z7CuI8w
7iOM+8bmsb7KY/VSfYRxH2HcRxj3EcZ9hHEfYdxHGPcRxn2EcV9T85dLTvUR
xn2EcR9h3EcY9xHGfYRxH2HcRxj3EcZ9daEu9aEuSqqPMO4jjPsI4z7CuI8w
7iOM+wjjPsK4jzDuE088JJl4SEX1EcZ9hHEfYdxHGPcRxn2EcR9h3EcY9xHG
fffTv1xqqo8w7iOM+wjjPsK4jzDuI4z7COM+wriPMO6LXdodt7RbQ/URxn2E
cR9h3EcY9xHGfYRxH2HcRxj3EcZ9p184nn3hqKP6COM+wriPMO4jjPsI4z7C
uI8w7iOM+whT+6wfts/6YfusH7bP+mH7rB+2z/ph+6wfts/6YfusH7bPQ79f
Hef32qS2C6x3bbrZJiig7SlHd8uCuX1oT29Pt+Z8Zeyk7md3ZpCty+6kei1u
MH/8jdsDVaZyB/tEAW0fo0PaY/mcbup+VqWKmTOTeyDqygvvtddFtD3snPLD
deexPdT/w7J0v8r3l0H2+JF1yzfyaXvWMGDZeSZUBrM4u8rS/51H2zfXoA3h
Y/YN7e9ajlmMTZgcTrGe107LF9P2bkmYrc4iUkY9ry439tRbDCXIjA1nAt8k
0fbr84TfyyKtFCB7EnFW/yaLtl8HrZK3il4rYG64ZU9smZC2Xw6mDTHlnn1g
PJKfdKp+aN9inFtOzFh4m7ZPzh6ChstrlDB705maGncBbZ9ku1fZD2zBvYoH
vvXpebS9SmgpWvJ2uwr2JgeOnDSfvl+tEm67lc9QX21726sjs1RgamwRWDdL
qe+v/eXk8yXHb9D2SuW25c2bm2qoP3DcZfrBdNpe+emsxyQUqaBKMzM980U2
dc6K2vDywGEhba8C9xwY7ztPDSFR7CyXn8XUeWnYpUUhwmvUPgTv5q13FqZS
fpTKm2ZXlUXbn7K66zPfl6lhtCLulPHJE9oeiVcm1KZzNRBmnV+ZmfyUtkcn
XCtMkmrVwFk5+t7SyqG9ehvHW5cZ+Qu1B26bnTZPv8uj7U/4sUNL5dZaWO0p
flSzOJO2R+XjfZN6TXUQscJ/fxFvaJ+a91Rznn1dSNujlkRXH6OrFp4Fxpn2
fyOm7VPr43Udyhwt7DBUD5x8J6XOf3sQ6c+z4FL7MHlRzMHvLVIop7FZ5+zG
Cyj7P9npnWiaQ9sTnzonE+EDHWxkLWwYYVJA2yewtWNtddCD6NdPty4YnlLn
U/illR8jhvbKwmOB/wxrIdKyT3d/wvt0KOgCz477FJXxPc2jdnXBrNumEcHJ
YuRs7d5eZ94FfX3G++WXpch8gfn5cHEnJLwNsHe4molSVtrvLq3sAa6TvOLi
3mx0nP97VIWqG6qqDc6i23lIseLIP8d6dUNOiNPR+Dox2lfYFOor7oGOfc4T
H0VIkcngI6MtswcCGt1SgxpTEfNuTeEIWzlkMBpkE5wfIrOm+h2ldb3Qfl7b
nBqZj0zdPTtyZDJY2M9ed2d3IVo82TPI3VYGF5lxws0hImRc9oHP8e8F/4re
4CZHCcpeVvnqwg05NHG8jAF8KeIlMBb+XC8D9l1W69XWJMT7jrPCfq4S1kSu
dlIcTEFMTU1uQZwCPjnIq1X3s9Galcf/NsumD44wXx4ys8hDxb41Xj4f5DC4
TfEgtaoI5ZlpF3T79cH+VZ0DW08Wo97aRxmj2ArYeb8mN7VNilJT4pqCEvtg
aZj9KoP5HTRfUu1oY62CyKiScTtqMtDMpgHPb5RKSL0v2M8qyEIl9+Qjtnoo
YZL3+0Dht/mIG2T02tKoBK/DTXMWHRWi88JT7/uREmxzYVKGlwjp9jMmrP6P
CgRhLSOurRGjy6Mar6ZXKOHx5wNz7kRLkHP3+tAdq5SQ7uZx7MPiEnTn4dxl
FkgFHi9tigyxich9Prec97UaIhjN2YXH0xHjXFb+Yb4azpkn6eY1PUSKipd9
yyUqCOOtNHUKz0GL2tutv/NUQ/NGXze0Pg+FTslJY0eqYIWk7Za3SxFa28n4
KDFRwz1TZahILkY15kUN3weoYU/0nUq/UVK0SHpJ3FalgttV4SGt+gSUWGX3
r8apGrjL80r2YKYhY7DfXkGsBliC1tnMwcfoIydM12SjgVdvOuIZV/KR5Wv9
9ofHNFDpJ+tnbBKih+rL8x1y1WAm0Gg36J4iD5+f4veUaMBhg+WSD9XFKMTg
8tOBcRr4Y3DLDANXijgLox2CfDRgX3rOyqotHm3b/JnZ6KYFq8BTdQsC+OhS
2nJWUpQWDLL4whvhmSiwgdER2qCFK/tEHWPw87kWb8gwaDRg01C98e+5uWit
KKbAf4oOPFeYR2WPfYKe7zLWiEELV/3m1vcvKULHcq59WxSqhehlJ0bOSRIj
drHZpWn5WpDWvbJwvC5BVb8WVMwfo4WASZau1+eWoM95AXH5Ki3kh77jt8zG
+8b4kb3NWweSB4XBFztTUJfj+SA+VwfcsMFd5mYZyGd52oySah0EvY86u+po
DnJiFD+7OaCDxpS35X3eBaj8rA9zqhPeg+zgfWMKhaj/6P7TsFkHruLgnVHT
RcjqH5lvx2/QQ/bzd5O3ZxSjWpG/7ef/6UCtGZe0HaSoI2tZ0Og0Hfwfck9+
Aw==
      "], {{{
         RGBColor[0.293416, 0.0574044, 0.529412], 
         EdgeForm[None], 
         GraphicsGroupBox[{
           
           PolygonBox[{{12, 1, 2}, {101, 7, 176}, {62, 51, 52}, {21, 32, 
            31}, {23, 12, 13}, {104, 9, 178}, {106, 15, 180}, {103, 8, 177}, {
            108, 16, 181}, {16, 5, 6}, {24, 13, 14}, {22, 11, 12}, {33, 22, 
            23}, {15, 4, 5}, {13, 2, 3}, {14, 3, 4}, {52, 41, 42}, {198, 42, 
            121}, {42, 31, 32}, {181, 16, 102}, {192, 33, 113}, {32, 21, 
            22}, {61, 72, 71}, {120, 33, 192}, {81, 92, 91}, {1, 12, 11}, {3, 
            14, 13}, {72, 61, 62}, {215, 62, 138}, {41, 52, 51}, {13, 24, 
            23}, {31, 42, 41}, {22, 33, 32}, {5, 16, 15}, {2, 13, 12}, {11, 
            22, 21}, {12, 23, 22}, {4, 15, 14}, {82, 71, 72}, {185, 24, 
            107}, {71, 82, 81}, {92, 81, 82}, {51, 62, 61}, {207, 52, 128}, {
            233, 82, 155}, {112, 24, 185}, {223, 72, 146}}], 
           
           PolygonBox[{{107, 24, 14, 179}, {184, 23, 24, 112}, {177, 8, 9, 
            104}, {121, 42, 32, 191}, {138, 62, 52, 207}, {128, 52, 42, 
            198}, {146, 72, 62, 215}, {191, 32, 33, 120}, {166, 92, 82, 
            233}, {113, 33, 23, 184}, {178, 9, 10, 105}, {175, 6, 7, 101}, {
            176, 7, 8, 103}, {102, 16, 6, 175}, {180, 15, 16, 108}, {179, 14, 
            15, 106}, {155, 82, 72, 223}}]}]}, {
         RGBColor[
         0.449159241689603, 0.32819983649932416`, 0.7483279669234193], 
         EdgeForm[None], 
         GraphicsGroupBox[{
           
           PolygonBox[{{215, 73, 146}, {109, 19, 183}, {105, 20, 178}, {104, 
            19, 177}, {103, 18, 176}, {216, 63, 140}, {17, 28, 27}, {179, 25, 
            107}, {108, 26, 180}, {139, 54, 209}, {116, 28, 188}, {28, 17, 
            18}, {224, 73, 147}, {175, 17, 102}, {188, 28, 110}, {194, 36, 
            115}, {200, 45, 123}, {233, 93, 166}, {25, 36, 35}, {43, 54, 
            53}, {209, 54, 130}, {45, 34, 35}, {36, 25, 26}, {34, 45, 44}, {
            198, 53, 128}, {129, 45, 200}, {191, 43, 121}, {120, 43, 191}, {
            184, 34, 113}, {223, 83, 155}, {207, 63, 138}, {234, 83, 156}, {
            114, 27, 187}, {101, 17, 175}, {112, 34, 184}, {54, 43, 44}, {106,
             25, 179}, {122, 36, 194}}], 
           
           PolygonBox[{{128, 53, 63, 207}, {176, 18, 17, 101}, {208, 53, 54, 
            139}, {181, 27, 26, 108}, {177, 19, 18, 103}, {185, 35, 34, 
            112}, {138, 63, 73, 215}, {193, 35, 36, 122}, {180, 26, 25, 
            106}, {146, 73, 83, 223}, {182, 18, 19, 109}, {186, 26, 27, 
            114}, {183, 19, 20, 111}, {192, 44, 43, 120}, {199, 44, 45, 
            129}, {113, 34, 44, 192}, {107, 25, 35, 185}, {121, 43, 53, 
            198}, {102, 17, 27, 181}, {178, 20, 19, 104}, {130, 54, 44, 
            199}, {147, 73, 63, 216}, {187, 27, 28, 116}, {167, 93, 83, 
            234}, {123, 45, 35, 193}, {110, 28, 18, 182}, {140, 63, 53, 
            208}, {156, 83, 73, 224}, {115, 36, 26, 186}, {155, 83, 93, 
            233}}]}]}, {
         RGBColor[0.553278381397557, 0.5092349015157716, 0.8946800133886431], 
         EdgeForm[None], 
         GraphicsGroupBox[{
           
           PolygonBox[{{186, 37, 115}, {234, 94, 167}, {122, 46, 193}, {199, 
            55, 130}, {216, 74, 147}, {116, 38, 187}, {235, 84, 158}, {114, 
            37, 186}, {131, 47, 202}, {208, 64, 140}, {64, 75, 74}, {129, 55, 
            199}, {109, 29, 182}, {193, 46, 123}, {157, 75, 226}, {141, 56, 
            211}, {139, 64, 208}, {111, 30, 183}, {182, 29, 110}, {217, 65, 
            142}, {224, 84, 156}, {75, 64, 65}, {202, 47, 125}, {196, 38, 
            118}, {211, 56, 132}, {226, 75, 148}, {117, 29, 190}, {124, 38, 
            196}}], 
           
           PolygonBox[{{183, 30, 29, 109}, {125, 47, 37, 195}, {140, 64, 74, 
            216}, {168, 94, 84, 235}, {190, 29, 30, 119}, {130, 55, 65, 
            209}, {195, 37, 38, 124}, {123, 46, 56, 200}, {187, 38, 37, 
            114}, {158, 84, 74, 225}, {115, 37, 47, 194}, {209, 65, 64, 
            139}, {210, 55, 56, 141}, {200, 56, 55, 129}, {147, 74, 84, 
            224}, {194, 47, 46, 122}, {132, 56, 46, 201}, {201, 46, 47, 
            131}, {156, 84, 94, 234}, {225, 74, 75, 157}, {142, 65, 55, 
            210}, {148, 75, 65, 217}}], 
           
           PolygonBox[{{189, 188, 110, 29, 117}, {118, 38, 116, 188, 
            189}}]}]}, {
         RGBColor[0.6326213585501104, 0.6381086817575374, 0.911067180610111], 
         EdgeForm[None], 
         GraphicsGroupBox[{
           
           PolygonBox[{{236, 85, 160}, {149, 67, 219}, {135, 49, 205}, {228, 
            76, 150}, {225, 85, 158}, {195, 48, 125}, {117, 39, 189}, {212, 
            57, 134}, {219, 67, 143}, {119, 40, 190}, {133, 48, 204}, {131, 
            57, 201}, {217, 76, 148}, {124, 48, 195}, {205, 49, 127}, {189, 
            39, 118}, {157, 85, 225}, {141, 66, 210}, {159, 76, 228}, {210, 
            66, 142}, {235, 95, 168}, {201, 57, 132}}], 
           
           PolygonBox[{{143, 67, 57, 212}, {197, 39, 40, 126}, {127, 49, 39, 
            197}, {204, 48, 49, 135}, {150, 76, 66, 218}, {196, 49, 48, 
            124}, {218, 66, 67, 149}, {132, 57, 67, 211}, {158, 85, 95, 
            235}, {118, 39, 49, 196}, {190, 40, 39, 117}, {142, 66, 76, 
            217}, {169, 95, 85, 236}, {211, 67, 66, 141}}], 
           PolygonBox[{{227, 226, 148, 76, 159}, {203, 202, 125, 48, 133}, {
            160, 85, 157, 226, 227}, {134, 57, 131, 202, 203}}]}]}, {
         RGBColor[0.7091730185598644, 0.7611058986672522, 0.9128123226759981], 
         EdgeForm[None], 
         GraphicsGroupBox[{
           
           PolygonBox[{{238, 87, 161}, {149, 77, 218}, {135, 59, 204}, {170, 
            87, 238}, {133, 58, 203}, {221, 68, 145}, {229, 77, 152}, {212, 
            68, 143}, {214, 59, 137}, {151, 68, 221}, {203, 58, 134}, {126, 
            50, 197}, {218, 77, 150}, {236, 96, 169}, {197, 50, 127}, {227, 
            86, 160}, {159, 86, 227}, {144, 59, 214}}], 
           
           PolygonBox[{{228, 87, 86, 159}, {171, 96, 86, 237}, {161, 87, 77, 
            229}, {134, 58, 68, 212}, {237, 86, 87, 170}, {145, 68, 58, 
            213}, {150, 77, 87, 228}, {213, 58, 59, 144}, {160, 86, 96, 
            236}, {204, 59, 58, 133}}], 
           
           PolygonBox[{{152, 77, 149, 219, 220}, {220, 219, 143, 68, 151}, {
            137, 59, 135, 205, 206}, {206, 205, 127, 50, 136}}]}]}, {
         RGBColor[0.783370690748132, 0.8539141342358721, 0.9047396371303504], 
         EdgeForm[None], 
         GraphicsGroupBox[{
           
           PolygonBox[{{170, 97, 237}, {213, 69, 145}, {206, 60, 137}, {231, 
            79, 154}, {144, 69, 213}, {237, 97, 171}, {220, 78, 152}, {229, 
            88, 161}, {162, 79, 231}, {240, 88, 163}, {172, 88, 240}, {136, 
            60, 206}, {151, 78, 220}}], 
           
           PolygonBox[{{221, 79, 78, 151}, {214, 70, 69, 144}, {163, 88, 78, 
            230}, {222, 69, 70, 153}, {154, 79, 69, 222}, {145, 69, 79, 
            221}, {137, 60, 70, 214}, {230, 78, 79, 162}, {152, 78, 88, 
            229}}], 
           
           PolygonBox[{{173, 97, 170, 238, 239}, {239, 238, 161, 88, 
            172}}]}]}, {
         RGBColor[0.8521192770797673, 0.8768399559065185, 0.8739403320616291], 
         EdgeForm[None], 
         GraphicsGroupBox[{
           
           PolygonBox[{{230, 89, 163}, {241, 89, 165}, {153, 80, 222}, {162, 
            89, 230}, {239, 98, 173}, {222, 80, 154}, {172, 98, 239}}], 
           PolygonBox[{{240, 99, 98, 172}, {163, 89, 99, 240}, {174, 99, 89, 
            241}}], 
           
           PolygonBox[{{232, 231, 154, 80, 164}, {165, 89, 162, 231, 
            232}}]}]}, {
         RGBColor[0.941176, 0.906538, 0.834043], 
         EdgeForm[None], 
         GraphicsGroupBox[{
           PolygonBox[{{241, 100, 174}, {164, 90, 232}, {232, 90, 165}}], 
           PolygonBox[{{165, 90, 100, 241}}]}]}}, {{}, 
        TagBox[
         TooltipBox[{
           GrayLevel[0], 
           Opacity[0.4], 
           LineBox[{164, 232, 165, 241, 174}]}, "700000000"], 
         Annotation[#, 700000000, "Tooltip"]& ], 
        TagBox[
         TooltipBox[{
           GrayLevel[0], 
           Opacity[0.4], 
           LineBox[{153, 222, 154, 231, 162, 230, 163, 240, 172, 239, 173}]}, 
          "600000000"], Annotation[#, 600000000, "Tooltip"]& ], 
        TagBox[
         TooltipBox[{
           GrayLevel[0], 
           Opacity[0.4], 
           
           LineBox[{136, 206, 137, 214, 144, 213, 145, 221, 151, 220, 152, 
            229, 161, 238, 170, 237, 171}]}, "500000000"], 
         Annotation[#, 500000000, "Tooltip"]& ], 
        TagBox[
         TooltipBox[{
           GrayLevel[0], 
           Opacity[0.4], 
           
           LineBox[{126, 197, 127, 205, 135, 204, 133, 203, 134, 212, 143, 
            219, 149, 218, 150, 228, 159, 227, 160, 236, 169}]}, "400000000"],
          Annotation[#, 400000000, "Tooltip"]& ], 
        TagBox[
         TooltipBox[{
           GrayLevel[0], 
           Opacity[0.4], 
           
           LineBox[{119, 190, 117, 189, 118, 196, 124, 195, 125, 202, 131, 
            201, 132, 211, 141, 210, 142, 217, 148, 226, 157, 225, 158, 235, 
            168}]}, "300000000"], Annotation[#, 300000000, "Tooltip"]& ], 
        TagBox[
         TooltipBox[{
           GrayLevel[0], 
           Opacity[0.4], 
           
           LineBox[{111, 183, 109, 182, 110, 188, 116, 187, 114, 186, 115, 
            194, 122, 193, 123, 200, 129, 199, 130, 209, 139, 208, 140, 216, 
            147, 224, 156, 234, 167}]}, "200000000"], 
         Annotation[#, 200000000, "Tooltip"]& ], 
        TagBox[
         TooltipBox[{
           GrayLevel[0], 
           Opacity[0.4], 
           
           LineBox[{105, 178, 104, 177, 103, 176, 101, 175, 102, 181, 108, 
            180, 106, 179, 107, 185, 112, 184, 113, 192, 120, 191, 121, 198, 
            128, 207, 138, 215, 146, 223, 155, 233, 166}]}, "100000000"], 
         Annotation[#, 100000000, "Tooltip"]& ], {}, {}}}], {}}, AspectRatio -> 
    1, Frame -> True, FrameLabel -> {{
       FormBox[
       "\"\\!\\(\\*SubscriptBox[\\(\[Rho]\\), \\(a\\)]\\)\"", 
        TraditionalForm], None}, {
       FormBox["\"\[Theta]\"", TraditionalForm], 
       FormBox["\"Peak V\"", TraditionalForm]}}, Method -> {}, 
    PlotRange -> {{100, 10000}, {0.7, 1.4}}, PlotRangeClipping -> True, 
    PlotRangePadding -> {
      Scaled[0.02], 
      Scaled[0.02]}],TemplateBox[{
     StyleBox[
      StyleBox[
       PaneBox[
        GraphicsBox[{
          RasterBox[
           NCache[{{0}, {
              Rational[1, 7]}, {
              Rational[2, 7]}, {
              Rational[3, 7]}, {
              Rational[4, 7]}, {
              Rational[5, 7]}, {
              Rational[6, 7]}, {1}}, {{0}, {0.14285714285714285`}, {
             0.2857142857142857}, {0.42857142857142855`}, {
             0.5714285714285714}, {0.7142857142857143}, {
             0.8571428571428571}, {1}}], {{
             Rational[-15, 2], -100}, {
             Rational[15, 2], 100}}, ColorFunction -> (Blend[{
              RGBColor[0.293416, 0.0574044, 0.529412], 
              RGBColor[
              0.449159241689603, 0.3281998364993242, 0.7483279669234193], 
              RGBColor[
              0.553278381397557, 0.5092349015157716, 0.8946800133886432], 
              RGBColor[
              0.6326213585501104, 0.6381086817575374, 0.911067180610111], 
              RGBColor[
              0.7091730185598644, 0.7611058986672522, 0.9128123226759981], 
              RGBColor[
              0.7833706907481321, 0.8539141342358721, 0.9047396371303504], 
              RGBColor[
              0.8521192770797673, 0.8768399559065185, 0.8739403320616291], 
              RGBColor[0.941176, 0.906538, 0.834043]}, #]& )], 
          StyleBox[{}, Antialiasing -> False], 
          StyleBox[
           StyleBox[{{
              GrayLevel[0], 
              AbsoluteThickness[0.2], 
              Opacity[0.3], 
              LineBox[{{7.5, -100.}, {7.5, 100.}}]}, {{
               GrayLevel[0.4], 
               AbsoluteThickness[0.2], 
               LineBox[{{{7.5, -75.}, 
                  Offset[{4., 0}, {7.5, -75.}]}, {{7.5, -25.}, 
                  Offset[{4., 0}, {7.5, -25.}]}, {{7.5, 25.}, 
                  Offset[{4., 0}, {7.5, 25.}]}, {{7.5, 75.}, 
                  Offset[{4., 0}, {7.5, 75.}]}}]}, {
               GrayLevel[0.3], 
               DynamicBox[
                Directive[
                 CurrentValue[{GraphicsBoxOptions, LabelStyle}]], 
                ImageSizeCache -> {{
                 4.503599627370496*^15, -4.503599627370496*^15}, {
                 4.503599627370496*^15, -4.503599627370496*^15}}], {
                GrayLevel[0.3], 
                InsetBox["100000000", 
                 Offset[{7., 0.}, {7.5, -75.}], {-1, 0.}, Automatic, {1, 0}], 
                InsetBox["300000000", 
                 Offset[{7., 0.}, {7.5, -25.}], {-1, 0.}, Automatic, {1, 0}], 
                InsetBox["500000000", 
                 Offset[{7., 0.}, {7.5, 25.}], {-1, 0.}, Automatic, {1, 0}], 
                InsetBox["700000000", 
                 Offset[{7., 0.}, {7.5, 75.}], {-1, 0.}, Automatic, {1, 
                 0}]}, {}}}}, Antialiasing -> False], "GraphicsAxes", 
           StripOnInput -> False]}, AspectRatio -> Automatic, Frame -> True, 
         FrameStyle -> Directive[
           Opacity[0.3], 
           GrayLevel[0]], FrameTicks -> False, ImageSize -> {Automatic, 200}, 
         PlotRange -> All, PlotRangePadding -> None], Alignment -> Left, 
        AppearanceElements -> None, ImageMargins -> {{5, 5}, {5, 5}}, 
        ImageSizeAction -> "ResizeToFit"], StripOnInput -> False, LineIndent -> 
       0], StripOnInput -> False, FontFamily -> "Times", Background -> 
      Automatic]}, "BarLegend", DisplayFunction -> (#& ), 
    InterpretationFunction :> (RowBox[{"BarLegend", "[", 
       RowBox[{
         RowBox[{"{", 
           RowBox[{
             RowBox[{
               RowBox[{"Blend", "[", 
                 RowBox[{
                   RowBox[{"{", 
                    RowBox[{
                    RowBox[{"RGBColor", "[", 
                    
                    RowBox[{
                    "0.293416`", ",", "0.0574044`", ",", "0.529412`"}], "]"}],
                     ",", 
                    RowBox[{"RGBColor", "[", 
                    
                    RowBox[{
                    "0.563820859082933`", ",", "0.527565423056382`", ",", 
                    "0.909498741130694`"}], "]"}], ",", 
                    RowBox[{"RGBColor", "[", 
                    RowBox[{"0.762631`", ",", "0.846998`", ",", "0.914031`"}],
                     "]"}], ",", 
                    RowBox[{"RGBColor", "[", 
                    RowBox[{"0.941176`", ",", "0.906538`", ",", "0.834043`"}],
                     "]"}]}], "}"}], ",", "#1"}], "]"}], "&"}], ",", 
             RowBox[{"{", 
               RowBox[{"418239.98310938076`", ",", "7.795397151741178`*^8"}], 
               "}"}]}], "}"}], ",", 
         RowBox[{"{", 
           
           RowBox[{"1.`*^8", ",", "2.`*^8", ",", "3.`*^8", ",", "4.`*^8", ",",
              "5.`*^8", ",", "6.`*^8", ",", "7.`*^8"}], "}"}], ",", 
         RowBox[{"LegendLayout", "\[Rule]", "\"Column\""}], ",", 
         RowBox[{"Charting`TickSide", "\[Rule]", "Right"}], ",", 
         RowBox[{"ColorFunctionScaling", "\[Rule]", "True"}]}], "]"}]& )]},
  "Legended",
  DisplayFunction->(GridBox[{{
      TagBox[
       ItemBox[
        PaneBox[
         TagBox[#, "SkipImageSizeLevel"], Alignment -> {Center, Baseline}, 
         BaselinePosition -> Baseline], DefaultBaseStyle -> "Labeled"], 
       "SkipImageSizeLevel"], 
      ItemBox[#2, DefaultBaseStyle -> "LabeledLabel"]}}, 
    GridBoxAlignment -> {"Columns" -> {{Center}}, "Rows" -> {{Center}}}, 
    AutoDelete -> False, GridBoxItemSize -> Automatic, 
    BaselinePosition -> {1, 1}]& ),
  Editable->True,
  InterpretationFunction->(RowBox[{"Legended", "[", 
     RowBox[{#, ",", 
       RowBox[{"Placed", "[", 
         RowBox[{#2, ",", "After"}], "]"}]}], "]"}]& )]], "Output",
 CellChangeTimes->{
  3.733776272026944*^9, 3.7337768591571603`*^9, {3.7338056982990365`*^9, 
   3.733805716395935*^9}, 3.733809292778017*^9, 3.7340613938497844`*^9, 
   3.734171727008523*^9, 3.7341719171405334`*^9, 3.7341722152105293`*^9}]
}, Open  ]],

Cell["", "Text",
 CellChangeTimes->{{3.7337757528062463`*^9, 3.7337757535652895`*^9}}]
}, Open  ]],

Cell[CellGroupData[{

Cell["peak of I", "Subsubsection",
 CellChangeTimes->{{3.7337757576055207`*^9, 3.7337757606456947`*^9}}],

Cell[CellGroupData[{

Cell[BoxData[{
 RowBox[{
  RowBox[{"tmax", "=", "350"}], ";"}], "\[IndentingNewLine]", 
 RowBox[{
  RowBox[{
   RowBox[{"sol3", " ", "=", 
    RowBox[{"ParametricNDSolve", "[", 
     RowBox[{
      RowBox[{"system2", "/.", "pars2"}], ",", "Y", ",", 
      RowBox[{"{", 
       RowBox[{"t", ",", "0", ",", "tmax"}], "}"}], ",", 
      RowBox[{"{", 
       RowBox[{"\[Theta]", ",", "\[Rho]a"}], "}"}], ",", 
      RowBox[{"Method", "\[Rule]", "\"\<StiffnessSwitching\>\""}]}], "]"}]}], 
   ";"}], "\[IndentingNewLine]"}], "\[IndentingNewLine]", 
 RowBox[{"ContourPlot", "[", 
  RowBox[{
   RowBox[{"NMaxValue", "[", 
    RowBox[{
     RowBox[{
      RowBox[{
       RowBox[{"Y", "[", 
        RowBox[{"\[Theta]", ",", "\[Rho]a"}], "]"}], "[", "t", "]"}], "/.", 
      "sol3"}], ",", 
     RowBox[{"{", 
      RowBox[{"t", ",", "0", ",", "tmax"}], "}"}]}], "]"}], ",", 
   "\[IndentingNewLine]", 
   RowBox[{"{", 
    RowBox[{"\[Theta]", ",", "100", ",", "10000"}], "}"}], ",", 
   RowBox[{"{", 
    RowBox[{"\[Rho]a", ",", "0.7", ",", "1.4"}], "}"}], ",", 
   RowBox[{"PlotLegends", "\[Rule]", "Automatic"}], ",", 
   RowBox[{"FrameLabel", "\[Rule]", 
    RowBox[{"{", 
     RowBox[{
      RowBox[{"{", 
       RowBox[{
       "\"\<\!\(\*SubscriptBox[\(\[Rho]\), \(a\)]\)\>\"", ",", "None"}], 
       "}"}], ",", 
      RowBox[{"{", 
       RowBox[{"\"\<\[Theta]\>\"", ",", "\"\<Peak I\>\""}], "}"}]}], "}"}]}], 
   ",", 
   RowBox[{"PerformanceGoal", "\[RuleDelayed]", "\"\<Speed\>\""}]}], 
  "]"}]}], "Input",
 CellChangeTimes->{{3.7337758674298024`*^9, 3.7337758796224995`*^9}, {
   3.7337760719575005`*^9, 3.733776075461701*^9}, {3.7337762622763863`*^9, 
   3.733776285142694*^9}, 3.7337763868855133`*^9, {3.733805737692977*^9, 
   3.733805774870816*^9}}],

Cell[BoxData[
 TemplateBox[{GraphicsBox[{
     GraphicsComplexBox[CompressedData["
1:eJxdlQlQFFcagFkjIqMsGginQURAUUAOIyuOzsMyHqyODAYQr0y4r8UMjCjH
4ElGCAgKeKxyiXI5GC45VI7hSBAUFTQQDxgVFVyZKIyzKir7my361c+r7ur6
6n9d/VV11ffmeO109Z2koqLyAe7Pz/8vT+L313rG+QsbjmF+m4M5pQhzWilm
2SXMlpcx76nD7CXFfLgJM/j948gTuAYYP8Tghxj8EIMfYvBDDH6IwQ8x+CEG
P8Tgx6rkT6vk/4fxQwx+iMEPMfghBj/E4IcY/BCDH2LwQwx+Dx5+XkOMH2Lw
Qwx+iMEPMfghBj/E4IcY/BCDH2Lw6z5g1XPA6hXjhxj8EIMfYvBDDH6IwQ8x
+CEGP8Tghxj8GnRCpDohrxk/xOCHGPwQgx9i8EMMfojBDzH4IQY/xOBXWPR5
DTN+iMEPMfghBj/E4IcY/BCDH2LwQwx+iMHv2IrB1BWDI4wfYvBDDH6IwQ8x
+CEGP8Tghxj8EIMfYvCL7pwn6pz3hvFDDH6IwQ8x+CEGP8Tghxj8EIMfYvBD
zPRZOaHPygl9Vk7os3JCn5UT+qyc0GflhD4rJ/RZOaHP1Cfz6Fcy63jaQ+tk
/yfl8bTPHTtzxszjaZ/zpl7kBcTTPv841qbxTkz7PCdiavZJMe2zaIFptZ+Y
9nmG6M7GsZ9on9t2zb8niqN95jpZSfzi6Hnx7U2JkZ6I9vB+upeUK6J9Lt36
Mqs8mvbZlKtiy4uhfZ4StMY/W0T7vLgm9O4/Y2ifpWszv1sYTfts9svwSG8U
7XN76kaRTjTt89zAPmVfJD0v9OrcL3z0ljN+skc7HfV95YzffsX2jdHjc/AT
quXkjXrJGb9DJ4m77/j8c18KxfVW4wx+bPtX+UU/yBm/zG6xS8Q4g1+sbKou
f5zBL//hupE+vpzx82iL3BqRTXtokCH6ySOb9tk32VbOzqZ9DuOElVlm0z6r
tcbyk7Jon81mzl4akkX77BmmO1c/k/bZsFO8QJZJ+1zsMCfYIov2meNr9uhx
Jj0vBDUXYi6o096srA0YHGbR/g1JU1LqWLR/g+Kk9HlTaP8kkm2m61m0f1k3
3q7axaL9Ex6qMzNk0f65mO5obWLR/qnHRWYFTKX9eyDc++tuddrj9/z8lt/C
aG8W9pr3+gpp/+Jv9Bokh9P+7fVqFgzspP1zKtpY0RJO+5fQZKd3M5z2L/Zl
9WphOO1fxw19LXkY7V/5Ju+SRAHt3+rmtFNuYbTH7ArTwI4WBeMXLLJbY9et
YPzcohSZtTcVjF/zIWvv9bcVjF+61odcz98VjF8iW7wovUfB+DnGXS9LGmfw
m6xYddV6nMGvatYSjYJmBeNnvu3wOvcOBeM3u1tqHu2oZPwcjf3sXefT/l1/
xDbbx6b9O/B85Fkim/avf7+138HltH/Tj+zfOGpH+2c4RS20YDHtHzu13bfi
G9o/7WsnOshS2r8LRpqBvGVKzvpTpxanuKSQBtWHj1ZDz86aJB7VasgmdXOf
FDkAJzr27X21uZC4HtfN3/15vq06TFVZQrReNx+ffniAk6w7uN3P6RLJKTgn
KIG+LT5qrDWWWEN29RpnCIHteDYenj21RFITm6ENrLpUdPDODPifKn97GQd9
S4ja8nXHkibyX521B2KBBTH9A86FXsTi/a1PK6FXm58evNhzMJUUl1Uv/xJ4
g3GKq77bWfL9a5dkCfSoyuwZ1/vPIlJu4fKtO/SsnuUheNZSSp77mwRlwH7r
83nkiGYlcXje0+QEc+7MFyV5npdJZUv8lnnwvrW3upfJ+Tpi6xFadQ961+cT
d7Rhj5QY+PWdmgnzmDOS/j86hCTheu+qaz5yzoy49VOjth8nv/KDdR9Dn45+
5M72asklnYsMskXA05e17e3cKiE2aZ5P1IETextZ+6LKSE8Vf9kPwCbVryVN
zZWk0s2y+3von6wlKKZU8wpJO+CjKoV+bQhw2JO+tZ4sKVZtLwGOC9Lm+XVJ
yf1C9wg2sI260SP+/L2kaHm6thz6dPZTdf214ZMkOeFEnh9wnG2lz1XN88Rq
4JK1BXBdFcdj5GwxaQwYbt0N/TFaJrD2/7qcyDRNQ8OATWr19FQCq8jT0Zmp
3wFz71e3vym7Qlzaldxa6FO/Y4zQdqyenP5of7wDmDeynGdo3kg8ag85GsD+
XLtNwnDWIVIwP8n8AfTj8b9mmQS6nCbnXRaw7kBfgiftYBUa55GMJN/cldAr
+xVhL1zvXyRNlwvPr5k2zNHxX7jEvQp8vGc6nYb9ib5LfDQnVZPMdxr/ZgOb
Os+e1bz+Kum+vbLgAfSo2FNFjeXcQDY46Rjsh+/Vmb4W9AgaSdDzT8OJMDee
9/OJyU8OEw2+2jpP6JMJ1+SwICGDlHYVSIuhF3MctjkXe+WT92/UP+yG3jyu
jKiXyX4hY+cGTlyBXpV9E591eV0FaXub+ioN5rkuH8/8kV5N9FTYLzKAAzf1
zzGQXSXt6o68WcDeowFCt+MNpFHO4awGvrSoYdWimkZS12axJhx65fyjvrPx
UALhv/95uAv61KOd1jTdJot4TLfc1Ao9epE0JKp3LCCdk1t/d4MeDVsOdb2M
KiGjkmLDYOiRtN8sJL+jghS/MDItgN7csCzxP2JQQxbMXfc0G7jirjAt2reW
1E9evYEHzA2K6BFXNpBb9T1B+6BHkfrbrdKHGslze583fOjRmcF3c3ccSyFX
NpwRTFmh5HiOHpxx5rdsoicO9nKFPp2z2Wx9N6SQGKzNSWVDf269956d+EUp
iWRNC00BfmikfNBieYlo9P7dNhb6Ix628HbYV0NWbPlTMw/6Y3Za4jTlVi25
qxrq1wD9sRfx5FqGUiL9wuc2D/oV2j5pc9fSJhJ7zy7ECHr0P/TcMjw=
      "], {{{
         RGBColor[0.293416, 0.0574044, 0.529412], 
         EdgeForm[None], 
         GraphicsGroupBox[{
           
           PolygonBox[{{102, 1, 181}, {109, 9, 189}, {104, 4, 184}, {101, 2, 
            182}, {103, 3, 183}, {106, 6, 186}, {105, 5, 185}, {107, 7, 
            187}, {108, 8, 188}}], 
           
           PolygonBox[{{188, 8, 9, 109}, {189, 9, 10, 110}, {182, 2, 3, 
            103}, {181, 1, 2, 101}, {187, 7, 8, 108}, {186, 6, 7, 107}, {183, 
            3, 4, 104}, {185, 5, 6, 106}, {184, 4, 5, 105}}]}]}, {
         RGBColor[
         0.41713643916499266`, 0.2725208311472581, 0.7033160440802801], 
         EdgeForm[None], 
         GraphicsGroupBox[{
           
           PolygonBox[{{114, 24, 193}, {117, 27, 196}, {24, 13, 14}, {107, 17,
             186}, {11, 22, 21}, {18, 29, 28}, {108, 18, 187}, {109, 19, 
            188}, {27, 16, 17}, {30, 19, 20}, {22, 11, 12}, {26, 15, 16}, {19,
             30, 29}, {25, 14, 15}, {28, 17, 18}, {29, 18, 19}, {110, 20, 
            189}, {12, 23, 22}, {118, 28, 197}, {16, 27, 26}, {103, 13, 
            182}, {17, 28, 27}, {101, 12, 181}, {104, 14, 183}, {115, 25, 
            194}, {105, 15, 184}, {113, 23, 192}, {111, 22, 191}, {112, 21, 
            190}, {106, 16, 185}, {116, 26, 195}, {23, 12, 13}, {119, 29, 
            198}, {13, 24, 23}, {14, 25, 24}, {15, 26, 25}}], 
           
           PolygonBox[{{193, 24, 25, 115}, {198, 29, 30, 120}, {186, 17, 16, 
            106}, {188, 19, 18, 108}, {189, 20, 19, 109}, {195, 26, 27, 
            117}, {196, 27, 28, 118}, {194, 25, 26, 116}, {187, 18, 17, 
            107}, {184, 15, 14, 104}, {185, 16, 15, 105}, {183, 14, 13, 
            103}, {182, 13, 12, 101}, {181, 12, 11, 102}, {197, 28, 29, 
            119}, {192, 23, 24, 114}, {191, 22, 23, 113}, {190, 21, 22, 
            111}}]}]}, {
         RGBColor[0.5199531262205734, 0.4512912827481066, 0.8478373357809759], 
         EdgeForm[None], 
         GraphicsGroupBox[{
           
           PolygonBox[{{111, 32, 190}, {118, 38, 196}, {124, 34, 202}, {117, 
            37, 195}, {115, 35, 193}, {127, 37, 205}, {123, 33, 201}, {114, 
            34, 192}, {113, 33, 191}, {120, 40, 198}, {119, 39, 197}, {122, 
            31, 199}, {129, 39, 207}, {116, 36, 194}, {126, 36, 204}, {128, 
            38, 206}, {125, 35, 203}, {121, 32, 200}}], 
           
           PolygonBox[{{201, 33, 34, 124}, {202, 34, 35, 125}, {204, 36, 37, 
            127}, {203, 35, 36, 126}, {195, 37, 36, 116}, {200, 32, 33, 
            123}, {192, 34, 33, 113}, {194, 36, 35, 115}, {196, 38, 37, 
            117}, {191, 33, 32, 111}, {205, 37, 38, 128}, {190, 32, 31, 
            112}, {197, 39, 38, 118}, {206, 38, 39, 129}, {207, 39, 40, 
            130}, {199, 31, 32, 121}, {193, 35, 34, 114}, {198, 40, 39, 
            119}}]}]}, {
         RGBColor[0.6071619807248101, 0.5972025457395093, 0.9104867852116497], 
         EdgeForm[None], 
         GraphicsGroupBox[{
           PolygonBox[{{138, 48, 215}, {134, 44, 211}, {135, 45, 212}, {133, 
            43, 210}, {136, 46, 213}, {132, 41, 208}, {129, 49, 206}, {137, 
            47, 214}, {139, 49, 216}, {130, 50, 207}, {123, 43, 200}, {131, 
            42, 209}, {125, 45, 202}, {121, 42, 199}, {124, 44, 201}, {128, 
            48, 205}, {127, 47, 204}, {126, 46, 203}}], 
           
           PolygonBox[{{208, 41, 42, 131}, {209, 42, 43, 133}, {212, 45, 46, 
            136}, {210, 43, 44, 134}, {207, 50, 49, 129}, {213, 46, 47, 
            137}, {211, 44, 45, 135}, {214, 47, 48, 138}, {200, 43, 42, 
            121}, {216, 49, 50, 140}, {203, 46, 45, 125}, {205, 48, 47, 
            127}, {215, 48, 49, 139}, {202, 45, 44, 124}, {201, 44, 43, 
            123}, {199, 42, 41, 122}, {204, 47, 46, 126}, {206, 49, 48, 
            128}}]}]}, {
         RGBColor[0.6827560366580904, 0.7186611593544991, 0.912210096854054], 
         EdgeForm[None], 
         GraphicsGroupBox[{
           
           PolygonBox[{{142, 51, 217}, {136, 56, 212}, {141, 52, 218}, {145, 
            55, 221}, {138, 58, 214}, {139, 59, 215}, {135, 55, 211}, {131, 
            52, 208}, {133, 53, 209}, {134, 54, 210}, {147, 57, 223}, {146, 
            56, 222}, {137, 57, 213}, {148, 58, 224}, {144, 54, 220}, {143, 
            53, 219}, {140, 60, 216}, {149, 59, 225}}], 
           
           PolygonBox[{{214, 58, 57, 137}, {210, 54, 53, 133}, {217, 51, 52, 
            141}, {209, 53, 52, 131}, {213, 57, 56, 136}, {215, 59, 58, 
            138}, {212, 56, 55, 135}, {219, 53, 54, 144}, {208, 52, 51, 
            132}, {224, 58, 59, 149}, {216, 60, 59, 139}, {221, 55, 56, 
            146}, {218, 52, 53, 143}, {222, 56, 57, 147}, {225, 59, 60, 
            150}, {223, 57, 58, 148}, {220, 54, 55, 145}, {211, 55, 54, 
            134}}]}]}, {
         RGBColor[0.7583500925913705, 0.8401197729694889, 0.9139334084964583], 
         EdgeForm[None], 
         GraphicsGroupBox[{
           
           PolygonBox[{{151, 62, 227}, {148, 68, 223}, {141, 62, 217}, {159, 
            69, 234}, {147, 67, 222}, {145, 65, 220}, {144, 64, 219}, {150, 
            70, 225}, {143, 63, 218}, {149, 69, 224}, {157, 67, 232}, {156, 
            66, 231}, {146, 66, 221}, {158, 68, 233}, {152, 61, 226}, {155, 
            65, 230}, {153, 63, 228}, {154, 64, 229}}], 
           
           PolygonBox[{{222, 67, 66, 146}, {224, 69, 68, 148}, {218, 63, 62, 
            141}, {219, 64, 63, 143}, {225, 70, 69, 149}, {223, 68, 67, 
            147}, {220, 65, 64, 144}, {228, 63, 64, 154}, {230, 65, 66, 
            156}, {227, 62, 63, 153}, {217, 62, 61, 142}, {229, 64, 65, 
            155}, {234, 69, 70, 160}, {232, 67, 68, 158}, {226, 61, 62, 
            151}, {233, 68, 69, 159}, {231, 66, 67, 157}, {221, 66, 65, 
            145}}]}]}, {
         RGBColor[0.8266750474746465, 0.8683549833187177, 0.885339324123319], 
         EdgeForm[None], 
         GraphicsGroupBox[{
           
           PolygonBox[{{162, 71, 235}, {167, 77, 241}, {166, 76, 240}, {156, 
            76, 230}, {155, 75, 229}, {165, 75, 239}, {164, 74, 238}, {163, 
            73, 237}, {153, 73, 227}, {157, 77, 231}, {168, 78, 242}, {161, 
            72, 236}, {154, 74, 228}, {151, 72, 226}, {169, 79, 243}, {160, 
            80, 234}, {159, 79, 233}, {158, 78, 232}}], 
           
           PolygonBox[{{231, 77, 76, 156}, {229, 75, 74, 154}, {230, 76, 75, 
            155}, {234, 80, 79, 159}, {243, 79, 80, 170}, {233, 79, 78, 
            158}, {232, 78, 77, 157}, {239, 75, 76, 166}, {228, 74, 73, 
            153}, {240, 76, 77, 167}, {236, 72, 73, 163}, {242, 78, 79, 
            169}, {241, 77, 78, 168}, {235, 71, 72, 161}, {238, 74, 75, 
            165}, {237, 73, 74, 164}, {226, 72, 71, 152}, {227, 73, 72, 
            151}}]}]}, {
         RGBColor[0.8945636403519973, 0.8909940200876972, 0.8549252953514489], 
         EdgeForm[None], 
         GraphicsGroupBox[{
           
           PolygonBox[{{164, 84, 237}, {176, 86, 249}, {174, 84, 247}, {179, 
            89, 252}, {172, 81, 244}, {173, 83, 246}, {177, 87, 250}, {171, 
            82, 245}, {178, 88, 251}, {175, 85, 248}, {161, 82, 235}, {166, 
            86, 239}, {168, 88, 241}, {163, 83, 236}, {167, 87, 240}, {170, 
            90, 243}, {169, 89, 242}, {165, 85, 238}}], 
           
           PolygonBox[{{247, 84, 85, 175}, {239, 86, 85, 165}, {249, 86, 87, 
            177}, {242, 89, 88, 168}, {248, 85, 86, 176}, {241, 88, 87, 
            167}, {243, 90, 89, 169}, {238, 85, 84, 164}, {237, 84, 83, 
            163}, {236, 83, 82, 161}, {240, 87, 86, 166}, {235, 82, 81, 
            162}, {251, 88, 89, 179}, {245, 82, 83, 173}, {244, 81, 82, 
            171}, {250, 87, 88, 178}, {246, 83, 84, 174}, {252, 89, 90, 
            180}}]}]}, {
         RGBColor[0.941176, 0.906538, 0.834043], 
         EdgeForm[None], 
         GraphicsGroupBox[{
           
           PolygonBox[{{171, 92, 244}, {179, 99, 251}, {173, 93, 245}, {176, 
            96, 248}, {180, 100, 252}, {177, 97, 249}, {178, 98, 250}, {175, 
            95, 247}, {174, 94, 246}}], 
           
           PolygonBox[{{249, 97, 96, 176}, {248, 96, 95, 175}, {251, 99, 98, 
            178}, {247, 95, 94, 174}, {245, 93, 92, 171}, {246, 94, 93, 
            173}, {244, 92, 91, 172}, {250, 98, 97, 177}, {252, 100, 99, 
            179}}]}]}}, {{}, 
        TagBox[
         TooltipBox[{
           GrayLevel[0], 
           Opacity[0.4], 
           
           LineBox[{172, 244, 171, 245, 173, 246, 174, 247, 175, 248, 176, 
            249, 177, 250, 178, 251, 179, 252, 180}]}, "200000"], 
         Annotation[#, 200000, "Tooltip"]& ], 
        TagBox[
         TooltipBox[{
           GrayLevel[0], 
           Opacity[0.4], 
           
           LineBox[{162, 235, 161, 236, 163, 237, 164, 238, 165, 239, 166, 
            240, 167, 241, 168, 242, 169, 243, 170}]}, "175000"], 
         Annotation[#, 175000, "Tooltip"]& ], 
        TagBox[
         TooltipBox[{
           GrayLevel[0], 
           Opacity[0.4], 
           
           LineBox[{152, 226, 151, 227, 153, 228, 154, 229, 155, 230, 156, 
            231, 157, 232, 158, 233, 159, 234, 160}]}, "150000"], 
         Annotation[#, 150000, "Tooltip"]& ], 
        TagBox[
         TooltipBox[{
           GrayLevel[0], 
           Opacity[0.4], 
           
           LineBox[{142, 217, 141, 218, 143, 219, 144, 220, 145, 221, 146, 
            222, 147, 223, 148, 224, 149, 225, 150}]}, "125000"], 
         Annotation[#, 125000, "Tooltip"]& ], 
        TagBox[
         TooltipBox[{
           GrayLevel[0], 
           Opacity[0.4], 
           
           LineBox[{132, 208, 131, 209, 133, 210, 134, 211, 135, 212, 136, 
            213, 137, 214, 138, 215, 139, 216, 140}]}, "100000"], 
         Annotation[#, 100000, "Tooltip"]& ], 
        TagBox[
         TooltipBox[{
           GrayLevel[0], 
           Opacity[0.4], 
           
           LineBox[{122, 199, 121, 200, 123, 201, 124, 202, 125, 203, 126, 
            204, 127, 205, 128, 206, 129, 207, 130}]}, "75000"], 
         Annotation[#, 75000, "Tooltip"]& ], 
        TagBox[
         TooltipBox[{
           GrayLevel[0], 
           Opacity[0.4], 
           
           LineBox[{112, 190, 111, 191, 113, 192, 114, 193, 115, 194, 116, 
            195, 117, 196, 118, 197, 119, 198, 120}]}, "50000"], 
         Annotation[#, 50000, "Tooltip"]& ], 
        TagBox[
         TooltipBox[{
           GrayLevel[0], 
           Opacity[0.4], 
           
           LineBox[{102, 181, 101, 182, 103, 183, 104, 184, 105, 185, 106, 
            186, 107, 187, 108, 188, 109, 189, 110}]}, "25000"], 
         Annotation[#, 25000, "Tooltip"]& ], {}, {}}}], {}}, AspectRatio -> 1,
     Frame -> True, FrameLabel -> {{
       FormBox[
       "\"\\!\\(\\*SubscriptBox[\\(\[Rho]\\), \\(a\\)]\\)\"", 
        TraditionalForm], None}, {
       FormBox["\"\[Theta]\"", TraditionalForm], 
       FormBox["\"Peak I\"", TraditionalForm]}}, Method -> {}, 
    PlotRange -> {{100, 10000}, {0.7, 1.4}}, PlotRangeClipping -> True, 
    PlotRangePadding -> {
      Scaled[0.02], 
      Scaled[0.02]}],TemplateBox[{
     StyleBox[
      StyleBox[
       PaneBox[
        GraphicsBox[{
          RasterBox[
           NCache[{{0}, {
              Rational[1, 8]}, {
              Rational[1, 4]}, {
              Rational[3, 8]}, {
              Rational[1, 2]}, {
              Rational[5, 8]}, {
              Rational[3, 4]}, {
              Rational[7, 8]}, {1}}, {{0}, {0.125}, {0.25}, {0.375}, {0.5}, {
             0.625}, {0.75}, {0.875}, {1}}], {{
             Rational[-15, 2], 
             Rational[-225, 2]}, {
             Rational[15, 2], 
             Rational[225, 2]}}, ColorFunction -> (Blend[{
              RGBColor[0.293416, 0.0574044, 0.529412], 
              RGBColor[
              0.41713643916499266`, 0.27252083114725817`, 0.7033160440802801], 
              RGBColor[
              0.5199531262205734, 0.4512912827481066, 0.847837335780976], 
              RGBColor[
              0.6071619807248101, 0.5972025457395093, 0.9104867852116496], 
              RGBColor[
              0.6827560366580904, 0.7186611593544991, 0.912210096854054], 
              RGBColor[
              0.7583500925913707, 0.8401197729694889, 0.9139334084964583], 
              RGBColor[
              0.8266750474746464, 0.8683549833187176, 0.885339324123319], 
              RGBColor[
              0.8945636403519973, 0.8909940200876973, 0.8549252953514489], 
              RGBColor[0.941176, 0.906538, 0.834043]}, #]& )], 
          StyleBox[{}, Antialiasing -> False], 
          StyleBox[
           StyleBox[{{
              GrayLevel[0], 
              AbsoluteThickness[0.2], 
              Opacity[0.3], 
              LineBox[{{7.5, -112.5}, {7.5, 112.5}}]}, {{
               GrayLevel[0.4], 
               AbsoluteThickness[0.2], 
               LineBox[{{{7.5, -62.5}, 
                  Offset[{4., 0}, {7.5, -62.5}]}, {{7.5, -12.5}, 
                  Offset[{4., 0}, {7.5, -12.5}]}, {{7.5, 37.5}, 
                  Offset[{4., 0}, {7.5, 37.5}]}, {{7.5, 87.5}, 
                  Offset[{4., 0}, {7.5, 87.5}]}}]}, {
               GrayLevel[0.3], 
               DynamicBox[
                Directive[
                 CurrentValue[{GraphicsBoxOptions, LabelStyle}]], 
                ImageSizeCache -> {{
                 4.503599627370496*^15, -4.503599627370496*^15}, {
                 4.503599627370496*^15, -4.503599627370496*^15}}], {
                GrayLevel[0.3], 
                InsetBox["50000", 
                 Offset[{7., 0.}, {7.5, -62.5}], {-1, 0.}, Automatic, {1, 0}], 
                InsetBox["100000", 
                 Offset[{7., 0.}, {7.5, -12.5}], {-1, 0.}, Automatic, {1, 0}], 
                InsetBox["150000", 
                 Offset[{7., 0.}, {7.5, 37.5}], {-1, 0.}, Automatic, {1, 0}], 
                InsetBox["200000", 
                 Offset[{7., 0.}, {7.5, 87.5}], {-1, 0.}, Automatic, {1, 
                 0}]}, {}}}}, Antialiasing -> False], "GraphicsAxes", 
           StripOnInput -> False]}, AspectRatio -> Automatic, Frame -> True, 
         FrameStyle -> Directive[
           Opacity[0.3], 
           GrayLevel[0]], FrameTicks -> False, ImageSize -> {Automatic, 225}, 
         PlotRange -> All, PlotRangePadding -> None], Alignment -> Left, 
        AppearanceElements -> None, ImageMargins -> {{5, 5}, {5, 5}}, 
        ImageSizeAction -> "ResizeToFit"], StripOnInput -> False, LineIndent -> 
       0], StripOnInput -> False, FontFamily -> "Times", Background -> 
      Automatic]}, "BarLegend", DisplayFunction -> (#& ), 
    InterpretationFunction :> (RowBox[{"BarLegend", "[", 
       RowBox[{
         RowBox[{"{", 
           RowBox[{
             RowBox[{
               RowBox[{"Blend", "[", 
                 RowBox[{
                   RowBox[{"{", 
                    RowBox[{
                    RowBox[{"RGBColor", "[", 
                    
                    RowBox[{
                    "0.293416`", ",", "0.0574044`", ",", "0.529412`"}], "]"}],
                     ",", 
                    RowBox[{"RGBColor", "[", 
                    
                    RowBox[{
                    "0.563820859082933`", ",", "0.527565423056382`", ",", 
                    "0.909498741130694`"}], "]"}], ",", 
                    RowBox[{"RGBColor", "[", 
                    RowBox[{"0.762631`", ",", "0.846998`", ",", "0.914031`"}],
                     "]"}], ",", 
                    RowBox[{"RGBColor", "[", 
                    RowBox[{"0.941176`", ",", "0.906538`", ",", "0.834043`"}],
                     "]"}]}], "}"}], ",", "#1"}], "]"}], "&"}], ",", 
             RowBox[{"{", 
               RowBox[{"7417.227760384941`", ",", "204665.0190674204`"}], 
               "}"}]}], "}"}], ",", 
         RowBox[{"{", 
           
           RowBox[{"25000.`", ",", "50000.`", ",", "75000.`", ",", "100000.`",
              ",", "125000.`", ",", "150000.`", ",", "175000.`", ",", 
             "200000.`"}], "}"}], ",", 
         RowBox[{"LegendLayout", "\[Rule]", "\"Column\""}], ",", 
         RowBox[{"Charting`TickSide", "\[Rule]", "Right"}], ",", 
         RowBox[{"ColorFunctionScaling", "\[Rule]", "True"}]}], "]"}]& )]},
  "Legended",
  DisplayFunction->(GridBox[{{
      TagBox[
       ItemBox[
        PaneBox[
         TagBox[#, "SkipImageSizeLevel"], Alignment -> {Center, Baseline}, 
         BaselinePosition -> Baseline], DefaultBaseStyle -> "Labeled"], 
       "SkipImageSizeLevel"], 
      ItemBox[#2, DefaultBaseStyle -> "LabeledLabel"]}}, 
    GridBoxAlignment -> {"Columns" -> {{Center}}, "Rows" -> {{Center}}}, 
    AutoDelete -> False, GridBoxItemSize -> Automatic, 
    BaselinePosition -> {1, 1}]& ),
  Editable->True,
  InterpretationFunction->(RowBox[{"Legended", "[", 
     RowBox[{#, ",", 
       RowBox[{"Placed", "[", 
         RowBox[{#2, ",", "After"}], "]"}]}], "]"}]& )]], "Output",
 CellChangeTimes->{3.7337763180025735`*^9, 3.7337771076493945`*^9, 
  3.7338057876344557`*^9, 3.733809304489687*^9, 3.7340614051198006`*^9, 
  3.7341717533999677`*^9, 3.7341719308622212`*^9, 3.7341722303373175`*^9}]
}, Open  ]]
}, Open  ]],

Cell[CellGroupData[{

Cell["duration of infection (I \[Rule] 0)", "Subsubsection",
 CellChangeTimes->{{3.7338077553330803`*^9, 3.7338077787804213`*^9}}],

Cell[CellGroupData[{

Cell[BoxData[{
 RowBox[{
  RowBox[{"tmax", "=", "350"}], ";"}], "\[IndentingNewLine]", 
 RowBox[{
  RowBox[{
   RowBox[{"sol3", " ", "=", 
    RowBox[{"ParametricNDSolve", "[", 
     RowBox[{
      RowBox[{"system2", "/.", "pars2"}], ",", "Y", ",", 
      RowBox[{"{", 
       RowBox[{"t", ",", "0", ",", "tmax"}], "}"}], ",", 
      RowBox[{"{", 
       RowBox[{"\[Theta]", ",", "\[Rho]a"}], "}"}], ",", 
      RowBox[{"Method", "\[Rule]", "\"\<StiffnessSwitching\>\""}]}], "]"}]}], 
   ";"}], "\[IndentingNewLine]"}], "\[IndentingNewLine]", 
 RowBox[{"ContourPlot", "[", 
  RowBox[{
   RowBox[{"First", "[", 
    RowBox[{"Position", "[", 
     RowBox[{
      RowBox[{"Flatten", "[", 
       RowBox[{"Table", "[", 
        RowBox[{
         RowBox[{
          RowBox[{
           RowBox[{
            RowBox[{"Y", "[", 
             RowBox[{"\[Theta]", ",", "\[Rho]a"}], "]"}], "[", "t", "]"}], "/.",
            "sol3"}], "/.", "pars\[Theta]\[Rho]"}], ",", 
         RowBox[{"{", 
          RowBox[{"t", ",", "1", ",", "tmax"}], "}"}]}], "]"}], "]"}], ",", 
      RowBox[{"_", "?", 
       RowBox[{"(", 
        RowBox[{
         RowBox[{"#", "<", 
          SuperscriptBox["10", 
           RowBox[{"-", "5"}]]}], "&"}], ")"}]}]}], "]"}], "]"}], ",", 
   "\[IndentingNewLine]", 
   RowBox[{"{", 
    RowBox[{"\[Theta]", ",", "100", ",", "10000"}], "}"}], ",", 
   RowBox[{"{", 
    RowBox[{"\[Rho]a", ",", "0.7", ",", "1.4"}], "}"}], ",", 
   RowBox[{"PlotLegends", "\[Rule]", "Automatic"}], ",", 
   RowBox[{"FrameLabel", "\[Rule]", 
    RowBox[{"{", 
     RowBox[{
      RowBox[{"{", 
       RowBox[{
       "\"\<\!\(\*SubscriptBox[\(\[Rho]\), \(a\)]\)\>\"", ",", "None"}], 
       "}"}], ",", 
      RowBox[{"{", 
       RowBox[{"\"\<\[Theta]\>\"", ",", "\"\<Duration I\>\""}], "}"}]}], 
     "}"}]}], ",", 
   RowBox[{"PerformanceGoal", "\[RuleDelayed]", "\"\<Quality\>\""}]}], 
  "]"}]}], "Input",
 CellChangeTimes->{{3.733807949776202*^9, 3.7338080707181196`*^9}, 
   3.7338082943469105`*^9, {3.733808330113956*^9, 3.733808343773737*^9}, {
   3.7338083750785275`*^9, 3.7338084128046856`*^9}, {3.7338086224286757`*^9, 
   3.733808660715865*^9}, {3.733808707403536*^9, 3.733808709682666*^9}}],

Cell[BoxData[
 TemplateBox[{GraphicsBox[{
     GraphicsComplexBox[CompressedData["
1:eJx1mwuQlcWVx1nAdcFapVjc1AKKiziChrAlQoFu5K6LIImPFZPIw/gIRomC
C0RwjbwEDG8QRFnBhPf7PcMwDMzAzGUw8YG6uIsV2RglIjP3zoQ7N0JQU+v2
6Xt/p7/T7t6iaupX/X3d/e8+fc7p7o+//9G/Dv1xyxYtWjzeukUL+Vv4DU8V
/tYPWNptyNJu/eda3rJc+cmT+8aeHLHGln+8UdmV7hv72HZlwZPndyt/Jb/K
MuUl8v6UfcpXOxySqlQulwpaVSkPlgZfO2Trr6ux7Zeklf2fOUcsO70rXpFf
g+o17PTC6DXlTi+MXhi9MHph9MLohdELo9fU7/Sa9p1eGL2Gnd4be8svq3oN
O70wek250wujF0YvjF4YvTB6YfTC6DX1O72mfacXRq9hp/ftt+TXqHoNO70w
ek250wujF0YvjF4YvTB6YfTC6DX1O72mfacXRq9hp3f0o/L7g+o17PTC6DXl
Ti+MXhi9MHph9MLohdELo9fU7/Sa9p1eGL2Gnd6/8H9zqtew0wuj15Q7vTB6
YfTC6IXRC6MXRi+MXlO/02vad3ph9BpWe85F9pyL7DkX2XMusudcZM+5yJ5z
kT3nInvORfaci+w5F9lzLrLnXGTPucieg96V3n81q17DTi+MXlPu9MLohdEL
oxdGL4xeGL0wek39Tq9p3+mF0WtY128+Wr/5aP3mo/Wbj9ZvPlq/+Wj95qP1
m4/Wbz5av/lo/eaj9ZuP1m8+Wr/5aP3mVW8f76//qHoNO70wek250wujF0Yv
jF4YvTB6YfTC6DX1O72mfacXRq9hp7eQa32meg07vTB6TbnTC6MXRi+MXhi9
MHph9MLoNfU7vaZ9pxdGr2Gn9x2/noNew04vjF5T7vTC6IXRC6MXRi+MXhi9
MHpN/U6vad/phdFr2Ol91a/nc6rXsNMLo9eUO70wemH0wuiF0QujF0YvjF5T
v9Nr2nd6YfQadnr9cn70vOo17PTC6DXlTi+MXhi9MHph9MLohdELo9fU7/Sa
9p1eGL2mv8MnF+Px+Sj/OD9Aquv7fvprHL8f18/z0v2ld4wv5q+BeZ76+vry
c8rxfPC+jPfKXsTTc8qU0378vNHnymkPjusz89t1qb5v87FieelMbU/K10+s
1XKb/5wfcLt74PjUtLbH+NEf2KwnV3+yf9Ifnod5vkLaO7zoa/Uf81yvz8P+
+V6/UPbdvHK9srw+ZP0WZen/0ut2KXt9w0pteady5Q/kgQ8rlMdI+2sOKP+P
2P8j1eb99h1qlBlPGPtIlou+x/x8ZVQfjD4YfTD6YPTB6DPlTh+MPhh9MPqS
74s+GH0w+pLlYX02RvbYqPpg9MXlBfts1nIY/TD6YfSbcqcfRj+Mfhj9yfdF
P4x+GP3Jcllvxj6dPzDz7/yxsW/nj02588fGXp0/hvHHMP4Yxh/D+GMYfwzj
j039dTW2/ZK01eP8j+mv02vs1ek19uD0Gnt3ek2502vs1+mF0QujF0YvjF4Y
vTB6Tf11Nbb9krTV4/Sa/qo/bYziTzjPMPav+91GtV/zvFsvhXw8p+vF2JOe
BzVH50Fhf2XsX8+DmqPzoLC/gu15UHN0HtQcnQc1R+dBzdF5UHN0HtQcxbdm
1VsYt+AfYXseEJ+n5KJ4V6/M+7RHufiTYyOx1zNRPK/XeAUT72Dah23+UB/l
F4X485NWoT27Xs5of5Ms7dN/5h/GHxp9zh/C2BOMP4Txh6bc+UMYfwjjD2H8
YfJ98YfJ+RJ/aObPjY85r3V6YPSY81CnB0YPjB5zvur0mHKnB0YPjB4YPcn3
RU/yPFn0wMwvbPPDBs1fjL18uszYn5TzvNc3ZoWWf0fqy68y9iPlpv6qtVru
25+2wdbvynle+rvv1s1a7tfnRduMvUo5z3t/8Osdxv7bD9qtTDnP+/HZtEfL
Zbz7tikz60PKk3pff3yvlst8jHyr3OiVcp6X7jX1rNByma9pi/crU87zvr/N
lVr+grQ/9KDV01ypz/v+7q3S8q7S/uWHrJ69Vfq87+/Th035pDE1Vo8r53mZ
/tQVtUZfm7drjX1IebL/4m9g7KuwnjKRf8hE+Xu4L0m2L/ZnyjV+NKi9wTae
NKh9mfc1vjSoPSXnK8SbBrUf8/z53Xb825RZ+6sss+P9VrmyjU8Nag+wjVcN
Ov+wjV8NOt+wjWcNOr+m/3U1xp5lPo3+krQZz7C/C/c9zJ+d36K/Pz5J4wH2
kPSnrbeltfy/pcGz0/+feBLiXcFfFf3Fgsf0eXs+UB/tV4O9mPio5wUhPifX
YzgvqI/OC0J+CtvzgvrovKA+Oi+oj84L6qPzgvrovCD4W8YbvbD/M+nnNj67
9cJ4sz5g1gOM/Zt4OCjcp2LfyXgq9pyMp2K/MPYKY5/J+sQeYezP2I/zB/F9
Y3I9Svwkn7L7pazGU8rt/imr8dW8r/uprMZbyu3+Kqvxl3K738pqPKbc7r+y
Gp+T7Yf9WDY6v2iM9mfZ6DyoMdqvZTVfKZz/Nymb+0iXv1AOU04+Qzls7gNd
fkM5nHxf1mthPhs0f2T9En8Lz2c0vsLET5j4CBP/YOIbTPyCpRcSn5Lvh/Of
4L8K+XijrjeY/MWUu/zEsBsf8nk7Xjl9vzBfzboeYcaP9+145rQ9nmf9mvfn
2PEO5wlZXd/J8Qz3cxld77C9r8vo+oft/V1G/QFs7/My6h9ge7+XUX8B2/u+
jPoP2N7/ZdSfmP7X1Rh7Ev9i9JeE+bfnmSEfYX7xt7AfZudfTbnenzXq/ML2
Pi3sl1k/sPk+wK3XeH9p7l/deo331+Z+0/XP2Iuzb+KDTN+qoWm7f3T2RP/I
p2O9BfvKRPEkE8WTTBRPMlE8yUTxJBPFk0wUTzJRPMlE8SQTxZNMFE8y0X46
E+2fw36vcL+UV+b+FP9KOZy8H5b6C+PVrONF/GK8zH7LjZf53saNl9m/Ddpt
9n8yXsn9n4xXcv8n4wUzXjDjlaxPxiu5P5XxSu5vRU/8vZGJV9q/8D1OMl6G
/maj7xkao/5no+8bGiM92eh7h8ZIXzb6/qEx0hu+70n2L+jPRvcDjdF4hO9/
kudfYXzC904mnup+pin6nqAp2s80Rd8XNEX7maboe4OmaD/TFH1f0qj29H/7
r5z2r1BfLtpvNWs5/oPxwL6tvWaj/VNW8zH6S/9g+3xTdN+bj/x1iG+UW38d
zsvN91K6v2/S/cC6+d86UL/2TCGeDnoptbn1M995YVMhX57eY7Vyr00fne5Q
uiE166bNM2/afGbAvbkJbR/ot0354Kszlt/74G7lO2vf7PFvXcuUf3e6Q9Wr
p8uVx7d94K7azfuVW0kDTxxUfkka6HVI2b094xvP1Cj/8K7aN7d8UKtMPEAP
/ohyP38PjUt1lZ8r9/Gl3wRlWY91E9KqV4brd/MCy/gsvPqI8jXy/g0ztT3m
I1m+5ebA8nj+2cDS34G/D/Uzf0kWe+s7Yl2fEevOaDx7Z0T7o8v2ndF8Cvbt
u/wIJn4u7VS5pFPlGbUHmPzflLt8Hya/h8nn91fI74zm7zD5Oky8gMV8qvot
Uj2/+uLdYV0GLVb29n/JCtXv4+1bgWU/3HfBWjN+6xsDn1uz55Yb223W+Rbz
6z8x8N9l/3nUlJd3KIs5zvgycJeO7oFFe5QvEnusCexqPzH7nr3Ky8U+ZwV2
tY/e3qFC2bV+Ua/Bgf9r9mtfvPt+pV0vbQ8oP7b9soXnVlTZ9XMs8OduuDo+
cNiupxcCu9qHrWoX1kN/EdAjWh/OnyXtcenzy8x4ij9mPl4UXrrK2qPzx0ke
efcG+77zx7Qncoe9t1UZf2fG45vBXxBPzXicLVUmnprxKAv+hHgKzxeDmBT8
C/EUvkLmu3/wN8RTeJfM95+rlYmnsJjbiQdrbP/rAou5ja6ttfpLgj/y63fs
s+p/2H9RLnJ6vGn9j+RnsF/fI6ao//Ht77xf6/P1956l5X6+5swp3G9tDOch
1Ed8NfYxLcwv8Yn+ke/A5Dcw+QxM/gKTr8DkJ8n6JB9JjofEP5jzLvSSz8PS
32dvSJt4JvGuqdOJQw83Bb53/5XPZ+8J908m/uv9XriPM/vLH89Jjf922/fX
5Yr+6vblqfyyq+5uky+sn/XXrVG+S9bz4Y2pRwacHzXg/JkBEyT+3bZdWdzV
RZ/uVpb41mNLmfJZeWHMPuXnxAH1qlT+G+fOlucPKm8Qf1t+SFnczbiqGmVx
Hy2vTCtLvOox7UjqfPf7F6fPFcbv+vuL+W2qcH57d5cyZVlvT50qV5b19cqG
/cqynqpHH1SW9XPq+kPKYh8zn65RluG7/De1yvJn801HlH28nfd8at4c+TUW
5nvwy8X5Ks7f6dWp7VvlV9xPPrFR+VS7Sz9uN2hm6pNBT7p/xfuXGT9NdXGz
v//KYv19FqfO/sH9niycB7bftkzZz/8di1PXyfB0L56fnlqRetr/6gvntZNX
Kfv19qe1yj5eDdxgecpmZX+e88ZWy612Kst8rOy+23Cno3uUZX4OZ0sND5iz
V1nm65Od5YYf+W6Fssxfmwn7Dc+99ICyzGfPPgcN7/iPKmWZ36EXqpX9el9+
OCWrr/UzBT0//EFxPzq9MP7De9cqy59cRWDRl12WVvb+7OqfpYb69VrcX//D
1NQPvi+/4v769ztTkzvsHPzxz4r76z6lyt4/Xdir7P3TwQpl39+pB5S9f/qn
amU/Xi1rlH24GlWrLHrmHk0rE2+xF/zLLc5djPt2OG/ieeIfTLxLti/xDSae
wcQvmHhl6q8L/SceweSv71075fi1U4rlNz9RXD/h+3Gzn3fPF8Y/nMfgX8m/
8S/kB6zHgS48Lrj1SOrofZPdv3C/j/+hfuZf5E7oF8r9eus+S9enVF85OtgL
7cPy+F9/lNb3pT91JV9vDyb//tsHmy9/sDnk39nTLb8/+rPArxX7Tz5OOXzZ
7Scq89PDfT7lMOXk6zO6XHiuy4WQv98s4W5muO+nHKacfJ5y2Lzv8nvzvmPK
yfcphykn/7/wJ/mF/QDl7Acoh5Pty/6Acniu9+fhvIlyOFku9tXT/xqUWf/M
x0395Re+P8i8eEuD+6fjDTO+g26TX7g/gRk/U+7GC2Z8YMYDRn/yfdG7+rMh
qz4bEr4/gLFX2Pd399jUr8d3/tX4zsXzsSGL1N5FX9NVLyn7529YpP5m+dSG
5VO/eiX1o2snuX+F+NT3xtXqn/2yeG6t5QMhPvn7hos3W05tU/Z6Fu0w5XNH
7Tbxq+e8PYZ3lJSZ+DV/yR4T/6urA0v9Q+/ca9o73lBu4tuu7+01z5+aHtjn
j+1CfBM+v32/iX//+Y0K8/xfDqww+cnK9yr1eeFO4w6a+Pj5B5Xm+esvPqAs
83/45SoTDwf0PmTi5xW/rDLP3/1GYIk/nww/bPQunhHip/j3Wx8+bJ5/amFg
saeSi0M8lfHp+klgWS+924d8y6fP3WvNfBz9adqMz4dz06b+fb8dlbptoPyK
37PeOUfXo/fPl89MTT0uAaWYX6VmqX2KvXzeK+SX5jy12P4Vfyw1+aeepxbn
+9Z95SYf1fPUYn8ffWa/yU/1PLU4X/P/8aDJV/U8tTgfu76qNvmrnqcW23/8
4Rrb/7oaM55/Ttvx1PNUxzI+i7qF/Jb9S+M9kuCc0XwHvqaYr8LsF4mvUs1D
b4f45rcvswP7+kZO1fjs5+fDGbp/MfcBzj6uc9uRyyaG+Ozfzz6k7fv57/mk
MvmO8Ucu38F/sZ8y+bTbT2Hf5AdJfyH5UdJfiH0k14PYQ3I9y/wn16fMd3K9
yfwm81WZT1N/XVhfzFdyvZzsNk/tG72wf272LB1Pz25/zf6P/TXM/hpmf818
sr+G2V/D7K9h9tcw+2uY/XWyPtlfw+yvk/ak5/upEB9NfujiI0x8hImPMPER
Jj4m35f4CBMfYeJjslzifyF/Dff37A+J/xvGyYSE+3nyT9k+b+0c7FuOc67N
pJW9Pe3cbvL9vh33mHx65G/LTL4+bfU+k6+vH1Vp8vXXS6pMvt7UcMjuH07U
mPo79Qv5udfXfmzhvH96Ud+XT6ler69+gdX/3ReU/Xpt+4rul319x1Yqe3/w
7hodHz++m9cp2+/5w/087OfrkuL9/6e5Qr4xdp2yb/+q7Xb/Mn6XHb/3dpvx
eP3ZUjueL5eZ/UvTLeV2fIeH8ff21HK/He/OYT78ejp6wOyX2n900O4P54T9
32/k+XWHTH8PX2P3Uz3LAou8obNr7fMd7H7rX5qK8WB6IV5+Ov6Ish/vk8/p
/OFvYB8PvnjRlut9WmPh/LbTL3X+8LfmfMTlv6Zc//9G4Xvxgb3S5jzoy4lp
uz96Mawn/9p9m5S9f/hWqB9/lozP4s+S8Vj8WTL+ij9L5jfiz2D8mcn3xoT4
iz+Dzf+3Ksbnbh23av8k3vVqNU/3e2vFIVQvUfb+us2/q7/2et951fjz9vPD
eZ/Mz+tN65RPyHl3y03qXz/yFxBblOU6pOPccB7YWu4f/mqX8mULz63Zc/Ee
ZXl7+eBSZX8e/UaIDxulgbYhPvSWDiwM54f95H7gWIXyUenAPeE88Q05j1xy
QPk+uSDpUKV8v5xPfq9auUHOu98P8eVpuYC4JMQXOU4fdCywv58ZW2vPB5x9
J8dvyMylyti32Y8v/oWWY9+w99d3rbfvfxzOX0fL/cLRMP7kG/ACuT+4I4w/
+Qc8TMbjJ2H8yUfgjIzHN8P4k5/Ak6UDZ8P4k6/Al8p8l4bxJ3+BV8t8Twzj
Tz4D+/uuzjW2/3WB5brqsqm1Vn9JyCf/F2Kyeew=
      "], {{{
         RGBColor[0.293416, 0.0574044, 0.529412], 
         EdgeForm[None], 
         GraphicsGroupBox[{
           PolygonBox[CompressedData["
1:eJxNl1lUllUUhs+vXDYscEZvuq1bXavbxJlprW7zqkvHKMoM0D8B0xwQCEkU
RXIAUtDMckKmRpsgwzQ0zRkH9Dq76H09z7d+L951vnPOPnufs/e79znfS2+u
fH3FuBDCK6kQxqutEfYIu4VXNTFb468JHeo3CTuFz2l3Ce3CDuYOMdYc4rps
YZm+O9FnvVM1tkgo1feIcF0YEK4K14Tfhb+Ff4Rhxv19ke+bwgVkbjB+Sbgi
/CF0YadFOMxebPuosFdoFY4Jnwn7hC9p9wt9yH0h9NNatlc48sxcK+vd1gn1
6PhEaGCunn6b8Ck+2s/8duEyZxhmv/b7NuGg0Mga77cWGy3M1+KPq6y9ybf9
9lh4JNwSuoVfhJ+FM7Q/CadpzwlnhV+R6xF+o39H+FM4D+zX48I99j2M30bw
zzAxGWIvFxiz3wbRe4U4fYPuS+i+jJ4Bxv5C5jrjtvMAWe/hLjr7+B7F7ij7
G0bnPWLos9wWvgX2zXfMjyIziK4hfGj5r2jvYHsEvf3s5z4yo9gcIp6XOUs/
Ovs47x3s30BugL18zX6+5/uE8BDbtrtFqBDWhJhbmxkzX9YKaWEr8+7/KJwU
TiFbzvpNQhn9j4UP6G8UVtPfQd/zTbReZ+63hMhH83IDcubih8K6ELmZpl/H
WGWIXF8vfBQy/DMfZ6q2lAlLQ+SzfeJcNv/My4SPbnvx8138ar52IzfIvP3s
OmWdi0Pk9ynsTdd4gcbfC3G+HJlZfHsvns9HJtfyqfhdHeK4z1CoAvm+2mLk
K4RVIXL2EnGu59xVIeZ/FTq8D9dN18gfiLPj1Ew8HcOd+Hsz8VwhrMRfXud6
thvZGs7XgV7raqdvn3URN/uok/5a9L2F/w4zNxZinUr414Yuc9z1yDxv4Bz2
g/m0nP05zm8L7wiT5Y858luOME3IF95lnVv7s0oylfh6vVAtFAo5Qh53Rjnc
eMqREDmyjLUF+LwSm6VwroR9pDlfCb4vxbb5vQRdT++mcdhCt8+T1Er75lqI
tewifnDOH8euY5xw3K3zYJ50TUpF23PVTkxFX9sfE1LRVwknvD4PPy3HPw0h
c1+cIBYtxNCx853iWuv7J7m3jrE37+sAMTvJ+jHi5vjNl53JqeiThal4B9t3
C9ROSUW/OSZV+Laa2JjrhcTI+VuAjGPn/JhOjhQSU6/N59s8sc0F6Pdbwvn5
clbkRS7cWARXHCfXl6OcuQx5xytfefeG2n/HRR/P5yzmh2PquVZ84/XOgVP4
wrlxmn4tNuxXx2ce8XItc+1LapvbRri+ndi49h5CXxM27O/kPdTBujZ87jX7
Q+ZdsI8YbsP+HniQvCMaWXeAvbSjq475vXDC94Tvi6RGW3YT+3Df91T/M1zx
t2uj7xPfN76DXKt8p5/nTGfw0VFke0OsDd3MuUacpW8u9tB3HXI9SmpYc8jc
UbvYUzO6DnHmLvQdwU4POjqRm5GKPCoYH2Pv/HfulqPXZzU3i+CneTwV/phn
U+C2+TEZ7jnGk+DMc1kx753/vmed186TWdQbc8lvqMch8wZ4yLfHx4iD7U2D
w2PMWaaI3HFO3EbPLfCItQ/Qaf9XUNOcS094bztXXJOyqQ//URtdI11jXTee
z4q2ivGDz72Qs1t2EnIvZsXvF7Lieuu0D+znInK2GH/OoGZNJC98tlxy3PVr
AvNFnM9rn96L1AfvNYdaZy7fh89t+Ogg83OQSe6GKvT7zkvuloqQqc3l8MC2
1yLnOuO13lsl+/Fe0iHmmO9H3wu19MvgTvL2cbsRbqTRu5qxDfRrQuZttTVk
3mJb4KL9MReflGAvDSd9T/h+8F02i/dGNvF9wpi55trmmOQRa9ezmbyLSvGN
dbkWzuZ/yjXU/cVwfh22l3A2n2MpayzvXFoF11wT/UZM3iBuXVNcH88x9z+q
JQc1
            "]], 
           PolygonBox[{{1037, 274, 533, 1039}, {1038, 533, 323, 764}}]}]}, {
         RGBColor[0.4532006894580968, 0.3352268227151348, 0.7540087106681372], 
         EdgeForm[None], 
         GraphicsGroupBox[{
           PolygonBox[CompressedData["
1:eJxNlltTXFUQhfeZczTeSTLDkEBeLKNGqzRmuAyoIRAyXIbLDAMJwUpEMWh4
MeRCqmKVVchL+H3+F5XAGLNW9UeZh6596b27V3ev3ed8uPmg82sppfSnJJec
1qJH8r3m57KU5iT3NP+ySKmmsa1DB9I/l+xJ+qWfl/wsXZ/GWclPmg9oXJD8
ovmixt9LsTeq8a72jjX2aj0t+VHr6ynsTWmsafyjFHsHzAc13y2FblLzEcm0
pCEZ1N4+ugtZ+Luf4t4+d6vam5Fsan6o8apjkjyUvqv1Nc7v4XdIciMFnsfa
e6kzE5o/0PxI8/EUsdSJZxgsvlOXzIDP55acA/Q3JavobrH+RjIvaXJvDd3X
7M2lwGsbCylwtCUt/NneSooYWvgb495sitw7Jwuq3XKKfP/AHdfKOWnpzJJz
l4fP7yTr2L7HuTn2bks63LOtUfwY+zPZGZHcAaP9bEielqJ+zmMPOVvi3m1i
di628FeGgy105pE5Zoyu8XYKH87/50Xwrgr3HOsAHLDt+9w3H/vhpHndB7cd
wzIxNbPg/RbY2+jM8fPwfJ1cNIn3N8lEFjwzF8eKwLHyWv5Wic98r8D5hsZy
Fn6GsXMHrGtg38bfST22iecktnVydhPOmOO98HwKDB3y2aYWTbhl3rlWrsNd
YnEci/hrwstb5H4Ln7PEv0bNZzkzzdpYGqxX4WgDLFOsjek663mwfEuuJ9G5
9ub0BFwZZ23+WGd+GOtVdMY0Rmxt7k2CbxSdMbl31ME0zNqYhli7BwyBbYaz
vr8J7hXwdcC7T49y/zHP/8uiVy6RX2OswX/vO8edLN6yzz7lXbjPPJFcSWHv
gH5kXjyDG2d5F91S9GLb68uDc+beZ0X4m8D+jvZeaH5Z83+z6HVfkZdl8mQu
DfAunMtD+pv9DsOJOu/aPNklzhrx1cE2Ak77N8cbcNsY3Ddt11g8uvce5hH/
u8L8t+bHmp/S/K88zr2h+T954H67iNgc4+Ui8Nfo1cfgOnPS7+n5l4rIZVU2
5vOIw/E8KkXfP6KnO/eT6f8aXIFjp7H7nFrYpvfOsL/Hd3CIerguHxTxpm9k
8dZsc5dvluN4wvfmLPZ9ZxDuOJ/GZGzX4HoXjO4hffQ394AL9LePisiVc2Zd
lbc/ji3bcF6P4IBjP4YDRRF1eEFvKPOuzIN+ep1t9dKvbMN1tJ1Pi4jH9fF3
ZZG+fMgZ+3esj4nXvbP5Wl8tk583i7B3UeM71Mt165FUdPd9jV8UwRPz5a0i
sH9SRB2cw/eKwFeBb/Zxjt7uGNyb3Ks+LiJ2c83fDPPW33CfOQ+2Lhxwzp3X
HXhrH/blul0EcyUPfMZZheM75MexOz+Ox1ywfoP3/pJ9f8ta/LM8hJcnsXns
zaMmFXjisYydFhx1j6lyZoNaP4LbXeza1iv4nt+r
            "]], 
           
           PolygonBox[{{1035, 511, 49, 1034}, {789, 48, 507, 1061}, {1071, 
            563, 50, 1070}, {788, 47, 505, 1059}, {1038, 94, 532, 1039}, {762,
             338, 320, 843}, {790, 49, 509, 1063}, {1029, 505, 46, 1028}, {
            791, 50, 511, 1069}, {1031, 507, 47, 1030}, {1033, 509, 48, 
            1032}}]}]}, {
         RGBColor[0.5728576836700724, 0.5420850856447282, 0.9097047528974807], 
         EdgeForm[None], 
         GraphicsGroupBox[{
           PolygonBox[CompressedData["
1:eJxNVslWU0EUfK9fAyEooDIPMhOQkMTDGBLAX8A9oGFGxJUHV7Dka/RT/ALY
Msksw8IBq7zFgUWfW33f7e66Y9JW+PR23QVB8B0rwroNg+AGKwlchg954KdY
KawQqw36NKTDagd+ApsccDlWBivC6oB+GvoD4EHgWeAj4CHgPPAU8CTvBR6H
rMDaAN6DHIDNe+Bj4GHgcuAJ4EqsOeBTyBHo+z3exb4WpGuAW4CrIQNxJc9m
6F5iddMeujvIlsDe51ne2YEzSeAq3JMM7XwrxAJ058CjwEvAl8BZ4BXgK+Ax
4A/OYpUL7Eygd8k348wv8n8tH+ad+UDfir3FrgRyAm/HgSPggjP/jxSftGI0
4yymjNGyM07kx+R9FI81Z5zIb9UZV/JedObPqXLmlKOcckvu9fhe5yx/m87y
wRwlvPlSE1ncKnWWcbyT358jw4OR+R/qnQnllpg+pJzVCb+nH9VPv2poXHXE
O7q82VfjzsPQctkt7hlx+BpZXt9AtsK+FzYt3mq4j/cGpnvlrJ6vQ9sTt3uz
aYPsgSzF6oP+JfYJ4GZv5+Ky/xmanjaMy5Q40H/GkPEg73LFs4t8+XZgdpXy
Nw+uMehD1i9wCZsPeDwyDg54DLgY+C6yMxWKySj2Hvo/kB2QnVi90I9gHwH/
joxjj3gOY++Af0E2eePUCHkRGiY3cowJn4V2L+/cclYTnaoT9sh/PyFbsRL0
F7Kd7wH/0Dfq94EbgbuAq7zl7gXkSWhnaL+jfttV7SQVt5S3GZGGrPNmX+ut
D1KP5sW4YsLeyqi/yLdBnCu97VnP9GVT9U1eTeL23Nv+mTc7fmeuWI9J1STz
NqHcNXiLT70320nVAHOeCx9qIa96iHvr/zJI722eFkFm4XMR8N/IenJOMWFv
bzubgZyd0+JJOSO8r1lA2yHFjv3HPBTrHp7lzOW8PRJm7/CdedlQ90569hcx
z3H2FJTHY+2J6xTDSc2HLcWZ9zGvPXqL9pzbG7LvVG0UNNOO5S9nOOcU5xXn
54nmI79fa5bx+4XmHWcdZ9mSapX7BdUq3/oibnuK26B6dlUz8FazknPyRu8m
Nc9X1S+nupMzP+vtzgHlZUO+7Kpuv0U2d9c1Z3gn93n9XiyLJ+8mjz5x5res
eo1z+f7NRfnCNzf07og4jcr+VHHm3YwL7+c8YHyZx23VBX1nPg+lH1RNsB7u
a4I54mxgPd3n6Ej2OfmT128a/d3RjOGdrMMZne1S/RwIc4Zdy1/GhnHvV65X
FOe49Iz/muyT4jyrOuRsK1FMLnWWv7kxb7+LpervLfU1+94pR8ztmvLLXo/U
O6PKAePPXjlTPBeF+VZM+WJsGeNz6YtU5+yFEsW/VzV2KfusuJLnsPpnRL87
V4oJZ2eRempMcWG8+T/Fqx8LymlCfXEcPszVPeXrHw3c2a4=
            "]], 
           PolygonBox[CompressedData["
1:eJwlk0dOQ0EQRL9nGjA552BMMgZMkMhR5LACjsABYMul4FoIEUwOIr5SL+qr
quvPTHdPT/bk7Pg0JEmyCAyU86kmUJtKkveYJBFdgR4B++g8eg3vHL0APyR2
hF5Gj6NLQCW8mtgr3gboQneCBnmgBl6H/4H3CV9O+RrD2yM2DM+BHvQlegz/
j9xm4K3Esnh3xIrSYCl4DsrlGbzCy4mtwF/Ae8prWNXerJ8KnkMFPJj/qzN1
dpPOgxfAAN6EeW2qWbVnwWjwPbX3dPTcCugL+JNygKdVF/wBFNGl6EV4M+sz
8Bti9+hN0IPuBk146+gOeLt6hN5C9wZf02LeM/VONRfQt+grdEDPwh8FdBl6
KfoZOsvQ89F7pt6V6P7gX9HX6kydXcaeVeoP/7yhU+a1DIFd9E/0vZSzcs/g
54P3XL3XjGhWFOvFO0AXEu9Zn/mQKbcBsINXbz4bqkG16AydNQi6zP/Rv/3K
EX2HvubfiJ6Dd5vPinqu3near1UP1AvNoGZRd9qP9xf9LvrAdvQ71l2r5lLz
mDzNWBv6N3qvdAe6i2YwDp9QT8x7pF4pNmgek6c3lIa34E8GnznNnt6U3pZi
OXS7eW2aEc3Kd/Ta9Gb0dhrNZ0M1q/Z/SzBPoQ==
            "]]}]}, {
         RGBColor[0.6632259295414664, 0.6872817115281911, 0.9117648705653469], 
         EdgeForm[None], 
         GraphicsGroupBox[{
           PolygonBox[CompressedData["
1:eJxFVUtvkFUQ/b47FxWp2hfPFhB/QIHyaKlQoaVQXEGRl7Byb4HWQilSKBJI
2GGiiSaQUG2xpYo8FBBE3bk2gRVLdvIQZaeC53hOw2Jy5rvf/e6dOTNnvgXv
7e7qTkVR/AYL2PKyKDqwMAf+bfjdsAL2HV5+APwQ2APMsOl4tRtYwqrhX8a7
XvgHgXuACVaD9Z/wfAD+EPA6bB/8QeBVWB/8Q8AfYf3wjwB/gQ3APwq8AdsP
/zDwPHAv7AD8c6Xu3g9/F+LdkPTNu8D1SWcd9rfDwJ1Y60yKY6xUfP1YPw2b
jRivAZfBhrH+DXDEue+Df9E5DwA34oxVSe82AVuT4jji+EdDsbTAryj1fqE5
ehnWBKvDffVZ/nrsn1qKd3I+J8tfh/VpwGZYPdZfAi4rFesLwCWwmfDnZe3p
xP4XgUths7A+I8tfa+6ZO89j7A2u6aBzrCrEa8BqC+1dUWo/uWx27G/BX+S6
skcYJ+O6H+qHKty5Likv5rQa/mKf254UD2NvS4p/CmwN/Eb30/uws7BKxPB6
VgwbcPbWpO/ZfzuS7mBdr7l2rwK/wPOXzoW98ZV77/sQH68Av/W+C8CboTpU
Am+FOK4CdiXlyf445j7hOaz7iPv8h1CtXgOecE+St3ulzmcMIz6f94z5fN5z
p1SPcc/XoXyXArck8dLrnmZPDcHOw5+LvT+H+o99eNK9Oxkj9cAYTlh7POPj
EAfHHP82nL02SW9XQr1TYU1NWMsTPpv+UWtwAviZOSSXv/IO12jIGiQnrDFr
XYm6jTsWcrI9qVcmNU88E6rVoHkYda485xLezQBOA56yz7VDnhWfAzcnxc04
WZNRf0s9nnO+Z10j1uoT58u8mV+Pv2WtxxznkHUyHppx7LVPQ+/HvYf3sqfJ
da/7l/GRV2qT+psd4ucjYHOo3x8Cm0L7HwDXhLj6G7jKOv8LuDKksz+BLSFt
/QFcYW0/AnaE7noGXG7d3fc83ORZ1BbS1D8h/VN3T4GtoZn0BNge0uC/oRnF
b2usfc5K9hz3UoP0qTlqjz1NDsgFOWRtt/t/wd6/Zx1zBnIuz/N/5I5rTT67
rC/OFs5raoOa4zp5vhv6pvB8uj2pqVI67PYco8+6D/te7lni+cJ6kyfWhjOi
x7MmW9O8L1m7zIf9u8jrjKHR+1lfctBpTjh3yAXnW7NzYPzsa3LBmjV5D7nq
9x7WlT272f3DOpF3/hfYa5xv7BX+D/h9mTXTeUfK+h9w3hbwfw/xWhOaj4wv
sv4zra7jgGtQYV2udr36zAn76U3/ex67RxgDdd5rDqeUz7kuzMc75oTI5x73
NPfWZJ2x1ecwL+bEWvC8La7LE/fhgqyeZiwzs+La5nr1WU+zzC155fpDa2p6
lk7I69ysucM8qa3JWtaaf+6p8wxlDas5z7L6o8O6pwZZxxbzRn5ZmwbPlsfm
qi5Lk//HkzW/b5Wah/WhmXY81I/D1gL7bKHn0kGvVbqXeCa102CeedcbWXG8
HZoLjG1+Vu8u9uyqzurRNnPf6FlUm6WBds/vCuv3P8wL1M0=
            "]], 
           PolygonBox[CompressedData["
1:eJwlk8lOlFEUhP+fcxUVFAVFhhbBJ2BqukEGn4EgOK3c2yYqg5q4MXEPiSaa
QIIKCSiIMcQQAsYdO1awgidx/Cq1qHTVPfc/996q0x33H45WqrIsK4EEGiLL
2vi9x2KZhTp0C/oWuhd9Ht2Kvo0uouvRV9B30SV0F7gJf5xn2Tdq50Az9QnW
eqjNhWuNrM3Ce8Ei+gGYhL8BT+CXqb8WD9eeg2b4CPgI/wA24BdAgb136N9H
/yl0hdoLUIB/Ce9VD/WqCZ89xv5O9v9B91A7Ccrws6CJ+jj1burr6PfUDsEx
/FW4t+6gu7wM320P7MP/gSL8FBgIeygvn6F/hk3ug58G19UbTOf2eDHsobx8
ytoP9F95BK8G/fDP4V7y/BM82N+PrgXD4TfpbY/QX9E5ugQ/AwbDGSrLKfQW
ejV8ljxcCWeqbHWnbXQVugyvAUPo2nA2ylhZv0NP5vbsbTgDZTHD2o5mI/ls
9WiDtya/XXcqJGeubORxUbOS7J08aoH/Zq0bfkLfwH+BLnjSHvgNsJt7htbC
mSk7zdBmODNldwCONC/J36pnPXwh7IVmdD48o5pVvem73prsvTJtgnckez0A
rsEvJc+OMmqENyTfVTN1EX412Ttl1A5fDnuj/9AS/D8k+E1P
            "]]}]}, {
         RGBColor[0.7535941754128606, 0.8324783374116539, 0.9138249882332135], 
         EdgeForm[None], 
         GraphicsGroupBox[{
           PolygonBox[CompressedData["
1:eJxFVMlvTnEU/Z777cwsjNV+LdqqsTXt7LsjoQkRQUQaQYSYdmKuqdQ8taYO
WlpaaoxIWElQ1Lj2B5jbKnFOzkksTs597933+93h3JtZtnbemj6pVOoMEMCp
JJW6DeQDVXgxFtwJHgV8xffF4BPAOLx/C24DtwLjgRF4/gKfDeCbeL6RyG+0
/90I3obnb7A3wR4TspeAz4TOeAd+AL4PTADq8FwI/gguALcDv/FPAZ67wOXg
s3h3J9H36lDs70N53HIuKST5GfwQuAfcTXTuJZ/7IXRGu89ZELr/U+hu+l4G
5wDfcdxS8ORQLGtdp2bgF54PgK8DeeZrtlvsQ98dQD2Q42/0+Yl/p6Zl98WZ
u8FXgQxQATQBuUAZsChRrSv831b4lwF/YZewlqFYVoInAj2wV4fuZfybmR/Q
DXsVeCrQC3sd++I7eP7Y0PkrHM8P2Ftg54bs5eBDoRzegGekVcNBodqxhvWh
+rKuNeCZadV/MOxq96PQ/Wbf/+DcWWnZQ1x7+vc6VsZcCJ6dVj+HhnRJjY0E
l/ZRv58kypm5F4We6c8a1STS2QRrY5j10RHqyR7wcyAL9nzwM+Ap7Lngl0A2
7J3gF67Xdt9LnyIg8f2861W4h46B9zGOcms4PzQDnIWskLbYo2xru8C5n7KW
qblOa67SNSx03WqcE+9971k4G5pVzuLRUK6Mocjzxrk76dnM9nxOS0ur/dz3
jHtf5ZnutraosXEhfVAneSFN0DcDfh3S7P6QPqiTg9ZhjrVY6Zno8uzkeY4q
rHeee9w7psf+Lf5ng3dOc8inzX7tob1UgjxuhXZRMezWUF7ML9/7gWc2uI5X
HW+j822xBuaEQHsXeH2o3tPACz0v1MEO+1A7rHGp63zFvawFXwj18iL4WCif
49R1SDc94MOhWhyhb6jup0N7k/2pSzSHjLHRPbnhGjaGdNDEvEP7hHvlnGt0
PjT/rH1Dor3M2bni/pP5fDdUn+n4tzb5/519q7NODrhe7DN3VYO1krH93TuF
+p3iPG46XvaDMfcP3cG7Bob2KTU+KdQ/9nGAddpq7VGrtY5nr2e2wzNa6tmr
d5z89jg0c9wZuz2/nONHoT3DfbPPc8p5HW5dcc/eD+007rYma4M5F1sD1MLD
0I7ibvsHwL/1BA==
            "]], 
           PolygonBox[CompressedData["
1:eJwtk8dSVkEQRufS7sS8UVHwBwRExfQIPIFa6t4HkL0554wJQRHMEREQEVGs
0g08hytXZkGlPB/fLE7VmZl7e7p7ZkrbWzbtKEspNcMMKI+UeoqUnkM//gKe
4WfgAn4cluHf+LYS3wW/kv/pw8fgA14QdAJfAROsL2fuKr4TfjJ+yrhXe8EX
xku1Jz4Z/neKuW14CX7gJdZP4fXwm3Et41a8JserVo74zHBs5azcF8PXHP8w
fgsa8D/MNeGrw17PXCdeBd+TazyBz4dh/A2M4kfDsRRziTzciyrmjuEd4ViT
zK3CT4Zzn46JX4O6wj1pxOfCIONX2iOMvAPu4nNgAH8Jr7UG/fgVuIHvyf3t
YzyI7w3vrX+G8FnQq14oBj47/K1iKJZiKnYbdOFbcn06k4X4zfBeiqnYT9TD
wudzED8Srl39qNC3cL7wGe0OI1cOA/gj6MT/MXcA7w7vrTPYh98L1/6X8X78
OrTmfqnWi+G7qDunu/cAGnO89eEaVav+acPnwZB6B2/xBTCCf4LP4TmtKaeH
4ZwUS2f+LnzmOnvV/Dj8JvQ2VONl/I7ueM53LX4pfNdVcwN+CCpzPxeFe6be
KYf3+Eb4WPjN6O1shpWF58bxs7rjhe94Lb4h/6+at+rbfN66U+3hHqqXulPD
OovwW1G/6sI9Va7qyQi+LterGu7ja/K63sht/HT4bekNVqu2/N6V0zn8PwAn
m0s=
            "]]}]}, {
         RGBColor[0.8356721363636364, 0.8713552727272729, 0.8813086363636364], 
         EdgeForm[None], 
         GraphicsGroupBox[{
           PolygonBox[CompressedData["
1:eJw1VVlvVlUUvbf7tIUK+kokCCiOVBl8UxQVBMdS+nX+ailtgYqkEp4hNIVC
tQyKJW2sookmmvgjCA5UW9rS4YHBlulPqInCWlnLh/2t9Z177jl7WHvf1e0f
13SXZFn2EyxgLSnLyoEl+FMF25Fn2S/ABVgbeJFrsGrwy8DfYJfAK5Oecc8f
wEOwA+A7sX4A/EPwd8FrYLzvX/wcxPpHWN+Btb/BC+BjwP34/zD2LAZvwNrF
XH6cgs3DFuHZOeAtWAX4eeBt2EPgPcDrMByRDQPvwJaAd/Nc8PfxYAR4F7YU
68eAN2Cl4J8A/8wV/1ngAmwx+AngTVgZ+AXgvVz+9dJf37Uf53eBv40/1Uln
dwFbsd6O9VfA28A7wDeDt4N3gr8O3gK+G/xl8HeSYmoHbkqqSS1wFM8bc+Wu
aL4MD7cl5aMV+FaSv23AuVy+0s+92LcX/E2sd4LvAd+S9A7fDazVJ8VxHxc0
J8Wah87imSkUD+NaFPKPfpby7KQcl3MPbB/O357kN/3/D2c2JuWYC51JtSqz
dprs51FqJ9c7V/ADmv2Fdydy1YZ1mbQO6DfvOWP+RYg/7Tp87tqdxf8B8CdD
tepxvViHXvOTobtXAKdy1Z7vUi9D1tV0Lp2Rz+TSFmOezaUn5qXKeWA+WM/D
rhc1/qX3UwtHHSP742u/+0OIbwB+E7r3eeB7zhVzxhoOOA/fhc5cF7pn1HcN
hWJ/FjgCGwRfG8rxnPN8BHjNPvDOWfvA/E06n7xnwnf1A69Y/797JnA29AHH
3Ts8n7Wsds6mnSv6OOPY6deUc0u/rrp/2Qd9PofnHfu/H0M1Wun5Mej91MgR
+88zznmduu63n6PWFufTgH1dHYrjhPecDu1/AjgOqwMvAI87p4+GZg9nELXY
Yq0yxlUhPz8N9SH7sQ64JqTVM8CnQlr9DPhcyM/h0HyiDqmFx0P+nGKMSZrg
7GxKygvnxK4krbO3iklxso8bknTMuVK0n6zNmGfpTsaUdA/nUMG65LzZl6RL
zuCtnvmc/fXWyouhucgYeccda5498YbnA+fETeeTvjaEcvQPcHmoRn3AtZ7n
nOuveQ5wHtxy7div8+5ravxn530C+KrnEucTZzNzy/gX3KfMC+cxZx1z95K/
L/zO3HVvMs4P3D+chbfdy9TUnqSYuv3tanQOG/2N47fuV/tDv14I5eFb4GOh
OvYDK0NnfgV8JuTbILAZ9gj8qXBNWqyf9SHfvrd22ty/G0Ox/OhvX7O1V4P/
tdRfqHeZW9ay1us1Pqdo/7lW8F115vSj4GfkHUk54Pd5d1Id+B17AIKV0vQ=

            "]], 
           PolygonBox[CompressedData["
1:eJwtlOdvj1EUx5/nd66qWu+JUXvUfmfvPYqWNjTVUlVFI94SYldrE41aCQn/
hQhRo0rNDjrt/4DE+HxznsRXP+c+v3vvuWdlFles25OKoqgIBTTAomh/jI0K
4L2oHK5Fk+EKtBOuQRPhtWzaBfdlbzacwVp/OIe1HDgX5cF1qAGehvLhzWgj
vCb4+X3Ysxoewtph7K3yAV4V/L7efF8Jzwn+Tb7O5r9B/OYgdjEqhHejMvgy
yoJr0AX4FfoAD0cn4RIJvoTOwi/Re3gsOg/vQOVwJjoGb5NP2osOwc9Qo76h
A/BT3QHfMo/Na9Ss+KD1cC56Dt9DN+C3qBW+Yx7bN6gFvmbueyNqgveZx1d7
psKn0BGdpTvganQcrtcZcCnaDlejUYqF1mJ/4xjzN+ltisk48xwr13rDQPgM
qoRfyEfzmCq2evNg85gpdvrNCHgkqor9Tt09WmfEfqfu7oX6katu7J/mMVQs
5fMw+Jy5rw3oHZxFTh/Evmc8vCD4fWnY8+G/FCs/i5pYawd6oAzsduyvcJp5
rXRgf4NfoPsw/6J6+F/Ka6eZhQ7sL6gt8beQD4+xs2P3oQ7uQq1J/vOD51y5
V41Wwt3oY1JPm/j+GftTEo+C4DlSrlRDVXBQTCK/U3enUM/Iz9BZE9CV2Gte
vfbbvFdUQ7/UO+a9JR/z4BnB86ceng4ba+mR+yBfJqGrsfeYenkKuh57Tam2
YvPY6o16q4Lbgz8t2J3wQ/Vo7DF8BD9FW2Jfe2Je86p99eAJ8xy0J/1TFDwH
yoV6civ2ouCx0ZsXwkuCx14+Lw5e86p9xeCmeY6bknm0nu/j1bPJeer1ZcHv
UkyXwn9SHgv52GY+QzQv1DND4XnBc6k3zoXTzWdXF2s/lAvzWdSJ/d18Zmh2
6M5a8xmhWaEZccW8Z9W7iuld8xmnWacZetS85ruTeJcF7yn1lnrmrPmdXUl+
SoP3sHpZM+q0eU+oN9RTF81nhmaHZugG8xpWLatHc9m/Inhs1BPLg88gzSLV
wG3zN3Um9VUSPMfKtWK0EXtW8LNUCjPh//Nlxt8=
            "]]}]}, {
         RGBColor[0.9168289545454545, 0.898418909090909, 0.8449504545454545], 
         EdgeForm[None], 
         GraphicsGroupBox[{
           
           PolygonBox[{{972, 454, 973}, {968, 451, 969}, {964, 448, 963}, {
            666, 570, 759}, {737, 448, 665}, {672, 342, 740}, {757, 454, 
            742}, {669, 451, 741}, {856, 349, 857}, {664, 454, 757}, {739, 
            450, 667}, {740, 342, 671}, {967, 450, 966}, {990, 471, 765}, {
            1067, 570, 1068}, {668, 349, 673}, {744, 471, 743}, {852, 342, 
            778}}], 
           PolygonBox[CompressedData["
1:eJwtlOdOVUEURi9zj/UtfAx77x0RBQUUFUsMGh/DXhNNjBpj770XRMSKvTew
94aGn+pa2ffHuuebM+fO7Jn97d2lel5xbcrlcpWQwWB+zvJiF8zK53L9GZ9E
74DpjAcyPo3eCTWMRzCuR1+Ekehm3n1CL4S/0JN3h3luhUrm3sNP9Apoh+7L
/HH0dqhm3MazKzQW5XJreXZn/iDPLTCZ+VfwBb3YoNEt8Bm9CP5Bb74/ynMb
TGGuM5SyViWUo4cyf5653TCH8Wv4il4CRegP8Au9Etqj6/MRTx3/b0C/he+M
l0Ee/Q5+oJdDhn4D39BLIXkX8Bu9GjqiN6SIxZg2oTem0FWwGf2Rb1p5roIO
ng3+oNdAJ/QC2I9uhtmcZRjUoS/AcPRYuJziG78tg4rC+sXopnzcrWfybL6r
KsRTgh7N/y8xtw/m52NN194DcxmvK9yF/28r5Nzc74XafJzB9dxzPXoM840p
YjK2YriCPgDdsrhj7/qp/mI8EW6ij0GfLHJibm5DeRYxGMsTmMa4Gh6nuAPv
wpya20cwNQsP6IUmmJCFp/X2A+N0Hh6iz8GQLDypN13TtY3J2PS4XndN19bD
etmYjO0E9Msix+b6pfXDuAaeoxtgFHoS3EnhEb1SwfheCk/prTLGt1J4Um8a
s7Hreb0/nvH1FJ7X++MYX01Rc9aeOTAXz2BGFjVr7bqne+shvdSi/7PIsbl+
ATOziNnYGwu5syatTWMyNj2tt+9aj1nUoLVozsydOTE31pC1pEf1qh7Wy+7h
XtaEtWGMxtpa8L45MTfWlLU1gPGpFD3H3mOOzJU1bC0PgjMpepa9S0/pLXuG
vaMErqEPQY8sepK9yXfO2VPsLd6hd2mOzJU1YC2YU3NrD7QX9oIjKXqMvcYe
YC+4b11n0RPtjebU3HpH3pVn8Cz2CHuFntN7elyv2wPthda8ta9n9E4p3Eix
p3u7h3t5Zs/umTybPdZea4+11+oRvWJPtDe6hmv9B3Om2o8=
            "]], 
           
           PolygonBox[{{859, 675, 743, 471, 990}, {765, 471, 744, 712, 
            1106}, {760, 649, 742, 454, 972}, {966, 450, 739, 663, 847}, {847,
             663, 673, 349, 856}, {963, 448, 737, 662, 846}, {1068, 570, 666, 
            738, 965}, {969, 451, 669, 675, 859}, {965, 738, 667, 450, 967}, {
            846, 662, 741, 451, 968}, {1130, 736, 759, 570, 1067}}]}]}}, {{}, 
        TagBox[
         TooltipBox[{
           GrayLevel[0], 
           Opacity[0.4], 
           LineBox[CompressedData["
1:eJwV0EdSAlEYRtFHMO7Csa7AnBMK2mJGREREStFyiWardAvmvAInhtODU/f7
uxlQ3VE+jBqJEMIB38kQblIh3HLCGadkueKade748dsoHUI3PRQ8W9B7/fUu
b/fSR9GzRX3QP++W7H4GKHm2rI8aWLEHGaLsXtUnTbBmDzNCJf4v+qxJCvYo
Y1TdG/qiKYr2OBPU3Jv6qmlK9iRT1N1b+qZNlO1pMuy7t/Vdm6nYM8zScO/o
h7ZQtbPkOHLv6qe2UrPnmOfYvadf2kbd7qSLc/clF+Ti7xJ/CyLytMffg3/X
YzKf
            "]]}, "140"], Annotation[#, 140, "Tooltip"]& ], 
        TagBox[
         TooltipBox[{
           GrayLevel[0], 
           Opacity[0.4], 
           LineBox[CompressedData["
1:eJwNxusqw3EAANDf2ktoGmbu9/EkLPvXloQkyZa8AjG3ray2oqwonsVqmTt7
kvnkfDh1UpullWIshBCRl4gCffEQVmlzRII1+jnmhROSrDPAKR3KDLLBEGe8
ck6KLYa54I1L0mwzwhXvVBhlhzGqfHDNOLtMUOOTOpPsMUWDL26YZp8Zbvnm
jllKzNHkh3vmOWCBB355JMMhizzRJccSEX/0eGaZFln+AfeOKrc=
            "]]}, "120"], Annotation[#, 120, "Tooltip"]& ], 
        TagBox[
         TooltipBox[{
           GrayLevel[0], 
           Opacity[0.4], 
           LineBox[CompressedData["
1:eJwVz0lKwmEcx+FXameTugradIPm2nUHFx6gA9RGcmi0wqBdgUFCQUGWA1Rm
pZkNJ+ggXaLnv3j48OPLu3in1zbS67EQQobfoRAOmSTLA4+sUmaKTW49qFEi
577Te47Iu+va4JiCu6ktTii6n5gZDiGubU45Y4tnZm0j2qHCOdu8MGcb1Vcu
qLLDG/O2Me1yyRW79Fiwjes719ywR59F24R+RH+jxj4DlmwJ/Yz+RYMSXyzb
kvod/ZEWB/ywYkvpH//eri5F
            "]]}, "100"], Annotation[#, 100, "Tooltip"]& ], 
        TagBox[
         TooltipBox[{
           GrayLevel[0], 
           Opacity[0.4], 
           
           LineBox[{832, 941, 820, 885, 821, 942, 989, 988, 256, 302, 257, 
            303, 258, 304, 259, 1040, 833, 1019, 822, 1004, 1041, 1042, 834, 
            1020, 823, 1005, 1043, 1044, 835, 1021, 824, 1006, 1045, 1046, 
            836, 1022, 825, 1007, 1047, 1048, 837, 1023, 826, 1008, 1049, 
            1050, 838, 1024, 827, 1009, 1051, 1052, 839, 1025, 828, 1010, 
            1053, 1054, 840, 1026, 829, 1011, 1055, 1056, 841, 1027, 830, 
            1012, 1057, 1058, 842}]}, "80"], Annotation[#, 80, "Tooltip"]& ], 
        TagBox[
         TooltipBox[{
           GrayLevel[0], 
           Opacity[0.4], 
           
           LineBox[{761, 1028, 1029, 1013, 1059, 788, 1060, 1030, 1031, 1014, 
            1061, 789, 1062, 1032, 1033, 1015, 1063, 790, 1064, 1034, 1035, 
            1016, 1069, 791, 848, 1070, 1071, 1065, 1081, 51, 647, 52, 53, 54,
             55, 56, 57, 58, 59, 60}]}, "60"], 
         Annotation[#, 60, "Tooltip"]& ], 
        TagBox[
         TooltipBox[{
           GrayLevel[0], 
           Opacity[0.4], 
           
           LineBox[{762, 843, 565, 92, 1066, 568, 763, 529, 1036, 530, 764, 
            1038, 1039, 1037, 534, 324, 275, 325, 276, 326, 277, 327, 278, 
            328, 279, 329, 280, 330, 281, 331, 282, 332, 283, 637, 844, 284, 
            591, 845}]}, "40"], 
         Annotation[#, 40, "Tooltip"]& ], {}, {}}}], {}}, AspectRatio -> 1, 
    Frame -> True, FrameLabel -> {{
       FormBox[
       "\"\\!\\(\\*SubscriptBox[\\(\[Rho]\\), \\(a\\)]\\)\"", 
        TraditionalForm], None}, {
       FormBox["\"\[Theta]\"", TraditionalForm], 
       FormBox["\"Duration I\"", TraditionalForm]}}, Method -> {}, 
    PlotRange -> {{100, 10000}, {0.7, 1.4}}, PlotRangeClipping -> True, 
    PlotRangePadding -> {
      Scaled[0.02], 
      Scaled[0.02]}],TemplateBox[{
     StyleBox[
      StyleBox[
       PaneBox[
        GraphicsBox[{
          RasterBox[
           NCache[{{0}, {
              Rational[1, 6]}, {
              Rational[1, 3]}, {
              Rational[1, 2]}, {
              Rational[2, 3]}, {
              Rational[5, 6]}, {1}}, {{0}, {0.16666666666666666`}, {
             0.3333333333333333}, {0.5}, {0.6666666666666666}, {
             0.8333333333333334}, {1}}], {{
             Rational[-15, 2], 
             Rational[-175, 2]}, {
             Rational[15, 2], 
             Rational[175, 2]}}, ColorFunction -> (Blend[{
              RGBColor[0.293416, 0.0574044, 0.529412], 
              RGBColor[
              0.4532006894580968, 0.3352268227151348, 0.7540087106681373], 
              RGBColor[
              0.5728576836700724, 0.5420850856447282, 0.9097047528974805], 
              RGBColor[
              0.6632259295414665, 0.6872817115281911, 0.911764870565347], 
              RGBColor[
              0.7535941754128606, 0.8324783374116538, 0.9138249882332135], 
              RGBColor[
              0.8356721363636364, 0.8713552727272728, 0.8813086363636364], 
              RGBColor[
              0.9168289545454545, 0.898418909090909, 
               0.8449504545454545]}, #]& )], 
          StyleBox[{}, Antialiasing -> False], 
          StyleBox[
           StyleBox[{{
              GrayLevel[0], 
              AbsoluteThickness[0.2], 
              Opacity[0.3], 
              LineBox[{{7.5, -87.5}, {7.5, 87.5}}]}, {{
               GrayLevel[0.4], 
               AbsoluteThickness[0.2], 
               LineBox[{{{7.5, -62.5}, 
                  Offset[{4., 0}, {7.5, -62.5}]}, {{7.5, -37.5}, 
                  Offset[{4., 0}, {7.5, -37.5}]}, {{7.5, -12.5}, 
                  Offset[{4., 0}, {7.5, -12.5}]}, {{7.5, 12.5}, 
                  Offset[{4., 0}, {7.5, 12.5}]}, {{7.5, 37.5}, 
                  Offset[{4., 0}, {7.5, 37.5}]}, {{7.5, 62.5}, 
                  Offset[{4., 0}, {7.5, 62.5}]}}]}, {
               GrayLevel[0.3], 
               DynamicBox[
                Directive[
                 CurrentValue[{GraphicsBoxOptions, LabelStyle}]], 
                ImageSizeCache -> {{
                 4.503599627370496*^15, -4.503599627370496*^15}, {
                 4.503599627370496*^15, -4.503599627370496*^15}}], {
                GrayLevel[0.3], 
                InsetBox["40", 
                 Offset[{7., 0.}, {7.5, -62.5}], {-1, 0.}, Automatic, {1, 0}], 
                InsetBox["60", 
                 Offset[{7., 0.}, {7.5, -37.5}], {-1, 0.}, Automatic, {1, 0}], 
                InsetBox["80", 
                 Offset[{7., 0.}, {7.5, -12.5}], {-1, 0.}, Automatic, {1, 0}], 
                InsetBox["100", 
                 Offset[{7., 0.}, {7.5, 12.5}], {-1, 0.}, Automatic, {1, 0}], 
                InsetBox["120", 
                 Offset[{7., 0.}, {7.5, 37.5}], {-1, 0.}, Automatic, {1, 0}], 
                InsetBox["140", 
                 Offset[{7., 0.}, {7.5, 62.5}], {-1, 0.}, Automatic, {1, 
                 0}]}, {}}}}, Antialiasing -> False], "GraphicsAxes", 
           StripOnInput -> False]}, AspectRatio -> Automatic, Frame -> True, 
         FrameStyle -> Directive[
           Opacity[0.3], 
           GrayLevel[0]], FrameTicks -> False, ImageSize -> {Automatic, 175}, 
         PlotRange -> All, PlotRangePadding -> None], Alignment -> Left, 
        AppearanceElements -> None, ImageMargins -> {{5, 5}, {5, 5}}, 
        ImageSizeAction -> "ResizeToFit"], StripOnInput -> False, LineIndent -> 
       0], StripOnInput -> False, FontFamily -> "Times", Background -> 
      Automatic]}, "BarLegend", DisplayFunction -> (#& ), 
    InterpretationFunction :> (RowBox[{"BarLegend", "[", 
       RowBox[{
         RowBox[{"{", 
           RowBox[{
             RowBox[{
               RowBox[{"Blend", "[", 
                 RowBox[{
                   RowBox[{"{", 
                    RowBox[{
                    RowBox[{"RGBColor", "[", 
                    
                    RowBox[{
                    "0.293416`", ",", "0.0574044`", ",", "0.529412`"}], "]"}],
                     ",", 
                    RowBox[{"RGBColor", "[", 
                    
                    RowBox[{
                    "0.563820859082933`", ",", "0.527565423056382`", ",", 
                    "0.909498741130694`"}], "]"}], ",", 
                    RowBox[{"RGBColor", "[", 
                    RowBox[{"0.762631`", ",", "0.846998`", ",", "0.914031`"}],
                     "]"}], ",", 
                    RowBox[{"RGBColor", "[", 
                    RowBox[{"0.941176`", ",", "0.906538`", ",", "0.834043`"}],
                     "]"}]}], "}"}], ",", "#1"}], "]"}], "&"}], ",", 
             RowBox[{"{", 
               RowBox[{"24.`", ",", "156.`"}], "}"}]}], "}"}], ",", 
         RowBox[{"{", 
           
           RowBox[{"40.`", ",", "60.`", ",", "80.`", ",", "100.`", ",", 
             "120.`", ",", "140.`", ",", "160.`", ",", "180.`"}], "}"}], ",", 
         RowBox[{"LegendLayout", "\[Rule]", "\"Column\""}], ",", 
         RowBox[{"Charting`TickSide", "\[Rule]", "Right"}], ",", 
         RowBox[{"ColorFunctionScaling", "\[Rule]", "True"}]}], "]"}]& )]},
  "Legended",
  DisplayFunction->(GridBox[{{
      TagBox[
       ItemBox[
        PaneBox[
         TagBox[#, "SkipImageSizeLevel"], Alignment -> {Center, Baseline}, 
         BaselinePosition -> Baseline], DefaultBaseStyle -> "Labeled"], 
       "SkipImageSizeLevel"], 
      ItemBox[#2, DefaultBaseStyle -> "LabeledLabel"]}}, 
    GridBoxAlignment -> {"Columns" -> {{Center}}, "Rows" -> {{Center}}}, 
    AutoDelete -> False, GridBoxItemSize -> Automatic, 
    BaselinePosition -> {1, 1}]& ),
  Editable->True,
  InterpretationFunction->(RowBox[{"Legended", "[", 
     RowBox[{#, ",", 
       RowBox[{"Placed", "[", 
         RowBox[{#2, ",", "After"}], "]"}]}], "]"}]& )]], "Output",
 CellChangeTimes->{{3.7338080366971736`*^9, 3.7338080745003357`*^9}, 
   3.7338083117929077`*^9, {3.733808369957235*^9, 3.7338083904414062`*^9}, 
   3.733808427791543*^9, 3.733808665798156*^9, 3.733808723818475*^9, 
   3.7338093183794813`*^9, 3.734061418405819*^9, 3.734171767496633*^9, 
   3.7341719425424986`*^9, 3.7341722502604856`*^9}]
}, Open  ]],

Cell[CellGroupData[{

Cell[BoxData[
 RowBox[{"First", "[", 
  RowBox[{"Position", "[", 
   RowBox[{
    RowBox[{"Flatten", "[", 
     RowBox[{"Table", "[", 
      RowBox[{
       RowBox[{
        RowBox[{
         RowBox[{"Y", "[", 
          RowBox[{"4000", ",", "0.71"}], "]"}], "[", "t", "]"}], "/.", 
        "sol3"}], ",", 
       RowBox[{"{", 
        RowBox[{"t", ",", "1", ",", "tmax"}], "}"}]}], "]"}], "]"}], ",", 
    RowBox[{"_", "?", 
     RowBox[{"(", 
      RowBox[{
       RowBox[{"#", "<", 
        SuperscriptBox["10", 
         RowBox[{"-", "5"}]]}], "&"}], ")"}]}]}], "]"}], "]"}]], "Input",
 CellChangeTimes->{{3.733807875774969*^9, 3.733807906102704*^9}, {
  3.733808092549368*^9, 3.7338081213640165`*^9}, {3.7338081927560997`*^9, 
  3.7338082113401623`*^9}, {3.73380826024496*^9, 3.733808284588352*^9}, {
  3.7338084757222843`*^9, 3.7338084803945513`*^9}, {3.7338089564397798`*^9, 
  3.7338089571908226`*^9}}],

Cell[BoxData[
 RowBox[{"{", "252", "}"}]], "Output",
 CellChangeTimes->{
  3.733807906539729*^9, {3.7338081158677015`*^9, 3.733808121903047*^9}, {
   3.7338081932621284`*^9, 3.7338082118911943`*^9}, {3.7338082622510743`*^9, 
   3.733808285160385*^9}, 3.733808481297603*^9, 3.7338089578288593`*^9, 
   3.733809318421484*^9, 3.734061418455819*^9, 3.7340616067500963`*^9, 
   3.734171787534088*^9, 3.734171942588032*^9, 3.7341722503100195`*^9}]
}, Open  ]]
}, Open  ]]
}, Open  ]]
},
WindowSize->{766, 792},
WindowMargins->{{Automatic, -7}, {-7, Automatic}},
FrontEndVersion->"9.0 for Microsoft Windows (64-bit) (November 20, 2012)",
StyleDefinitions->"Default.nb"
]
(* End of Notebook Content *)

(* Internal cache information *)
(*CellTagsOutline
CellTagsIndex->{}
*)
(*CellTagsIndex
CellTagsIndex->{}
*)
(*NotebookFileOutline
Notebook[{
Cell[CellGroupData[{
Cell[579, 22, 292, 4, 43, "Subsection"],
Cell[874, 28, 234, 7, 31, "Input"],
Cell[1111, 37, 1128, 28, 92, "Input"],
Cell[2242, 67, 1920, 50, 157, "Input"],
Cell[4165, 119, 749, 18, 54, "Input"],
Cell[CellGroupData[{
Cell[4939, 141, 103, 1, 34, "Subsubsection"],
Cell[CellGroupData[{
Cell[5067, 146, 2879, 72, 181, "Input"],
Cell[7949, 220, 20110, 363, 184, "Output"]
}, Open  ]],
Cell[CellGroupData[{
Cell[28096, 588, 703, 17, 52, "Input"],
Cell[28802, 607, 10837, 185, 128, "Output"],
Cell[39642, 794, 635, 10, 31, "Output"]
}, Open  ]]
}, Open  ]],
Cell[CellGroupData[{
Cell[40326, 810, 100, 1, 34, "Subsubsection"],
Cell[40429, 813, 702, 16, 72, "Input"],
Cell[CellGroupData[{
Cell[41156, 833, 1072, 31, 72, "Input"],
Cell[42231, 866, 19416, 382, 385, "Output"]
}, Open  ]],
Cell[61662, 1251, 86, 1, 30, "Text"]
}, Open  ]],
Cell[CellGroupData[{
Cell[61785, 1257, 104, 1, 34, "Subsubsection"],
Cell[CellGroupData[{
Cell[61914, 1262, 1757, 47, 152, "Input"],
Cell[63674, 1311, 20169, 401, 385, "Output"]
}, Open  ]]
}, Open  ]],
Cell[CellGroupData[{
Cell[83892, 1718, 130, 1, 34, "Subsubsection"],
Cell[CellGroupData[{
Cell[84047, 1723, 2199, 58, 201, "Input"],
Cell[86249, 1783, 32338, 607, 385, "Output"]
}, Open  ]],
Cell[CellGroupData[{
Cell[118624, 2395, 910, 24, 55, "Input"],
Cell[119537, 2421, 417, 7, 31, "Output"]
}, Open  ]]
}, Open  ]]
}, Open  ]],
Cell[CellGroupData[{
Cell[120015, 2435, 357, 6, 43, "Subsection"],
Cell[120375, 2443, 234, 7, 31, "Input"],
Cell[120612, 2452, 1225, 30, 108, "Input"],
Cell[121840, 2484, 1920, 50, 157, "Input"],
Cell[123763, 2536, 852, 20, 54, "Input"],
Cell[CellGroupData[{
Cell[124640, 2560, 103, 1, 34, "Subsubsection"],
Cell[CellGroupData[{
Cell[124768, 2565, 2967, 75, 181, "Input"],
Cell[127738, 2642, 20038, 361, 184, "Output"]
}, Open  ]],
Cell[CellGroupData[{
Cell[147813, 3008, 703, 17, 52, "Input"],
Cell[148519, 3027, 10086, 173, 123, "Output"],
Cell[158608, 3202, 657, 10, 31, "Output"]
}, Open  ]]
}, Open  ]],
Cell[CellGroupData[{
Cell[159314, 3218, 100, 1, 34, "Subsubsection"],
Cell[159417, 3221, 702, 16, 72, "Input"],
Cell[CellGroupData[{
Cell[160144, 3241, 1072, 31, 72, "Input"],
Cell[161219, 3274, 19440, 382, 385, "Output"]
}, Open  ]],
Cell[180674, 3659, 86, 1, 30, "Text"]
}, Open  ]],
Cell[CellGroupData[{
Cell[180797, 3665, 104, 1, 34, "Subsubsection"],
Cell[CellGroupData[{
Cell[180926, 3670, 1757, 47, 152, "Input"],
Cell[182686, 3719, 20176, 401, 385, "Output"]
}, Open  ]]
}, Open  ]],
Cell[CellGroupData[{
Cell[202911, 4126, 130, 1, 34, "Subsubsection"],
Cell[CellGroupData[{
Cell[203066, 4131, 2199, 58, 201, "Input"],
Cell[205268, 4191, 32418, 607, 385, "Output"]
}, Open  ]],
Cell[CellGroupData[{
Cell[237723, 4803, 910, 24, 55, "Input"],
Cell[238636, 4829, 441, 7, 31, "Output"]
}, Open  ]]
}, Open  ]]
}, Open  ]]
}
]
*)

(* End of internal cache information *)
