# Supplementary material for: Epithelial stratification shapes infection dynamics
Source: PLoS Comput Biol. 2019 Jan 23;15(1):e1006646. doi: 10.1371/journal.pcbi.1006646 (PMC6361466; doi:10.1371/journal.pcbi.1006646)
Supplement: S1 Data — CSV file. (CSV) [file pcbi.1006646.s010.csv]

Week	Days	Cell type	Raft	Section	Half	FOV	DAPI counts	BrdU counts	proptn dividing
0	1	Basal	RaftA	Sect1	HalfA	FOV1	25	6	0.240
0	1	Basal	RaftA	Sect1	HalfB	FOV1	28	13	0.464
0	1	Basal	RaftA	Sect2	HalfA	FOV1	31	6	0.194
0	1	Basal	RaftA	Sect2	HalfB	FOV1	32	4	0.125
0	1	Basal	RaftB	Sect1	HalfA	FOV1	20	13	0.650
0	1	Basal	RaftB	Sect1	HalfB	FOV1	31	2	0.065
0	1	Basal	RaftB	Sect2	HalfA	FOV1	23	5	0.217
0	1	Basal	RaftB	Sect2	HalfB	FOV1	24	5	0.208
0	1	Basal	RaftC	Sect1	HalfA	FOV1	30	3	0.100
0	1	Basal	RaftC	Sect1	HalfB	FOV1	40	3	0.075
0	1	Basal	RaftC	Sect2	HalfA	FOV1	30	3	0.100
0	1	Basal	RaftC	Sect2	HalfB	FOV1	33	5	0.152
0	1	Basal	RaftA	Sect1	HalfB	FOV3	33	5	0.152
0	1	Basal	RaftA	Sect2	HalfA	FOV3	27	3	0.111
0	1	Basal	RaftA	Sect2	HalfB	FOV3	22	7	0.318
0	1	Basal	RaftB	Sect1	HalfA	FOV3	26	10	0.385
0	1	Basal	RaftB	Sect1	HalfB	FOV3	NA	NA	NA
0	1	Basal	RaftB	Sect2	HalfA	FOV3	36	5	0.139
0	1	Basal	RaftB	Sect2	HalfB	FOV3	NA	NA	NA
0	1	Basal	RaftC	Sect1	HalfA	FOV3	29	6	0.207
0	1	Basal	RaftC	Sect1	HalfB	FOV3	32	2	0.063
0	1	Basal	RaftC	Sect2	HalfA	FOV3	33	1	0.030
0	1	Basal	RaftC	Sect2	HalfB	FOV3	32	9	0.281
0	1	Basal	RaftA	Sect1	HalfA	FOV3	26	3	0.115
0	1	Supra	RaftA	Sect1	HalfA	FOV1	0	0	NA
0	1	Supra	RaftA	Sect1	HalfB	FOV1	0	0	NA
0	1	Supra	RaftA	Sect2	HalfA	FOV1	0	0	NA
0	1	Supra	RaftA	Sect2	HalfB	FOV1	1	0	0.000
0	1	Supra	RaftB	Sect1	HalfA	FOV1	0	0	NA
0	1	Supra	RaftB	Sect1	HalfB	FOV1	0	0	NA
0	1	Supra	RaftB	Sect2	HalfA	FOV1	0	0	NA
0	1	Supra	RaftB	Sect2	HalfB	FOV1	0	0	NA
0	1	Supra	RaftC	Sect1	HalfA	FOV1	0	0	NA
0	1	Supra	RaftC	Sect1	HalfB	FOV1	3	0	0.000
0	1	Supra	RaftC	Sect2	HalfA	FOV1	1	1	1.000
0	1	Supra	RaftC	Sect2	HalfB	FOV1	5	0	0.000
0	1	Supra	RaftA	Sect1	HalfA	FOV3	1	0	0.000
0	1	Supra	RaftA	Sect1	HalfB	FOV3	2	0	0.000
0	1	Supra	RaftA	Sect2	HalfA	FOV3	1	0	0.000
0	1	Supra	RaftA	Sect2	HalfB	FOV3	0	0	NA
0	1	Supra	RaftB	Sect1	HalfA	FOV3	NA	NA	NA
0	1	Supra	RaftB	Sect1	HalfB	FOV3	1	0	0.000
0	1	Supra	RaftB	Sect2	HalfA	FOV3	NA	NA	NA
0	1	Supra	RaftB	Sect2	HalfB	FOV3	0	0	NA
0	1	Supra	RaftC	Sect1	HalfA	FOV3	0	0	NA
0	1	Supra	RaftC	Sect1	HalfB	FOV3	2	0	0.000
0	1	Supra	RaftC	Sect2	HalfA	FOV3	0	0	NA
0	1	Supra	RaftC	Sect2	HalfB	FOV3	0	0	NA
0	1	Keratinized	RaftA	Sect1	HalfA	FOV1	0	0	NA
0	1	Keratinized	RaftA	Sect1	HalfB	FOV1	0	0	NA
0	1	Keratinized	RaftA	Sect2	HalfA	FOV1	0	0	NA
0	1	Keratinized	RaftA	Sect2	HalfB	FOV1	0	0	NA
0	1	Keratinized	RaftB	Sect1	HalfA	FOV1	0	0	NA
0	1	Keratinized	RaftB	Sect1	HalfB	FOV1	0	0	NA
0	1	Keratinized	RaftB	Sect2	HalfA	FOV1	0	0	NA
0	1	Keratinized	RaftB	Sect2	HalfB	FOV1	0	0	NA
0	1	Keratinized	RaftC	Sect1	HalfA	FOV1	0	0	NA
0	1	Keratinized	RaftC	Sect1	HalfB	FOV1	0	0	NA
0	1	Keratinized	RaftC	Sect2	HalfA	FOV1	0	0	NA
0	1	Keratinized	RaftC	Sect2	HalfB	FOV1	0	0	NA
0	1	Keratinized	RaftA	Sect1	HalfB	FOV3	0	0	NA
0	1	Keratinized	RaftA	Sect2	HalfA	FOV3	0	0	NA
0	1	Keratinized	RaftA	Sect2	HalfB	FOV3	0	0	NA
0	1	Keratinized	RaftB	Sect1	HalfA	FOV3	0	0	NA
0	1	Keratinized	RaftB	Sect1	HalfB	FOV3	NA	NA	NA
0	1	Keratinized	RaftB	Sect2	HalfA	FOV3	0	0	NA
0	1	Keratinized	RaftB	Sect2	HalfB	FOV3	NA	NA	NA
0	1	Keratinized	RaftC	Sect1	HalfA	FOV3	0	0	NA
0	1	Keratinized	RaftC	Sect1	HalfB	FOV3	0	0	NA
0	1	Keratinized	RaftC	Sect2	HalfA	FOV3	0	0	NA
0	1	Keratinized	RaftC	Sect2	HalfB	FOV3	0	0	NA
0	1	Keratinized	RaftA	Sect1	HalfA	FOV3	0	0	NA
1	7	Basal	RaftA	Sect1	HalfA	FOV1	26	4	0.154
1	7	Basal	RaftA	Sect1	HalfB	FOV1	38	6	0.158
1	7	Basal	RaftA	Sect2	HalfA	FOV1	36	1	0.028
1	7	Basal	RaftA	Sect2	HalfB	FOV1	34	8	0.235
1	7	Basal	RaftB	Sect1	HalfA	FOV1	NA	NA	NA
1	7	Basal	RaftB	Sect1	HalfB	FOV1	NA	NA	NA
1	7	Basal	RaftB	Sect2	HalfA	FOV1	35	0	0.000
1	7	Basal	RaftB	Sect2	HalfB	FOV1	31	4	0.129
1	7	Basal	RaftC	Sect1	HalfA	FOV1	26	2	0.077
1	7	Basal	RaftC	Sect1	HalfB	FOV1	31	3	0.097
1	7	Basal	RaftC	Sect2	HalfA	FOV1	29	3	0.103
1	7	Basal	RaftC	Sect2	HalfB	FOV1	31	2	0.065
1	7	Basal	RaftA	Sect1	HalfB	FOV3	38	1	0.026
1	7	Basal	RaftA	Sect2	HalfA	FOV3	35	4	0.114
1	7	Basal	RaftA	Sect2	HalfB	FOV3	35	3	0.086
1	7	Basal	RaftB	Sect1	HalfA	FOV3	41	1	0.024
1	7	Basal	RaftB	Sect1	HalfB	FOV3	NA	NA	NA
1	7	Basal	RaftB	Sect2	HalfA	FOV3	NA	NA	NA
1	7	Basal	RaftB	Sect2	HalfB	FOV3	32	9	0.281
1	7	Basal	RaftC	Sect1	HalfA	FOV3	NA	NA	NA
1	7	Basal	RaftC	Sect1	HalfB	FOV3	39	5	0.128
1	7	Basal	RaftC	Sect2	HalfA	FOV3	31	6	0.194
1	7	Basal	RaftC	Sect2	HalfB	FOV3	33	4	0.121
1	7	Basal	RaftA	Sect1	HalfA	FOV3	33	1	0.030
1	7	Supra	RaftA	Sect1	HalfA	FOV1	3	0	0.000
1	7	Supra	RaftA	Sect1	HalfB	FOV1	11	0	0.000
1	7	Supra	RaftA	Sect2	HalfA	FOV1	11	1	0.091
1	7	Supra	RaftA	Sect2	HalfB	FOV1	6	0	0.000
1	7	Supra	RaftB	Sect1	HalfA	FOV1	NA	NA	NA
1	7	Supra	RaftB	Sect1	HalfB	FOV1	NA	NA	NA
1	7	Supra	RaftB	Sect2	HalfA	FOV1	10	0	0.000
1	7	Supra	RaftB	Sect2	HalfB	FOV1	2	0	0.000
1	7	Supra	RaftC	Sect1	HalfA	FOV1	1	0	0.000
1	7	Supra	RaftC	Sect1	HalfB	FOV1	3	0	0.000
1	7	Supra	RaftC	Sect2	HalfA	FOV1	5	0	0.000
1	7	Supra	RaftC	Sect2	HalfB	FOV1	12	0	0.000
1	7	Supra	RaftA	Sect1	HalfA	FOV3	4	0	0.000
1	7	Supra	RaftA	Sect1	HalfB	FOV3	17	0	0.000
1	7	Supra	RaftA	Sect2	HalfA	FOV3	4	0	0.000
1	7	Supra	RaftA	Sect2	HalfB	FOV3	10	0	0.000
1	7	Supra	RaftB	Sect1	HalfA	FOV3	NA	NA	NA
1	7	Supra	RaftB	Sect1	HalfB	FOV3	NA	NA	NA
1	7	Supra	RaftB	Sect2	HalfA	FOV3	14	1	0.071
1	7	Supra	RaftB	Sect2	HalfB	FOV3	NA	NA	NA
1	7	Supra	RaftC	Sect1	HalfA	FOV3	5	0	0.000
1	7	Supra	RaftC	Sect1	HalfB	FOV3	3	0	0.000
1	7	Supra	RaftC	Sect2	HalfA	FOV3	17	0	0.000
1	7	Supra	RaftC	Sect2	HalfB	FOV3	3	0	0.000
1	7	Keratinized	RaftA	Sect1	HalfA	FOV1	0	0	NA
1	7	Keratinized	RaftA	Sect1	HalfB	FOV1	0	0	NA
1	7	Keratinized	RaftA	Sect2	HalfA	FOV1	0	0	NA
1	7	Keratinized	RaftA	Sect2	HalfB	FOV1	0	0	NA
1	7	Keratinized	RaftB	Sect1	HalfA	FOV1	NA	NA	NA
1	7	Keratinized	RaftB	Sect1	HalfB	FOV1	NA	NA	NA
1	7	Keratinized	RaftB	Sect2	HalfA	FOV1	0	0	NA
1	7	Keratinized	RaftB	Sect2	HalfB	FOV1	0	0	NA
1	7	Keratinized	RaftC	Sect1	HalfA	FOV1	0	0	NA
1	7	Keratinized	RaftC	Sect1	HalfB	FOV1	0	0	NA
1	7	Keratinized	RaftC	Sect2	HalfA	FOV1	0	0	NA
1	7	Keratinized	RaftC	Sect2	HalfB	FOV1	0	0	NA
1	7	Keratinized	RaftA	Sect1	HalfB	FOV3	0	0	NA
1	7	Keratinized	RaftA	Sect2	HalfA	FOV3	0	0	NA
1	7	Keratinized	RaftA	Sect2	HalfB	FOV3	0	0	NA
1	7	Keratinized	RaftB	Sect1	HalfA	FOV3	0	0	NA
1	7	Keratinized	RaftB	Sect1	HalfB	FOV3	NA	NA	NA
1	7	Keratinized	RaftB	Sect2	HalfA	FOV3	NA	NA	NA
1	7	Keratinized	RaftB	Sect2	HalfB	FOV3	0	0	NA
1	7	Keratinized	RaftC	Sect1	HalfA	FOV3	NA	NA	NA
1	7	Keratinized	RaftC	Sect1	HalfB	FOV3	0	0	NA
1	7	Keratinized	RaftC	Sect2	HalfA	FOV3	0	0	NA
1	7	Keratinized	RaftC	Sect2	HalfB	FOV3	0	0	NA
1	7	Keratinized	RaftA	Sect1	HalfA	FOV3	0	0	NA
2	14	Basal	RaftA	Sect1	HalfA	FOV1	47	6	0.128
2	14	Basal	RaftA	Sect1	HalfB	FOV1	28	4	0.143
2	14	Basal	RaftA	Sect2	HalfA	FOV1	NA	NA	NA
2	14	Basal	RaftA	Sect2	HalfB	FOV1	27	6	0.222
2	14	Basal	RaftB	Sect1	HalfA	FOV1	33	4	0.121
2	14	Basal	RaftB	Sect1	HalfB	FOV1	34	6	0.176
2	14	Basal	RaftB	Sect2	HalfA	FOV1	39	8	0.205
2	14	Basal	RaftB	Sect2	HalfB	FOV1	33	8	0.242
2	14	Basal	RaftC	Sect1	HalfA	FOV1	32	10	0.313
2	14	Basal	RaftC	Sect1	HalfB	FOV1	31	8	0.258
2	14	Basal	RaftC	Sect2	HalfA	FOV1	NA	NA	NA
2	14	Basal	RaftC	Sect2	HalfB	FOV1	33	9	0.273
2	14	Basal	RaftA	Sect1	HalfB	FOV3	39	6	0.154
2	14	Basal	RaftA	Sect2	HalfA	FOV3	39	5	0.128
2	14	Basal	RaftA	Sect2	HalfB	FOV3	28	5	0.179
2	14	Basal	RaftB	Sect1	HalfA	FOV3	NA	NA	NA
2	14	Basal	RaftB	Sect1	HalfB	FOV3	34	4	0.118
2	14	Basal	RaftB	Sect2	HalfA	FOV3	38	7	0.184
2	14	Basal	RaftB	Sect2	HalfB	FOV3	33	4	0.121
2	14	Basal	RaftC	Sect1	HalfA	FOV3	39	6	0.154
2	14	Basal	RaftC	Sect1	HalfB	FOV3	25	2	0.080
2	14	Basal	RaftC	Sect2	HalfA	FOV3	22	6	0.273
2	14	Basal	RaftC	Sect2	HalfB	FOV3	31	8	0.258
2	14	Basal	RaftA	Sect1	HalfA	FOV3	NA	NA	NA
2	14	Supra	RaftA	Sect1	HalfA	FOV1	55	1	0.018
2	14	Supra	RaftA	Sect1	HalfB	FOV1	6	0	0.000
2	14	Supra	RaftA	Sect2	HalfA	FOV1	NA	NA	NA
2	14	Supra	RaftA	Sect2	HalfB	FOV1	15	0	0.000
2	14	Supra	RaftB	Sect1	HalfA	FOV1	32	0	0.000
2	14	Supra	RaftB	Sect1	HalfB	FOV1	22	0	0.000
2	14	Supra	RaftB	Sect2	HalfA	FOV1	25	0	0.000
2	14	Supra	RaftB	Sect2	HalfB	FOV1	28	0	0.000
2	14	Supra	RaftC	Sect1	HalfA	FOV1	46	0	0.000
2	14	Supra	RaftC	Sect1	HalfB	FOV1	26	0	0.000
2	14	Supra	RaftC	Sect2	HalfA	FOV1	NA	NA	NA
2	14	Supra	RaftC	Sect2	HalfB	FOV1	40	0	0.000
2	14	Supra	RaftA	Sect1	HalfA	FOV3	21	0	0.000
2	14	Supra	RaftA	Sect1	HalfB	FOV3	60	0	0.000
2	14	Supra	RaftA	Sect2	HalfA	FOV3	17	0	0.000
2	14	Supra	RaftA	Sect2	HalfB	FOV3	NA	NA	NA
2	14	Supra	RaftB	Sect1	HalfA	FOV3	13	1	0.077
2	14	Supra	RaftB	Sect1	HalfB	FOV3	40	0	0.000
2	14	Supra	RaftB	Sect2	HalfA	FOV3	22	0	0.000
2	14	Supra	RaftB	Sect2	HalfB	FOV3	34	1	0.029
2	14	Supra	RaftC	Sect1	HalfA	FOV3	26	1	0.038
2	14	Supra	RaftC	Sect1	HalfB	FOV3	21	0	0.000
2	14	Supra	RaftC	Sect2	HalfA	FOV3	16	0	0.000
2	14	Supra	RaftC	Sect2	HalfB	FOV3	NA	NA	NA
2	14	Keratinized	RaftA	Sect1	HalfA	FOV1	0	0	NA
2	14	Keratinized	RaftA	Sect1	HalfB	FOV1	3	0	0.000
2	14	Keratinized	RaftA	Sect2	HalfA	FOV1	NA	NA	NA
2	14	Keratinized	RaftA	Sect2	HalfB	FOV1	1	0	0.000
2	14	Keratinized	RaftB	Sect1	HalfA	FOV1	0	0	NA
2	14	Keratinized	RaftB	Sect1	HalfB	FOV1	1	0	0.000
2	14	Keratinized	RaftB	Sect2	HalfA	FOV1	1	0	0.000
2	14	Keratinized	RaftB	Sect2	HalfB	FOV1	1	0	0.000
2	14	Keratinized	RaftC	Sect1	HalfA	FOV1	0	0	NA
2	14	Keratinized	RaftC	Sect1	HalfB	FOV1	0	0	NA
2	14	Keratinized	RaftC	Sect2	HalfA	FOV1	NA	NA	NA
2	14	Keratinized	RaftC	Sect2	HalfB	FOV1	0	0	NA
2	14	Keratinized	RaftA	Sect1	HalfB	FOV3	0	0	NA
2	14	Keratinized	RaftA	Sect2	HalfA	FOV3	0	0	NA
2	14	Keratinized	RaftA	Sect2	HalfB	FOV3	1	0	0.000
2	14	Keratinized	RaftB	Sect1	HalfA	FOV3	NA	NA	NA
2	14	Keratinized	RaftB	Sect1	HalfB	FOV3	3	0	0.000
2	14	Keratinized	RaftB	Sect2	HalfA	FOV3	1	0	0.000
2	14	Keratinized	RaftB	Sect2	HalfB	FOV3	1	0	0.000
2	14	Keratinized	RaftC	Sect1	HalfA	FOV3	0	0	NA
2	14	Keratinized	RaftC	Sect1	HalfB	FOV3	0	0	NA
2	14	Keratinized	RaftC	Sect2	HalfA	FOV3	1	0	0.000
2	14	Keratinized	RaftC	Sect2	HalfB	FOV3	0	0	NA
2	14	Keratinized	RaftA	Sect1	HalfA	FOV3	NA	NA	NA
3	21	Basal	RaftA	Sect1	HalfA	FOV1	35	3	0.086
3	21	Basal	RaftA	Sect1	HalfB	FOV1	29	2	0.069
3	21	Basal	RaftA	Sect2	HalfA	FOV1	NA	NA	NA
3	21	Basal	RaftA	Sect2	HalfB	FOV1	NA	NA	NA
3	21	Basal	RaftB	Sect1	HalfA	FOV1	33	4	0.121
3	21	Basal	RaftB	Sect1	HalfB	FOV1	37	5	0.135
3	21	Basal	RaftB	Sect2	HalfA	FOV1	NA	NA	NA
3	21	Basal	RaftB	Sect2	HalfB	FOV1	42	3	0.071
3	21	Basal	RaftC	Sect1	HalfA	FOV1	38	6	0.158
3	21	Basal	RaftC	Sect1	HalfB	FOV1	41	4	0.098
3	21	Basal	RaftC	Sect2	HalfA	FOV1	39	6	0.154
3	21	Basal	RaftC	Sect2	HalfB	FOV1	35	1	0.029
3	21	Basal	RaftA	Sect1	HalfB	FOV3	21	1	0.048
3	21	Basal	RaftA	Sect2	HalfA	FOV3	39	7	0.179
3	21	Basal	RaftA	Sect2	HalfB	FOV3	NA	NA	NA
3	21	Basal	RaftB	Sect1	HalfA	FOV3	36	3	0.083
3	21	Basal	RaftB	Sect1	HalfB	FOV3	41	6	0.146
3	21	Basal	RaftB	Sect2	HalfA	FOV3	40	9	0.225
3	21	Basal	RaftB	Sect2	HalfB	FOV3	NA	NA	NA
3	21	Basal	RaftC	Sect1	HalfA	FOV3	36	2	0.056
3	21	Basal	RaftC	Sect1	HalfB	FOV3	33	2	0.061
3	21	Basal	RaftC	Sect2	HalfA	FOV3	38	8	0.211
3	21	Basal	RaftC	Sect2	HalfB	FOV3	39	4	0.103
3	21	Basal	RaftA	Sect1	HalfA	FOV3	NA	NA	NA
3	21	Supra	RaftA	Sect1	HalfA	FOV1	44	0	0.000
3	21	Supra	RaftA	Sect1	HalfB	FOV1	22	0	0.000
3	21	Supra	RaftA	Sect2	HalfA	FOV1	NA	NA	NA
3	21	Supra	RaftA	Sect2	HalfB	FOV1	NA	NA	NA
3	21	Supra	RaftB	Sect1	HalfA	FOV1	54	0	0.000
3	21	Supra	RaftB	Sect1	HalfB	FOV1	64	0	0.000
3	21	Supra	RaftB	Sect2	HalfA	FOV1	NA	NA	NA
3	21	Supra	RaftB	Sect2	HalfB	FOV1	46	0	0.000
3	21	Supra	RaftC	Sect1	HalfA	FOV1	24	0	0.000
3	21	Supra	RaftC	Sect1	HalfB	FOV1	30	0	0.000
3	21	Supra	RaftC	Sect2	HalfA	FOV1	32	0	0.000
3	21	Supra	RaftC	Sect2	HalfB	FOV1	23	0	0.000
3	21	Supra	RaftA	Sect1	HalfA	FOV3	15	0	0.000
3	21	Supra	RaftA	Sect1	HalfB	FOV3	39	0	0.000
3	21	Supra	RaftA	Sect2	HalfA	FOV3	NA	NA	NA
3	21	Supra	RaftA	Sect2	HalfB	FOV3	33	0	0.000
3	21	Supra	RaftB	Sect1	HalfA	FOV3	49	0	0.000
3	21	Supra	RaftB	Sect1	HalfB	FOV3	33	0	0.000
3	21	Supra	RaftB	Sect2	HalfA	FOV3	NA	NA	NA
3	21	Supra	RaftB	Sect2	HalfB	FOV3	29	0	0.000
3	21	Supra	RaftC	Sect1	HalfA	FOV3	42	0	0.000
3	21	Supra	RaftC	Sect1	HalfB	FOV3	54	2	0.037
3	21	Supra	RaftC	Sect2	HalfA	FOV3	39	0	0.000
3	21	Supra	RaftC	Sect2	HalfB	FOV3	NA	NA	NA
3	21	Keratinized	RaftA	Sect1	HalfA	FOV1	16	0	0.000
3	21	Keratinized	RaftA	Sect1	HalfB	FOV1	26	0	0.000
3	21	Keratinized	RaftA	Sect2	HalfA	FOV1	NA	NA	NA
3	21	Keratinized	RaftA	Sect2	HalfB	FOV1	NA	NA	NA
3	21	Keratinized	RaftB	Sect1	HalfA	FOV1	24	0	0.000
3	21	Keratinized	RaftB	Sect1	HalfB	FOV1	57	0	0.000
3	21	Keratinized	RaftB	Sect2	HalfA	FOV1	NA	NA	NA
3	21	Keratinized	RaftB	Sect2	HalfB	FOV1	40	0	0.000
3	21	Keratinized	RaftC	Sect1	HalfA	FOV1	3	0	0.000
3	21	Keratinized	RaftC	Sect1	HalfB	FOV1	35	1	0.029
3	21	Keratinized	RaftC	Sect2	HalfA	FOV1	2	0	0.000
3	21	Keratinized	RaftC	Sect2	HalfB	FOV1	39	0	0.000
3	21	Keratinized	RaftA	Sect1	HalfB	FOV3	4	0	0.000
3	21	Keratinized	RaftA	Sect2	HalfA	FOV3	9	0	0.000
3	21	Keratinized	RaftA	Sect2	HalfB	FOV3	NA	NA	NA
3	21	Keratinized	RaftB	Sect1	HalfA	FOV3	18	0	0.000
3	21	Keratinized	RaftB	Sect1	HalfB	FOV3	23	0	0.000
3	21	Keratinized	RaftB	Sect2	HalfA	FOV3	0	0	NA
3	21	Keratinized	RaftB	Sect2	HalfB	FOV3	NA	NA	NA
3	21	Keratinized	RaftC	Sect1	HalfA	FOV3	0	0	NA
3	21	Keratinized	RaftC	Sect1	HalfB	FOV3	46	0	0.000
3	21	Keratinized	RaftC	Sect2	HalfA	FOV3	6	0	0.000
3	21	Keratinized	RaftC	Sect2	HalfB	FOV3	49	0	0.000
3	21	Keratinized	RaftA	Sect1	HalfA	FOV3	NA	NA	NA
