# Supplementary material for: Epithelial stratification shapes infection dynamics
Source: PLoS Comput Biol. 2019 Jan 23;15(1):e1006646. doi: 10.1371/journal.pcbi.1006646 (PMC6361466; doi:10.1371/journal.pcbi.1006646)
Supplement: S2 Data — CSV file. (CSV) [file pcbi.1006646.s011.csv]

Week	Days	Cell type	Raft	Section	Half	FOV	DAPI counts
0	1	Basal	RaftA	Sect1	HalfA	FOV1	25
0	1	Basal	RaftA	Sect1	HalfB	FOV1	28
0	1	Basal	RaftA	Sect2	HalfA	FOV1	31
0	1	Basal	RaftA	Sect2	HalfB	FOV1	32
0	1	Basal	RaftB	Sect1	HalfA	FOV1	20
0	1	Basal	RaftB	Sect1	HalfB	FOV1	31
0	1	Basal	RaftB	Sect2	HalfA	FOV1	23
0	1	Basal	RaftB	Sect2	HalfB	FOV1	24
0	1	Basal	RaftC	Sect1	HalfA	FOV1	30
0	1	Basal	RaftC	Sect1	HalfB	FOV1	40
0	1	Basal	RaftC	Sect2	HalfA	FOV1	30
0	1	Basal	RaftC	Sect2	HalfB	FOV1	33
0	1	Basal	RaftA	Sect1	HalfB	FOV3	33
0	1	Basal	RaftA	Sect2	HalfA	FOV3	27
0	1	Basal	RaftA	Sect2	HalfB	FOV3	22
0	1	Basal	RaftB	Sect1	HalfA	FOV3	26
0	1	Basal	RaftB	Sect2	HalfA	FOV3	36
0	1	Basal	RaftC	Sect1	HalfA	FOV3	29
0	1	Basal	RaftC	Sect1	HalfB	FOV3	32
0	1	Basal	RaftC	Sect2	HalfA	FOV3	33
0	1	Basal	RaftC	Sect2	HalfB	FOV3	32
0	1	Basal	RaftA	Sect1	HalfA	FOV3	26
0	1	Supra	RaftA	Sect1	HalfA	FOV1	0
0	1	Supra	RaftA	Sect1	HalfB	FOV1	0
0	1	Supra	RaftA	Sect2	HalfA	FOV1	0
0	1	Supra	RaftA	Sect2	HalfB	FOV1	1
0	1	Supra	RaftB	Sect1	HalfA	FOV1	0
0	1	Supra	RaftB	Sect1	HalfB	FOV1	0
0	1	Supra	RaftB	Sect2	HalfA	FOV1	0
0	1	Supra	RaftB	Sect2	HalfB	FOV1	0
0	1	Supra	RaftC	Sect1	HalfA	FOV1	0
0	1	Supra	RaftC	Sect1	HalfB	FOV1	3
0	1	Supra	RaftC	Sect2	HalfA	FOV1	1
0	1	Supra	RaftC	Sect2	HalfB	FOV1	5
0	1	Supra	RaftA	Sect1	HalfA	FOV3	1
0	1	Supra	RaftA	Sect1	HalfB	FOV3	2
0	1	Supra	RaftA	Sect2	HalfA	FOV3	1
0	1	Supra	RaftA	Sect2	HalfB	FOV3	0
0	1	Supra	RaftB	Sect1	HalfB	FOV3	1
0	1	Supra	RaftB	Sect2	HalfB	FOV3	0
0	1	Supra	RaftC	Sect1	HalfA	FOV3	0
0	1	Supra	RaftC	Sect1	HalfB	FOV3	2
0	1	Supra	RaftC	Sect2	HalfA	FOV3	0
0	1	Supra	RaftC	Sect2	HalfB	FOV3	0
0	1	Keratinized	RaftA	Sect1	HalfA	FOV1	0
0	1	Keratinized	RaftA	Sect1	HalfB	FOV1	0
0	1	Keratinized	RaftA	Sect2	HalfA	FOV1	0
0	1	Keratinized	RaftA	Sect2	HalfB	FOV1	0
0	1	Keratinized	RaftB	Sect1	HalfA	FOV1	0
0	1	Keratinized	RaftB	Sect1	HalfB	FOV1	0
0	1	Keratinized	RaftB	Sect2	HalfA	FOV1	0
0	1	Keratinized	RaftB	Sect2	HalfB	FOV1	0
0	1	Keratinized	RaftC	Sect1	HalfA	FOV1	0
0	1	Keratinized	RaftC	Sect1	HalfB	FOV1	0
0	1	Keratinized	RaftC	Sect2	HalfA	FOV1	0
0	1	Keratinized	RaftC	Sect2	HalfB	FOV1	0
0	1	Keratinized	RaftA	Sect1	HalfB	FOV3	0
0	1	Keratinized	RaftA	Sect2	HalfA	FOV3	0
0	1	Keratinized	RaftA	Sect2	HalfB	FOV3	0
0	1	Keratinized	RaftB	Sect1	HalfA	FOV3	0
0	1	Keratinized	RaftB	Sect2	HalfA	FOV3	0
0	1	Keratinized	RaftC	Sect1	HalfA	FOV3	0
0	1	Keratinized	RaftC	Sect1	HalfB	FOV3	0
0	1	Keratinized	RaftC	Sect2	HalfA	FOV3	0
0	1	Keratinized	RaftC	Sect2	HalfB	FOV3	0
0	1	Keratinized	RaftA	Sect1	HalfA	FOV3	0
1	7	Basal	RaftA	Sect1	HalfA	FOV1	26
1	7	Basal	RaftA	Sect1	HalfB	FOV1	38
1	7	Basal	RaftA	Sect2	HalfA	FOV1	36
1	7	Basal	RaftA	Sect2	HalfB	FOV1	34
1	7	Basal	RaftB	Sect2	HalfA	FOV1	35
1	7	Basal	RaftB	Sect2	HalfB	FOV1	31
1	7	Basal	RaftC	Sect1	HalfA	FOV1	26
1	7	Basal	RaftC	Sect1	HalfB	FOV1	31
1	7	Basal	RaftC	Sect2	HalfA	FOV1	29
1	7	Basal	RaftC	Sect2	HalfB	FOV1	31
1	7	Basal	RaftA	Sect1	HalfB	FOV3	38
1	7	Basal	RaftA	Sect2	HalfA	FOV3	35
1	7	Basal	RaftA	Sect2	HalfB	FOV3	35
1	7	Basal	RaftB	Sect1	HalfA	FOV3	41
1	7	Basal	RaftB	Sect2	HalfB	FOV3	32
1	7	Basal	RaftC	Sect1	HalfB	FOV3	39
1	7	Basal	RaftC	Sect2	HalfA	FOV3	31
1	7	Basal	RaftC	Sect2	HalfB	FOV3	33
1	7	Basal	RaftA	Sect1	HalfA	FOV3	33
1	7	Supra	RaftA	Sect1	HalfA	FOV1	3
1	7	Supra	RaftA	Sect1	HalfB	FOV1	11
1	7	Supra	RaftA	Sect2	HalfA	FOV1	11
1	7	Supra	RaftA	Sect2	HalfB	FOV1	6
1	7	Supra	RaftB	Sect2	HalfA	FOV1	10
1	7	Supra	RaftB	Sect2	HalfB	FOV1	2
1	7	Supra	RaftC	Sect1	HalfA	FOV1	1
1	7	Supra	RaftC	Sect1	HalfB	FOV1	3
1	7	Supra	RaftC	Sect2	HalfA	FOV1	5
1	7	Supra	RaftC	Sect2	HalfB	FOV1	12
1	7	Supra	RaftA	Sect1	HalfA	FOV3	4
1	7	Supra	RaftA	Sect1	HalfB	FOV3	17
1	7	Supra	RaftA	Sect2	HalfA	FOV3	4
1	7	Supra	RaftA	Sect2	HalfB	FOV3	10
1	7	Supra	RaftB	Sect2	HalfA	FOV3	14
1	7	Supra	RaftC	Sect1	HalfA	FOV3	5
1	7	Supra	RaftC	Sect1	HalfB	FOV3	3
1	7	Supra	RaftC	Sect2	HalfA	FOV3	17
1	7	Supra	RaftC	Sect2	HalfB	FOV3	3
1	7	Keratinized	RaftA	Sect1	HalfA	FOV1	0
1	7	Keratinized	RaftA	Sect1	HalfB	FOV1	0
1	7	Keratinized	RaftA	Sect2	HalfA	FOV1	0
1	7	Keratinized	RaftA	Sect2	HalfB	FOV1	0
1	7	Keratinized	RaftB	Sect2	HalfA	FOV1	0
1	7	Keratinized	RaftB	Sect2	HalfB	FOV1	0
1	7	Keratinized	RaftC	Sect1	HalfA	FOV1	0
1	7	Keratinized	RaftC	Sect1	HalfB	FOV1	0
1	7	Keratinized	RaftC	Sect2	HalfA	FOV1	0
1	7	Keratinized	RaftC	Sect2	HalfB	FOV1	0
1	7	Keratinized	RaftA	Sect1	HalfB	FOV3	0
1	7	Keratinized	RaftA	Sect2	HalfA	FOV3	0
1	7	Keratinized	RaftA	Sect2	HalfB	FOV3	0
1	7	Keratinized	RaftB	Sect1	HalfA	FOV3	0
1	7	Keratinized	RaftB	Sect2	HalfB	FOV3	0
1	7	Keratinized	RaftC	Sect1	HalfB	FOV3	0
1	7	Keratinized	RaftC	Sect2	HalfA	FOV3	0
1	7	Keratinized	RaftC	Sect2	HalfB	FOV3	0
1	7	Keratinized	RaftA	Sect1	HalfA	FOV3	0
2	14	Basal	RaftA	Sect1	HalfA	FOV1	47
2	14	Basal	RaftA	Sect1	HalfB	FOV1	28
2	14	Basal	RaftA	Sect2	HalfB	FOV1	27
2	14	Basal	RaftB	Sect1	HalfA	FOV1	33
2	14	Basal	RaftB	Sect1	HalfB	FOV1	34
2	14	Basal	RaftB	Sect2	HalfA	FOV1	39
2	14	Basal	RaftB	Sect2	HalfB	FOV1	33
2	14	Basal	RaftC	Sect1	HalfA	FOV1	32
2	14	Basal	RaftC	Sect1	HalfB	FOV1	31
2	14	Basal	RaftC	Sect2	HalfB	FOV1	33
2	14	Basal	RaftA	Sect1	HalfB	FOV3	39
2	14	Basal	RaftA	Sect2	HalfA	FOV3	39
2	14	Basal	RaftA	Sect2	HalfB	FOV3	28
2	14	Basal	RaftB	Sect1	HalfB	FOV3	34
2	14	Basal	RaftB	Sect2	HalfA	FOV3	38
2	14	Basal	RaftB	Sect2	HalfB	FOV3	33
2	14	Basal	RaftC	Sect1	HalfA	FOV3	39
2	14	Basal	RaftC	Sect1	HalfB	FOV3	25
2	14	Basal	RaftC	Sect2	HalfA	FOV3	22
2	14	Basal	RaftC	Sect2	HalfB	FOV3	31
2	14	Supra	RaftA	Sect1	HalfA	FOV1	55
2	14	Supra	RaftA	Sect1	HalfB	FOV1	6
2	14	Supra	RaftA	Sect2	HalfB	FOV1	15
2	14	Supra	RaftB	Sect1	HalfA	FOV1	32
2	14	Supra	RaftB	Sect1	HalfB	FOV1	22
2	14	Supra	RaftB	Sect2	HalfA	FOV1	25
2	14	Supra	RaftB	Sect2	HalfB	FOV1	28
2	14	Supra	RaftC	Sect1	HalfA	FOV1	46
2	14	Supra	RaftC	Sect1	HalfB	FOV1	26
2	14	Supra	RaftC	Sect2	HalfB	FOV1	40
2	14	Supra	RaftA	Sect1	HalfA	FOV3	21
2	14	Supra	RaftA	Sect1	HalfB	FOV3	60
2	14	Supra	RaftA	Sect2	HalfA	FOV3	17
2	14	Supra	RaftB	Sect1	HalfA	FOV3	13
2	14	Supra	RaftB	Sect1	HalfB	FOV3	40
2	14	Supra	RaftB	Sect2	HalfA	FOV3	22
2	14	Supra	RaftB	Sect2	HalfB	FOV3	34
2	14	Supra	RaftC	Sect1	HalfA	FOV3	26
2	14	Supra	RaftC	Sect1	HalfB	FOV3	21
2	14	Supra	RaftC	Sect2	HalfA	FOV3	16
2	14	Keratinized	RaftA	Sect1	HalfA	FOV1	0
2	14	Keratinized	RaftA	Sect1	HalfB	FOV1	3
2	14	Keratinized	RaftA	Sect2	HalfB	FOV1	1
2	14	Keratinized	RaftB	Sect1	HalfA	FOV1	0
2	14	Keratinized	RaftB	Sect1	HalfB	FOV1	1
2	14	Keratinized	RaftB	Sect2	HalfA	FOV1	1
2	14	Keratinized	RaftB	Sect2	HalfB	FOV1	1
2	14	Keratinized	RaftC	Sect1	HalfA	FOV1	0
2	14	Keratinized	RaftC	Sect1	HalfB	FOV1	0
2	14	Keratinized	RaftC	Sect2	HalfB	FOV1	0
2	14	Keratinized	RaftA	Sect1	HalfB	FOV3	0
2	14	Keratinized	RaftA	Sect2	HalfA	FOV3	0
2	14	Keratinized	RaftA	Sect2	HalfB	FOV3	1
2	14	Keratinized	RaftB	Sect1	HalfB	FOV3	3
2	14	Keratinized	RaftB	Sect2	HalfA	FOV3	1
2	14	Keratinized	RaftB	Sect2	HalfB	FOV3	1
2	14	Keratinized	RaftC	Sect1	HalfA	FOV3	0
2	14	Keratinized	RaftC	Sect1	HalfB	FOV3	0
2	14	Keratinized	RaftC	Sect2	HalfA	FOV3	1
2	14	Keratinized	RaftC	Sect2	HalfB	FOV3	0
3	21	Basal	RaftA	Sect1	HalfA	FOV1	35
3	21	Basal	RaftA	Sect1	HalfB	FOV1	29
3	21	Basal	RaftB	Sect1	HalfA	FOV1	33
3	21	Basal	RaftB	Sect1	HalfB	FOV1	37
3	21	Basal	RaftB	Sect2	HalfB	FOV1	42
3	21	Basal	RaftC	Sect1	HalfA	FOV1	38
3	21	Basal	RaftC	Sect1	HalfB	FOV1	41
3	21	Basal	RaftC	Sect2	HalfA	FOV1	39
3	21	Basal	RaftC	Sect2	HalfB	FOV1	35
3	21	Basal	RaftA	Sect1	HalfB	FOV3	21
3	21	Basal	RaftA	Sect2	HalfA	FOV3	39
3	21	Basal	RaftB	Sect1	HalfA	FOV3	36
3	21	Basal	RaftB	Sect1	HalfB	FOV3	41
3	21	Basal	RaftB	Sect2	HalfA	FOV3	40
3	21	Basal	RaftC	Sect1	HalfA	FOV3	36
3	21	Basal	RaftC	Sect1	HalfB	FOV3	33
3	21	Basal	RaftC	Sect2	HalfA	FOV3	38
3	21	Basal	RaftC	Sect2	HalfB	FOV3	39
3	21	Supra	RaftA	Sect1	HalfA	FOV1	44
3	21	Supra	RaftA	Sect1	HalfB	FOV1	22
3	21	Supra	RaftB	Sect1	HalfA	FOV1	54
3	21	Supra	RaftB	Sect1	HalfB	FOV1	64
3	21	Supra	RaftB	Sect2	HalfB	FOV1	46
3	21	Supra	RaftC	Sect1	HalfA	FOV1	24
3	21	Supra	RaftC	Sect1	HalfB	FOV1	30
3	21	Supra	RaftC	Sect2	HalfA	FOV1	32
3	21	Supra	RaftC	Sect2	HalfB	FOV1	23
3	21	Supra	RaftA	Sect1	HalfA	FOV3	15
3	21	Supra	RaftA	Sect1	HalfB	FOV3	39
3	21	Supra	RaftA	Sect2	HalfB	FOV3	33
3	21	Supra	RaftB	Sect1	HalfA	FOV3	49
3	21	Supra	RaftB	Sect1	HalfB	FOV3	33
3	21	Supra	RaftB	Sect2	HalfB	FOV3	29
3	21	Supra	RaftC	Sect1	HalfA	FOV3	42
3	21	Supra	RaftC	Sect1	HalfB	FOV3	54
3	21	Supra	RaftC	Sect2	HalfA	FOV3	39
3	21	Keratinized	RaftA	Sect1	HalfA	FOV1	16
3	21	Keratinized	RaftA	Sect1	HalfB	FOV1	26
3	21	Keratinized	RaftB	Sect1	HalfA	FOV1	24
3	21	Keratinized	RaftB	Sect1	HalfB	FOV1	57
3	21	Keratinized	RaftB	Sect2	HalfB	FOV1	40
3	21	Keratinized	RaftC	Sect1	HalfA	FOV1	3
3	21	Keratinized	RaftC	Sect1	HalfB	FOV1	35
3	21	Keratinized	RaftC	Sect2	HalfA	FOV1	2
3	21	Keratinized	RaftC	Sect2	HalfB	FOV1	39
3	21	Keratinized	RaftA	Sect1	HalfB	FOV3	4
3	21	Keratinized	RaftA	Sect2	HalfA	FOV3	9
3	21	Keratinized	RaftB	Sect1	HalfA	FOV3	18
3	21	Keratinized	RaftB	Sect1	HalfB	FOV3	23
3	21	Keratinized	RaftB	Sect2	HalfA	FOV3	0
3	21	Keratinized	RaftC	Sect1	HalfA	FOV3	0
3	21	Keratinized	RaftC	Sect1	HalfB	FOV3	46
3	21	Keratinized	RaftC	Sect2	HalfA	FOV3	6
3	21	Keratinized	RaftC	Sect2	HalfB	FOV3	49
